# Supplementary material for: Temporal transcriptome of tomato elucidates the signaling pathways of induced systemic resistance and systemic acquired resistance activated by Chaetomium globosum
Source: Front Genet. 2022 Nov 18;13:1048578. doi: 10.3389/fgene.2022.1048578 (PMC9716087; doi:10.3389/fgene.2022.1048578)
Supplement: Supplementary file 1 [file Table10.XLS]

test_id	gene_id	gene	locus	sample_1	sample_2	status	value_1	value_2	log2(fold_change)	test_stat	p_value	q_value	significant	Entry	Gene names	Protein names	Organism	Pathway	Gene ontology (biological process)	Gene ontology (cellular component)	Gene ontology (GO)	Gene ontology (molecular function)	Gene ontology IDs	Cross-reference (UniPathway)	Cross-reference (KEGG)	Cross-reference (KO)	KEGG-pathways
XLOC_000117	XLOC_000117	Solyc01g007850.2	1:1946753-1949891	OHr	96Hr	OK	2.08139	0.450925	-2.20659	-2.98586	0.0006	0.0291961	yes	A0A3Q7ERZ6	101259070	DYW_deaminase domain-containing protein	Solanum lycopersicum (Tomato) (Lycopersicon esculentum)	-	RNA modification [GO:0009451]	intracellular membrane-bounded organelle [GO:0043231]	intracellular membrane-bounded organelle [GO:0043231]; zinc ion binding [GO:0008270]; RNA modification [GO:0009451]	zinc ion binding [GO:0008270]	GO:0008270; GO:0009451; GO:0043231	-	sly:101259070;	-	-
XLOC_000254	XLOC_000254	Solyc01g010460.3	1:5300821-5303852	OHr	96Hr	OK	5.94757	2.30185	-1.36951	-2.55742	0.0012	0.0467655	yes	A0A3Q7EAY8	-	Uncharacterized protein	Solanum lycopersicum (Tomato) (Lycopersicon esculentum)	-	-	-	-	-	-	-	-	-	-
XLOC_000418	XLOC_000418	Solyc01g017050.1	1:23709810-23710128	OHr	96Hr	OK	1329.42	5535.42	2.0579	5.67142	5e-05	0.00438184	yes	A0A3Q7ECL7	-	Uncharacterized protein	Solanum lycopersicum (Tomato) (Lycopersicon esculentum)	-	-	-	-	-	-	-	-	-	-
XLOC_000652	XLOC_000652	Solyc01g057760.3	1:63610761-63619277	OHr	96Hr	OK	2.49811	0.801903	-1.63934	-2.76642	0.00065	0.0310291	yes	A0A3Q7EDW0	-	Uncharacterized protein	Solanum lycopersicum (Tomato) (Lycopersicon esculentum)	-	-	cytoplasm [GO:0005737]; nucleus [GO:0005634]; ribonucleoprotein complex [GO:1990904]	cytoplasm [GO:0005737]; nucleus [GO:0005634]; ribonucleoprotein complex [GO:1990904]; ATP binding [GO:0005524]; RNA binding [GO:0003723]; RNA helicase activity [GO:0003724]	ATP binding [GO:0005524]; RNA binding [GO:0003723]; RNA helicase activity [GO:0003724]	GO:0003723; GO:0003724; GO:0005524; GO:0005634; GO:0005737; GO:1990904	-	-	-	-
XLOC_000711	XLOC_000711	Solyc01g060085.1	1:69477322-69524484	OHr	96Hr	OK	59.1398	188.928	1.67564	3.56395	5e-05	0.00438184	yes	A0A3Q7EEI8	-	Ribulose bisphosphate carboxylase large chain (EC 4.1.1.39)	Solanum lycopersicum (Tomato) (Lycopersicon esculentum)	-	photorespiration [GO:0009853]; reductive pentose-phosphate cycle [GO:0019253]	plastid [GO:0009536]	plastid [GO:0009536]; magnesium ion binding [GO:0000287]; monooxygenase activity [GO:0004497]; ribulose-bisphosphate carboxylase activity [GO:0016984]; photorespiration [GO:0009853]; reductive pentose-phosphate cycle [GO:0019253]	magnesium ion binding [GO:0000287]; monooxygenase activity [GO:0004497]; ribulose-bisphosphate carboxylase activity [GO:0016984]	GO:0000287; GO:0004497; GO:0009536; GO:0009853; GO:0016984; GO:0019253	-	-	-	-
XLOC_000936	XLOC_000936	Solyc01g080300.3	1:79391686-79406785	OHr	96Hr	OK	4.74544	1.21639	-1.96393	-2.78503	0.00025	0.015784	yes	A0A3Q7EHH6	-	Uncharacterized protein	Solanum lycopersicum (Tomato) (Lycopersicon esculentum)	-	-	chloroplast [GO:0009507]; integral component of membrane [GO:0016021]	chloroplast [GO:0009507]; integral component of membrane [GO:0016021]	-	GO:0009507; GO:0016021	-	-	-	-
XLOC_000936	XLOC_000936	Solyc01g080310.3	1:79391686-79406785	OHr	96Hr	OK	4.74544	1.21639	-1.96393	-2.78503	0.00025	0.015784	yes	A0A3Q7EHV3	-	Uncharacterized protein	Solanum lycopersicum (Tomato) (Lycopersicon esculentum)	-	-	-	-	-	-	-	-	-	-
XLOC_000944	XLOC_000944	Solyc01g080460.3	1:79549819-79558232	OHr	96Hr	OK	20.5005	10.0438	-1.02936	-2.85683	0.00025	0.015784	yes	A0A3Q7EHY3	101267346	Pyruvate, phosphate dikinase (EC 2.7.9.1)	Solanum lycopersicum (Tomato) (Lycopersicon esculentum)	-	photosynthesis [GO:0015979]; pyruvate metabolic process [GO:0006090]	-	ATP binding [GO:0005524]; kinase activity [GO:0016301]; metal ion binding [GO:0046872]; pyruvate, phosphate dikinase activity [GO:0050242]; photosynthesis [GO:0015979]; pyruvate metabolic process [GO:0006090]	ATP binding [GO:0005524]; kinase activity [GO:0016301]; metal ion binding [GO:0046872]; pyruvate, phosphate dikinase activity [GO:0050242]	GO:0005524; GO:0006090; GO:0015979; GO:0016301; GO:0046872; GO:0050242	-	sly:101267346;	K01006;	Metabolic pathways; Biosynthesis of secondary metabolites; Carbon metabolism; Glycolysis_Gluconeogenesis; Pyruvate metabolism; Carbon fixation in photosynthetic organisms;
XLOC_001014	XLOC_001014	Solyc01g074040.2	1:81240991-81254154	OHr	96Hr	OK	37.6992	19.077	-0.9827	-2.76978	0.0001	0.00793468	yes	A0A3Q7EH49	-	Uncharacterized protein	Solanum lycopersicum (Tomato) (Lycopersicon esculentum)	-	carbohydrate metabolic process [GO:0005975]	-	beta-glucosidase activity [GO:0008422]; carbohydrate metabolic process [GO:0005975]	beta-glucosidase activity [GO:0008422]	GO:0005975; GO:0008422	-	-	-	-
XLOC_001094	XLOC_001094	Solyc01g088170.3	1:82906671-82929069	OHr	96Hr	OK	3.40031	1.81674	-0.904311	-2.27567	0.00125	0.0476596	yes	A0A3Q7EJ42	-	Uncharacterized protein	Solanum lycopersicum (Tomato) (Lycopersicon esculentum)	-	-	chloroplast [GO:0009507]	chloroplast [GO:0009507]; 2 iron, 2 sulfur cluster binding [GO:0051537]; electron transfer activity [GO:0009055]; FAD binding [GO:0071949]; metal ion binding [GO:0046872]	2 iron, 2 sulfur cluster binding [GO:0051537]; electron transfer activity [GO:0009055]; FAD binding [GO:0071949]; metal ion binding [GO:0046872]	GO:0009055; GO:0009507; GO:0046872; GO:0051537; GO:0071949	-	-	-	-
XLOC_001166	XLOC_001166	Solyc01g090890.3	1:84470110-84472549	OHr	96Hr	OK	46.5735	3.17359	-3.87532	-7.01955	5e-05	0.00438184	yes	A0A3Q7EJZ7	101244416	SPX domain-containing protein	Solanum lycopersicum (Tomato) (Lycopersicon esculentum)	-	cellular response to phosphate starvation [GO:0016036]	-	cellular response to phosphate starvation [GO:0016036]	-	GO:0016036	-	sly:101244416;	-	-
XLOC_001243	XLOC_001243	Solyc01g094700.3	1:86019977-86022925	OHr	96Hr	OK	22.3227	48.5446	1.1208	3.14722	5e-05	0.00438184	yes	A0A3Q7F5E5	101254424	PlsC domain-containing protein	Solanum lycopersicum (Tomato) (Lycopersicon esculentum)	-	cutin biosynthetic process [GO:0010143]	integral component of membrane [GO:0016021]; membrane [GO:0016020]	integral component of membrane [GO:0016021]; membrane [GO:0016020]; glycerol-3-phosphate 2-O-acyltransferase activity [GO:0090447]; phosphatase activity [GO:0016791]; cutin biosynthetic process [GO:0010143]	glycerol-3-phosphate 2-O-acyltransferase activity [GO:0090447]; phosphatase activity [GO:0016791]	GO:0010143; GO:0016020; GO:0016021; GO:0016791; GO:0090447	-	sly:101254424;	K13508;	Metabolic pathways; Biosynthesis of secondary metabolites; Glycerolipid metabolism; Glycerophospholipid metabolism;
XLOC_001319	XLOC_001319	Solyc01g096240.3	1:87204793-87210319	OHr	96Hr	OK	66.9507	35.6476	-0.909296	-2.70391	0.00025	0.015784	yes	A0A3Q7ELU4	-	Uncharacterized protein	Solanum lycopersicum (Tomato) (Lycopersicon esculentum)	-	-	chloroplast thylakoid [GO:0009534]; integral component of membrane [GO:0016021]	chloroplast thylakoid [GO:0009534]; integral component of membrane [GO:0016021]	-	GO:0009534; GO:0016021	-	-	-	-
XLOC_001329	XLOC_001329	Solyc01g096400.3	1:87376121-87383040	OHr	96Hr	OK	17.1634	6.44248	-1.41364	-3.29934	5e-05	0.00438184	yes	A0A3Q7ELQ9	101265170	Transglut_core2 domain-containing protein	Solanum lycopersicum (Tomato) (Lycopersicon esculentum)	-	-	-	-	-	-	-	sly:101265170;	-	-
XLOC_001482	XLOC_001482	Solyc01g099370.3	1:89536646-89537483	OHr	96Hr	OK	30.2951	15.252	-0.990084	-2.33686	0.00125	0.0476596	yes	A0A3Q7ENE5	101248717	C2 domain-containing protein	Solanum lycopersicum (Tomato) (Lycopersicon esculentum)	-	-	-	-	-	-	-	sly:101248717;	-	-
XLOC_001498	XLOC_001498	Solyc01g099690.3	1:89733056-89748960	OHr	96Hr	OK	29.8981	13.3456	-1.16369	-3.1359	5e-05	0.00438184	yes	A0A3Q7EPU2	-	ATP-dependent Clp protease proteolytic subunit	Solanum lycopersicum (Tomato) (Lycopersicon esculentum)	-	protein quality control for misfolded or incompletely synthesized proteins [GO:0006515]	chloroplast [GO:0009507]; endopeptidase Clp complex [GO:0009368]	chloroplast [GO:0009507]; endopeptidase Clp complex [GO:0009368]; ATP-dependent peptidase activity [GO:0004176]; ATPase binding [GO:0051117]; serine-type endopeptidase activity [GO:0004252]; protein quality control for misfolded or incompletely synthesized proteins [GO:0006515]	ATPase binding [GO:0051117]; ATP-dependent peptidase activity [GO:0004176]; serine-type endopeptidase activity [GO:0004252]	GO:0004176; GO:0004252; GO:0006515; GO:0009368; GO:0009507; GO:0051117	-	-	-	-
XLOC_001506	XLOC_001506	Solyc01g099780.3	1:89797797-89799877	OHr	96Hr	OK	82.1493	45.0398	-0.867047	-2.39104	0.0011	0.0438382	yes	A0A3Q7ENN4	101255927	TCTP domain-containing protein	Solanum lycopersicum (Tomato) (Lycopersicon esculentum)	-	-	cytoplasm [GO:0005737]	cytoplasm [GO:0005737]; calcium ion binding [GO:0005509]	calcium ion binding [GO:0005509]	GO:0005509; GO:0005737	-	sly:101255927;	-	-
XLOC_001511	XLOC_001511	Solyc01g099840.3	1:89862093-89864203	OHr	96Hr	OK	40.4565	99.5588	1.29918	3.55156	5e-05	0.00438184	yes	A0A3Q7ENM6	101259198	Uncharacterized protein	Solanum lycopersicum (Tomato) (Lycopersicon esculentum)	-	-	-	-	-	-	-	sly:101259198;	-	-
XLOC_001515	XLOC_001515	Solyc01g100020.3	1:89974450-89985618	OHr	96Hr	OK	14.8474	2.96303	-2.32507	-5.65654	5e-05	0.00438184	yes	A0A3Q7ENG5	-	Phospholipase (EC 3.1.4.4)	Solanum lycopersicum (Tomato) (Lycopersicon esculentum)	-	inositol lipid-mediated signaling [GO:0048017]; phosphatidic acid biosynthetic process [GO:0006654]; phospholipid catabolic process [GO:0009395]	plasma membrane [GO:0005886]	plasma membrane [GO:0005886]; N-acylphosphatidylethanolamine-specific phospholipase D activity [GO:0070290]; phospholipase D activity [GO:0004630]; inositol lipid-mediated signaling [GO:0048017]; phosphatidic acid biosynthetic process [GO:0006654]; phospholipid catabolic process [GO:0009395]	N-acylphosphatidylethanolamine-specific phospholipase D activity [GO:0070290]; phospholipase D activity [GO:0004630]	GO:0004630; GO:0005886; GO:0006654; GO:0009395; GO:0048017; GO:0070290	-	-	-	-
XLOC_001547	XLOC_001547	Solyc01g100640.3	1:90490507-90491812	OHr	96Hr	OK	1.41176	0	-inf	-nan	5e-05	0.00438184	yes	A0A3Q7EP36	-	Catalase domain-containing protein	Solanum lycopersicum (Tomato) (Lycopersicon esculentum)	-	response to oxidative stress [GO:0006979]	integral component of membrane [GO:0016021]	integral component of membrane [GO:0016021]; catalase activity [GO:0004096]; heme binding [GO:0020037]; response to oxidative stress [GO:0006979]	catalase activity [GO:0004096]; heme binding [GO:0020037]	GO:0004096; GO:0006979; GO:0016021; GO:0020037	-	-	-	-
XLOC_001555	XLOC_001555	Solyc01g100760.2	1:90591411-90592164	OHr	96Hr	OK	54.1459	128.553	1.24744	3.25896	5e-05	0.00438184	yes	A0A3Q7EP32	101254945	Uncharacterized protein	Solanum lycopersicum (Tomato) (Lycopersicon esculentum)	-	-	-	-	-	-	-	sly:101254945;	-	-
XLOC_001556	XLOC_001556	Solyc01g100770.2	1:90594583-90595351	OHr	96Hr	OK	67.5981	153.37	1.18196	3.19195	5e-05	0.00438184	yes	A0A3Q7ENU3	-	Uncharacterized protein	Solanum lycopersicum (Tomato) (Lycopersicon esculentum)	-	-	-	-	-	-	-	-	-	-
XLOC_001630	XLOC_001630	Solyc01g103200.3	1:91737184-91737995	OHr	96Hr	OK	20.7454	7.95555	-1.38276	-2.73485	0.00055	0.0272908	yes	A0A3Q7ER99	101260972	Uncharacterized protein	Solanum lycopersicum (Tomato) (Lycopersicon esculentum)	-	-	integral component of membrane [GO:0016021]	integral component of membrane [GO:0016021]	-	GO:0016021	-	sly:101260972;	-	-
XLOC_001793	XLOC_001793	Solyc01g106770.3	1:94403819-94442655	OHr	96Hr	OK	1.88519	0.810631	-1.21759	-2.79865	0.00015	0.0107409	yes	A0A3Q7ERV7	-	Serine/threonine-protein kinase TOR (EC 2.7.11.1)	Solanum lycopersicum (Tomato) (Lycopersicon esculentum)	-	negative regulation of autophagy [GO:0010507]; negative regulation of macroautophagy [GO:0016242]; TORC1 signaling [GO:0038202]	nucleus [GO:0005634]; TORC1 complex [GO:0031931]; TORC2 complex [GO:0031932]	nucleus [GO:0005634]; TORC1 complex [GO:0031931]; TORC2 complex [GO:0031932]; ATP binding [GO:0005524]; protein serine/threonine kinase activity [GO:0004674]; protein-containing complex binding [GO:0044877]; negative regulation of autophagy [GO:0010507]; negative regulation of macroautophagy [GO:0016242]; TORC1 signaling [GO:0038202]	ATP binding [GO:0005524]; protein-containing complex binding [GO:0044877]; protein serine/threonine kinase activity [GO:0004674]	GO:0004674; GO:0005524; GO:0005634; GO:0010507; GO:0016242; GO:0031931; GO:0031932; GO:0038202; GO:0044877	-	-	-	-
XLOC_002008	XLOC_002008	Solyc01g111145.1	1:97433462-97435689	OHr	96Hr	OK	136.502	288.089	1.07759	3.04099	5e-05	0.00438184	yes	A0A3Q7EU89	-	Uncharacterized protein	Solanum lycopersicum (Tomato) (Lycopersicon esculentum)	-	-	-	-	-	-	-	sly:101254950;	-	-
XLOC_002016	XLOC_002016	Solyc01g111260.2	1:97481449-97483006	OHr	96Hr	OK	9.30715	18.7256	1.0086	2.40609	0.0011	0.0438382	yes	K4B3Y8	101258415	PLCXc domain-containing protein	Solanum lycopersicum (Tomato) (Lycopersicon esculentum)	-	lipid metabolic process [GO:0006629]	-	phosphoric diester hydrolase activity [GO:0008081]; lipid metabolic process [GO:0006629]	phosphoric diester hydrolase activity [GO:0008081]	GO:0006629; GO:0008081	-	sly:101258415;	-	-
XLOC_002028	XLOC_002028	Solyc01g111530.3	1:97669237-97692162	OHr	96Hr	OK	2.7909	1.00527	-1.47314	-3.27471	5e-05	0.00438184	yes	A0A3Q7EW07	-	Beta-galactosidase (EC 3.2.1.23)	Solanum lycopersicum (Tomato) (Lycopersicon esculentum)	-	carbohydrate metabolic process [GO:0005975]	cell wall [GO:0005618]; vacuole [GO:0005773]	cell wall [GO:0005618]; vacuole [GO:0005773]; beta-galactosidase activity [GO:0004565]; carbohydrate binding [GO:0030246]; ubiquitin-protein transferase activity [GO:0004842]; carbohydrate metabolic process [GO:0005975]	beta-galactosidase activity [GO:0004565]; carbohydrate binding [GO:0030246]; ubiquitin-protein transferase activity [GO:0004842]	GO:0004565; GO:0004842; GO:0005618; GO:0005773; GO:0005975; GO:0030246	-	-	-	-
XLOC_002068	XLOC_002068	Solyc01g005080.3	1:67816-73169	OHr	96Hr	OK	8.83623	4.24552	-1.05749	-2.48851	0.0007	0.0324487	yes	A0A3Q7E728	-	Uncharacterized protein	Solanum lycopersicum (Tomato) (Lycopersicon esculentum)	-	microtubule cytoskeleton organization [GO:0000226]	cytoplasm [GO:0005737]; microtubule [GO:0005874]; spindle [GO:0005819]	cytoplasm [GO:0005737]; microtubule [GO:0005874]; spindle [GO:0005819]; microtubule binding [GO:0008017]; microtubule cytoskeleton organization [GO:0000226]	microtubule binding [GO:0008017]	GO:0000226; GO:0005737; GO:0005819; GO:0005874; GO:0008017	-	sly:101261948;	K16732;	-
XLOC_002071	XLOC_002071	Solyc01g005120.3	1:104206-107325	OHr	96Hr	OK	26.0149	11.3501	-1.19663	-2.9522	5e-05	0.00438184	yes	A0A3Q7E726	-	Xyloglucan endotransglucosylase/hydrolase (EC 2.4.1.207)	Solanum lycopersicum (Tomato) (Lycopersicon esculentum)	-	cell wall biogenesis [GO:0042546]; cell wall organization [GO:0071555]; xyloglucan metabolic process [GO:0010411]	apoplast [GO:0048046]; cell wall [GO:0005618]	apoplast [GO:0048046]; cell wall [GO:0005618]; hydrolase activity, hydrolyzing O-glycosyl compounds [GO:0004553]; xyloglucan:xyloglucosyl transferase activity [GO:0016762]; cell wall biogenesis [GO:0042546]; cell wall organization [GO:0071555]; xyloglucan metabolic process [GO:0010411]	hydrolase activity, hydrolyzing O-glycosyl compounds [GO:0004553]; xyloglucan:xyloglucosyl transferase activity [GO:0016762]	GO:0004553; GO:0005618; GO:0010411; GO:0016762; GO:0042546; GO:0048046; GO:0071555	-	-	-	-
XLOC_002281	XLOC_002281	Solyc01g009430.3	1:3540573-3570152	OHr	96Hr	OK	69.2986	23.5036	-1.55994	-2.44403	0.0013	0.0489306	yes	A0A3Q7ESX7	101247149	Uncharacterized protein	Solanum lycopersicum (Tomato) (Lycopersicon esculentum)	-	-	-	-	-	-	-	sly:101247149;	-	-
XLOC_002541	XLOC_002541	Solyc01g017220.1	1:23812414-23812705	OHr	96Hr	OK	1070.79	2038.35	0.928732	2.68636	0.00045	0.0237328	yes	A0A3Q7EBQ4	-	ATP-synt_DE_N domain-containing protein	Solanum lycopersicum (Tomato) (Lycopersicon esculentum)	-	ATP synthesis coupled proton transport [GO:0015986]	mitochondrial proton-transporting ATP synthase complex, catalytic sector F(1) [GO:0000275]	mitochondrial proton-transporting ATP synthase complex, catalytic sector F(1) [GO:0000275]; proton-transporting ATP synthase activity, rotational mechanism [GO:0046933]; ATP synthesis coupled proton transport [GO:0015986]	proton-transporting ATP synthase activity, rotational mechanism [GO:0046933]	GO:0000275; GO:0015986; GO:0046933	-	-	-	-
XLOC_003057	XLOC_003057	Solyc01g079480.3	1:78379255-78379690	OHr	96Hr	OK	66.636	29.0831	-1.19612	-2.89895	0.0003	0.0176739	yes	Q9SPF7	543618	BZIP DNA-binding protein	Solanum lycopersicum (Tomato) (Lycopersicon esculentum)	-	positive regulation of transcription, DNA-templated [GO:0045893]	nucleus [GO:0005634]	nucleus [GO:0005634]; DNA-binding transcription factor activity [GO:0003700]; sequence-specific DNA binding [GO:0043565]; transcription regulatory region sequence-specific DNA binding [GO:0000976]; positive regulation of transcription, DNA-templated [GO:0045893]	DNA-binding transcription factor activity [GO:0003700]; sequence-specific DNA binding [GO:0043565]; transcription regulatory region sequence-specific DNA binding [GO:0000976]	GO:0000976; GO:0003700; GO:0005634; GO:0043565; GO:0045893	-	sly:543618;	-	-
XLOC_003093	XLOC_003093	Solyc01g080020.2	1:79001307-79002938	OHr	96Hr	OK	23.9623	9.30113	-1.36529	-3.38827	5e-05	0.00438184	yes	A0A3Q7F194	101255625	Peptidase A1 domain-containing protein	Solanum lycopersicum (Tomato) (Lycopersicon esculentum)	-	-	-	aspartic-type endopeptidase activity [GO:0004190]	aspartic-type endopeptidase activity [GO:0004190]	GO:0004190	-	sly:101255625;	-	-
XLOC_003226	XLOC_003226	Solyc01g087210.3	1:82008205-82016312	OHr	96Hr	OK	9.49146	4.5078	-1.07421	-2.74986	0.00015	0.0107409	yes	A0A3Q7EJE4	101246863	Cellulose synthase (EC 2.4.1.12)	Solanum lycopersicum (Tomato) (Lycopersicon esculentum)	PATHWAY: Glycan metabolism; plant cellulose biosynthesis. {ECO:0000256|ARBA:ARBA00004768, ECO:0000256|RuleBase:RU361116}.	cellulose biosynthetic process [GO:0030244]; cell wall organization [GO:0071555]; plant-type primary cell wall biogenesis [GO:0009833]	Golgi apparatus [GO:0005794]; integral component of membrane [GO:0016021]; plasma membrane [GO:0005886]; trans-Golgi network [GO:0005802]	Golgi apparatus [GO:0005794]; integral component of membrane [GO:0016021]; plasma membrane [GO:0005886]; trans-Golgi network [GO:0005802]; cellulose synthase (UDP-forming) activity [GO:0016760]; cellulose synthase activity [GO:0016759]; metal ion binding [GO:0046872]; cell wall organization [GO:0071555]; cellulose biosynthetic process [GO:0030244]; plant-type primary cell wall biogenesis [GO:0009…	cellulose synthase (UDP-forming) activity [GO:0016760]; cellulose synthase activity [GO:0016759]; metal ion binding [GO:0046872]	GO:0005794; GO:0005802; GO:0005886; GO:0009833; GO:0016021; GO:0016759; GO:0016760; GO:0030244; GO:0046872; GO:0071555	UPA00695	sly:101246863;	K10999;	-
XLOC_003241	XLOC_003241	Solyc01g087420.3	1:82246950-82267579	OHr	96Hr	OK	6.60436	3.17696	-1.05577	-2.44805	0.0008	0.0354962	yes	A0A3Q7EJ01	-	Uncharacterized protein	Solanum lycopersicum (Tomato) (Lycopersicon esculentum)	-	negative regulation of transcription, DNA-templated [GO:0045892]; positive regulation of transcription by RNA polymerase II [GO:0045944]	histone acetyltransferase complex [GO:0000123]; nuclear chromatin [GO:0000790]; nucleus [GO:0005634]	histone acetyltransferase complex [GO:0000123]; nuclear chromatin [GO:0000790]; nucleus [GO:0005634]; histone acetyltransferase activity [GO:0004402]; histone binding [GO:0042393]; metal ion binding [GO:0046872]; negative regulation of transcription, DNA-templated [GO:0045892]; positive regulation of transcription by RNA polymerase II [GO:0045944]	histone acetyltransferase activity [GO:0004402]; histone binding [GO:0042393]; metal ion binding [GO:0046872]	GO:0000123; GO:0000790; GO:0004402; GO:0005634; GO:0042393; GO:0045892; GO:0045944; GO:0046872	-	-	-	-
XLOC_003390	XLOC_003390	Solyc01g091530.3	1:85023729-85025737	OHr	96Hr	OK	50.6601	26.4137	-0.939566	-2.50275	0.00025	0.015784	yes	A0A3Q7ELA6	-	Uncharacterized protein	Solanum lycopersicum (Tomato) (Lycopersicon esculentum)	-	-	anchored component of plasma membrane [GO:0046658]	anchored component of plasma membrane [GO:0046658]	-	GO:0046658	-	-	-	-
XLOC_003415	XLOC_003415	Solyc01g094020.3	1:85465953-85468008	OHr	96Hr	OK	13.5796	27.4611	1.01595	2.82564	5e-05	0.00438184	yes	A0A3Q7EKX9	101259380	Protein kinase domain-containing protein	Solanum lycopersicum (Tomato) (Lycopersicon esculentum)	-	-	integral component of membrane [GO:0016021]	integral component of membrane [GO:0016021]; ATP binding [GO:0005524]; protein kinase activity [GO:0004672]	ATP binding [GO:0005524]; protein kinase activity [GO:0004672]	GO:0004672; GO:0005524; GO:0016021	-	sly:101259380;	-	-
XLOC_003419	XLOC_003419	Solyc01g094140.3	1:85555522-85572407	OHr	96Hr	OK	1.00332	0.0861885	-3.54114	-3.54581	0.00125	0.0476596	yes	A0A3Q7EKZ2	-	Uncharacterized protein	Solanum lycopersicum (Tomato) (Lycopersicon esculentum)	-	-	integral component of membrane [GO:0016021]	integral component of membrane [GO:0016021]; heme binding [GO:0020037]; iron ion binding [GO:0005506]; oxidoreductase activity, acting on paired donors, with incorporation or reduction of molecular oxygen [GO:0016705]	heme binding [GO:0020037]; iron ion binding [GO:0005506]; oxidoreductase activity, acting on paired donors, with incorporation or reduction of molecular oxygen [GO:0016705]	GO:0005506; GO:0016021; GO:0016705; GO:0020037	-	-	-	-
XLOC_003431	XLOC_003431	Solyc01g094470.3	1:85811318-85813066	OHr	96Hr	OK	26.333	61.3361	1.21986	3.35484	5e-05	0.00438184	yes	A0A3Q7EKU7	-	Uncharacterized protein	Solanum lycopersicum (Tomato) (Lycopersicon esculentum)	-	-	-	-	-	-	-	-	-	-
XLOC_003482	XLOC_003482	Solyc01g095530.2	1:86637405-86637952	OHr	96Hr	OK	306.235	660.286	1.10845	3.24823	5e-05	0.00438184	yes	A0A3Q7ELK7	104649409	Uncharacterized protein	Solanum lycopersicum (Tomato) (Lycopersicon esculentum)	-	-	-	-	-	-	-	sly:104649409;	-	-
XLOC_003514	XLOC_003514	Solyc01g096200.3	1:87169095-87176182	OHr	96Hr	OK	4.70456	1.18438	-1.98993	-3.65477	5e-05	0.00438184	yes	A0A3Q7EMP8	-	RING-type E3 ubiquitin transferase (EC 2.3.2.27)	Solanum lycopersicum (Tomato) (Lycopersicon esculentum)	PATHWAY: Protein modification; protein ubiquitination. {ECO:0000256|ARBA:ARBA00004906}.	-	integral component of membrane [GO:0016021]; mitochondrial outer membrane [GO:0005741]	integral component of membrane [GO:0016021]; mitochondrial outer membrane [GO:0005741]; ubiquitin-protein transferase activity [GO:0004842]	ubiquitin-protein transferase activity [GO:0004842]	GO:0004842; GO:0005741; GO:0016021	UPA00143	sly:101259371;	-	-
XLOC_003565	XLOC_003565	Solyc01g097270.3	1:88055014-88059535	OHr	96Hr	OK	7.33871	18.8086	1.3578	3.42333	0.0001	0.00793468	yes	A0A3Q7EMC4	-	Uncharacterized protein	Solanum lycopersicum (Tomato) (Lycopersicon esculentum)	-	defense response to bacterium [GO:0042742]; defense response to fungus [GO:0050832]	-	chitin binding [GO:0008061]; defense response to bacterium [GO:0042742]; defense response to fungus [GO:0050832]	chitin binding [GO:0008061]	GO:0008061; GO:0042742; GO:0050832	-	-	-	-
XLOC_003726	XLOC_003726	Solyc01g101000.3	1:90740087-90747254	OHr	96Hr	OK	30.6987	14.2664	-1.10556	-3.0357	0.0001	0.00793468	yes	A0A3Q7F926	101259887	Non-specific serine/threonine protein kinase (EC 2.7.11.1)	Solanum lycopersicum (Tomato) (Lycopersicon esculentum)	-	signal transduction [GO:0007165]	cytoplasm [GO:0005737]; cytosol [GO:0005829]	cytoplasm [GO:0005737]; cytosol [GO:0005829]; ATP binding [GO:0005524]; protein serine/threonine kinase activity [GO:0004674]; signal transduction [GO:0007165]	ATP binding [GO:0005524]; protein serine/threonine kinase activity [GO:0004674]	GO:0004674; GO:0005524; GO:0005737; GO:0005829; GO:0007165	-	sly:101259887;	K00924;	-
XLOC_003730	XLOC_003730	Solyc01g101070.3	1:90798858-90809706	OHr	96Hr	OK	3.63795	1.32408	-1.45814	-3.17137	5e-05	0.00438184	yes	A0A3Q7EPC6	101261754	Uncharacterized protein	Solanum lycopersicum (Tomato) (Lycopersicon esculentum)	-	-	integral component of membrane [GO:0016021]	integral component of membrane [GO:0016021]; ATP binding [GO:0005524]; ATPase activity [GO:0016887]	ATPase activity [GO:0016887]; ATP binding [GO:0005524]	GO:0005524; GO:0016021; GO:0016887	-	sly:101261754;	-	-
XLOC_003812	XLOC_003812	Solyc01g103930.3	1:92302164-92308665	OHr	96Hr	OK	16.6137	8.08824	-1.03848	-2.58187	0.0004	0.0217469	yes	A0A3Q7EQC8	101248620	Transmembrane 9 superfamily member	Solanum lycopersicum (Tomato) (Lycopersicon esculentum)	-	phosphate ion transport [GO:0006817]; protein localization to membrane [GO:0072657]	endosome membrane [GO:0010008]; Golgi membrane [GO:0000139]; integral component of membrane [GO:0016021]; membrane [GO:0016020]	endosome membrane [GO:0010008]; Golgi membrane [GO:0000139]; integral component of membrane [GO:0016021]; membrane [GO:0016020]; phosphate ion transport [GO:0006817]; protein localization to membrane [GO:0072657]	-	GO:0000139; GO:0006817; GO:0010008; GO:0016020; GO:0016021; GO:0072657	-	sly:101248620;	K17087;	-
XLOC_003817	XLOC_003817	Solyc01g104040.3	1:92397511-92420530	OHr	96Hr	OK	2.85833	1.02185	-1.48399	-2.92257	0.00025	0.0157841	yes	A0A3Q7EQ66	-	Uncharacterized protein	Solanum lycopersicum (Tomato) (Lycopersicon esculentum)	PATHWAY: Protein modification; protein glycosylation. {ECO:0000256|ARBA:ARBA00004922}.	ER-associated misfolded protein catabolic process [GO:0071712]; protein N-linked glycosylation via asparagine [GO:0018279]	endoplasmic reticulum [GO:0005783]; endoplasmic reticulum lumen [GO:0005788]; integral component of membrane [GO:0016021]	endoplasmic reticulum [GO:0005783]; endoplasmic reticulum lumen [GO:0005788]; integral component of membrane [GO:0016021]; UDP-glucose:glycoprotein glucosyltransferase activity [GO:0003980]; unfolded protein binding [GO:0051082]; ER-associated misfolded protein catabolic process [GO:0071712]; protein N-linked glycosylation via asparagine [GO:0018279]	UDP-glucose:glycoprotein glucosyltransferase activity [GO:0003980]; unfolded protein binding [GO:0051082]	GO:0003980; GO:0005783; GO:0005788; GO:0016021; GO:0018279; GO:0051082; GO:0071712	UPA00378	-	-	-
XLOC_003869	XLOC_003869	Solyc01g104720.3	1:93012627-93013363	OHr	96Hr	OK	55.0094	103.471	0.911473	2.3024	0.00115	0.0451164	yes	A0A3Q7EQT5	-	Uncharacterized protein	Solanum lycopersicum (Tomato) (Lycopersicon esculentum)	-	-	-	-	-	-	-	-	-	-
XLOC_003875	XLOC_003875	Solyc01g104840.3	1:93064951-93068587	OHr	96Hr	OK	137.704	241.743	0.811907	2.38216	0.0011	0.0438382	yes	A0A3Q7EQL2	-	RRM domain-containing protein	Solanum lycopersicum (Tomato) (Lycopersicon esculentum)	-	-	-	RNA binding [GO:0003723]; zinc ion binding [GO:0008270]	RNA binding [GO:0003723]; zinc ion binding [GO:0008270]	GO:0003723; GO:0008270	-	-	-	-
XLOC_003998	XLOC_003998	Solyc01g107460.2	1:94902683-94903720	OHr	96Hr	OK	120.669	243.257	1.01142	2.94723	0.0001	0.00793468	yes	A0A3Q7FCI2	-	Uncharacterized protein	Solanum lycopersicum (Tomato) (Lycopersicon esculentum)	-	-	-	-	-	-	-	-	-	-
XLOC_004118	XLOC_004118	Solyc01g110050.2	1:96767832-96775774	OHr	96Hr	OK	13.0745	3.43815	-1.92705	-4.56223	5e-05	0.00438184	yes	A0A3Q7ETE4	-	Purple acid phosphatase (EC 3.1.3.2)	Solanum lycopersicum (Tomato) (Lycopersicon esculentum)	-	-	-	acid phosphatase activity [GO:0003993]; metal ion binding [GO:0046872]	acid phosphatase activity [GO:0003993]; metal ion binding [GO:0046872]	GO:0003993; GO:0046872	-	-	-	-
XLOC_004377	XLOC_004377	Solyc10g008040.3	10:2190239-2192807	OHr	96Hr	OK	0.35301	1.77327	2.32863	2.94974	0.001	0.0412529	yes	A0A3Q7IB17	101262056	Uncharacterized protein	Solanum lycopersicum (Tomato) (Lycopersicon esculentum)	-	-	-	-	-	-	-	sly:101262056;	-	-
XLOC_004510	XLOC_004510	Solyc10g017580.3	10:5529466-5536743	OHr	96Hr	OK	15.2304	4.00521	-1.927	-4.13567	5e-05	0.00438184	yes	A0A3Q7ICJ2	101250748	Uncharacterized protein	Solanum lycopersicum (Tomato) (Lycopersicon esculentum)	-	galactolipid biosynthetic process [GO:0019375]	chloroplast outer membrane [GO:0009707]	chloroplast outer membrane [GO:0009707]; UDP-galactosyltransferase activity [GO:0035250]; galactolipid biosynthetic process [GO:0019375]	UDP-galactosyltransferase activity [GO:0035250]	GO:0009707; GO:0019375; GO:0035250	-	sly:101250748;	K09480;	Metabolic pathways; Glycerolipid metabolism;
XLOC_004561	XLOC_004561	Solyc10g018580.1	10:8746741-8746984	OHr	96Hr	OK	145.424	291.616	1.00381	2.37673	0.0005	0.0257529	yes	A0A3Q7ICV5	-	Protein TIC 214 (Translocon at the inner envelope membrane of chloroplasts 214)	Solanum lycopersicum (Tomato) (Lycopersicon esculentum)	-	protein transport [GO:0015031]	chloroplast inner membrane [GO:0009706]; integral component of membrane [GO:0016021]	chloroplast inner membrane [GO:0009706]; integral component of membrane [GO:0016021]; protein transport [GO:0015031]	-	GO:0009706; GO:0015031; GO:0016021	-	-	-	-
XLOC_004564	XLOC_004564	Solyc10g018610.1	10:8801984-8802566	OHr	96Hr	OK	12.9596	53.9229	2.05688	4.19919	5e-05	0.00438184	yes	K4CYY4	-	Ribosomal_L2_C domain-containing protein	Solanum lycopersicum (Tomato) (Lycopersicon esculentum)	-	cytoplasmic translation [GO:0002181]	cytosolic large ribosomal subunit [GO:0022625]	cytosolic large ribosomal subunit [GO:0022625]; RNA binding [GO:0003723]; structural constituent of ribosome [GO:0003735]; cytoplasmic translation [GO:0002181]	RNA binding [GO:0003723]; structural constituent of ribosome [GO:0003735]	GO:0002181; GO:0003723; GO:0003735; GO:0022625	-	-	-	-
XLOC_004989	XLOC_004989	Solyc10g054910.1	10:56014907-56015426	OHr	96Hr	OK	328.995	78.2635	-2.07165	-5.95222	5e-05	0.00438184	yes	A0A3Q7JCM7	101254541	Peptidyl-prolyl cis-trans isomerase (PPIase) (EC 5.2.1.8)	Solanum lycopersicum (Tomato) (Lycopersicon esculentum)	-	protein folding [GO:0006457]; protein peptidyl-prolyl isomerization [GO:0000413]	cytoplasm [GO:0005737]	cytoplasm [GO:0005737]; cyclosporin A binding [GO:0016018]; peptidyl-prolyl cis-trans isomerase activity [GO:0003755]; protein folding [GO:0006457]; protein peptidyl-prolyl isomerization [GO:0000413]	cyclosporin A binding [GO:0016018]; peptidyl-prolyl cis-trans isomerase activity [GO:0003755]	GO:0000413; GO:0003755; GO:0005737; GO:0006457; GO:0016018	-	sly:101254541;	K01802;	-
XLOC_005079	XLOC_005079	Solyc10g076270.2	10:59254736-59285429	OHr	96Hr	OK	4.1042	1.43057	-1.52051	-3.18352	0.00015	0.0107409	yes	A0A3Q7IIV8	-	WD_REPEATS_REGION domain-containing protein	Solanum lycopersicum (Tomato) (Lycopersicon esculentum)	-	cellular response to amino acid stimulus [GO:0071230]; cellular response to starvation [GO:0009267]; positive regulation of cell growth [GO:0030307]; positive regulation of protein serine/threonine kinase activity [GO:0071902]; regulation of autophagy [GO:0010506]; regulation of cell size [GO:0008361]; TOR signaling [GO:0031929]	cytoplasm [GO:0005737]; TORC1 complex [GO:0031931]	cytoplasm [GO:0005737]; TORC1 complex [GO:0031931]; protein-macromolecule adaptor activity [GO:0030674]; cellular response to amino acid stimulus [GO:0071230]; cellular response to starvation [GO:0009267]; positive regulation of cell growth [GO:0030307]; positive regulation of protein serine/threonine kinase activity [GO:0071902]; regulation of autophagy [GO:0010506]; regulation of cell size [GO:…	protein-macromolecule adaptor activity [GO:0030674]	GO:0005737; GO:0008361; GO:0009267; GO:0010506; GO:0030307; GO:0030674; GO:0031929; GO:0031931; GO:0071230; GO:0071902	-	-	-	-
XLOC_005190	XLOC_005190	Solyc10g079620.2	10:61254735-61258684	OHr	96Hr	OK	45.9949	82.5317	0.843474	2.40191	0.00075	0.033875	yes	A0A3Q7IL20	100316880	Uncharacterized protein	Solanum lycopersicum (Tomato) (Lycopersicon esculentum)	-	-	-	hydrolase activity [GO:0016787]	hydrolase activity [GO:0016787]	GO:0016787	-	sly:100316880;	-	-
XLOC_005271	XLOC_005271	Solyc10g081100.2	10:62370842-62373253	OHr	96Hr	OK	3.99639	8.18654	1.03456	2.50524	0.00085	0.0370613	yes	A0A3Q7IL47	-	SF3b1 domain-containing protein	Solanum lycopersicum (Tomato) (Lycopersicon esculentum)	-	spliceosomal complex assembly [GO:0000245]	catalytic step 2 spliceosome [GO:0071013]; U12-type spliceosomal complex [GO:0005689]; U2 snRNP [GO:0005686]; U2-type prespliceosome [GO:0071004]	catalytic step 2 spliceosome [GO:0071013]; U12-type spliceosomal complex [GO:0005689]; U2 snRNP [GO:0005686]; U2-type prespliceosome [GO:0071004]; mRNA binding [GO:0003729]; spliceosomal complex assembly [GO:0000245]	mRNA binding [GO:0003729]	GO:0000245; GO:0003729; GO:0005686; GO:0005689; GO:0071004; GO:0071013	-	-	-	-
XLOC_005373	XLOC_005373	Solyc10g084310.2	10:64035624-64037561	OHr	96Hr	OK	225.251	424.396	0.913876	2.60355	0.0003	0.0176739	yes	K4D3L7	101252449	Uncharacterized protein	Solanum lycopersicum (Tomato) (Lycopersicon esculentum)	-	translation [GO:0006412]	cytosolic small ribosomal subunit [GO:0022627]; ribosome [GO:0005840]	cytosolic small ribosomal subunit [GO:0022627]; ribosome [GO:0005840]; structural constituent of ribosome [GO:0003735]; translation [GO:0006412]	structural constituent of ribosome [GO:0003735]	GO:0003735; GO:0005840; GO:0006412; GO:0022627	-	sly:101252131;sly:101252449;sly:101257002;	K02973;	Ribosome;
XLOC_005377	XLOC_005377	Solyc10g084380.1	10:64075903-64078509	OHr	96Hr	OK	33.8628	15.941	-1.08695	-2.81907	5e-05	0.00438184	yes	K4D3M4	-	Uncharacterized protein	Solanum lycopersicum (Tomato) (Lycopersicon esculentum)	-	-	nucleus [GO:0005634]	nucleus [GO:0005634]; DNA-binding transcription factor activity [GO:0003700]; sequence-specific DNA binding [GO:0043565]	DNA-binding transcription factor activity [GO:0003700]; sequence-specific DNA binding [GO:0043565]	GO:0003700; GO:0005634; GO:0043565	-	-	-	-
XLOC_005434	XLOC_005434	Solyc10g085500.2	10:64777898-64780172	OHr	96Hr	OK	0.98648	3.54032	1.84352	2.68265	0.0012	0.0467655	yes	A0A3Q7IN74	101265084	Uncharacterized protein	Solanum lycopersicum (Tomato) (Lycopersicon esculentum)	-	-	integral component of membrane [GO:0016021]	integral component of membrane [GO:0016021]; heme binding [GO:0020037]; iron ion binding [GO:0005506]; monooxygenase activity [GO:0004497]; oxidoreductase activity, acting on paired donors, with incorporation or reduction of molecular oxygen [GO:0016705]	heme binding [GO:0020037]; iron ion binding [GO:0005506]; monooxygenase activity [GO:0004497]; oxidoreductase activity, acting on paired donors, with incorporation or reduction of molecular oxygen [GO:0016705]	GO:0004497; GO:0005506; GO:0016021; GO:0016705; GO:0020037	-	sly:101265084;	K22983;	-
XLOC_005449	XLOC_005449	Solyc10g085850.1	10:65027134-65027311	OHr	96Hr	OK	1403.99	397.708	-1.81975	-4.54457	5e-05	0.00438184	yes	Q41336	TPSI1	TPSI1 (TPSI1 protein)	Solanum lycopersicum (Tomato) (Lycopersicon esculentum)	-	-	-	-	-	-	-	-	-	-
XLOC_005450	XLOC_005450	Solyc10g085870.1	10:65037325-65038786	OHr	96Hr	OK	44.0854	89.0646	1.01455	2.93143	0.0001	0.00793468	yes	A0A3Q7IN36	101261675	Uncharacterized protein	Solanum lycopersicum (Tomato) (Lycopersicon esculentum)	-	-	-	UDP-glycosyltransferase activity [GO:0008194]	UDP-glycosyltransferase activity [GO:0008194]	GO:0008194	-	sly:101261675;	K13496;	Biosynthesis of secondary metabolites;
XLOC_005509	XLOC_005509	Solyc10g005400.3	10:297316-308940	OHr	96Hr	OK	21.0628	39.4818	0.906494	2.45797	0.0001	0.00793468	yes	A0A3Q7I9K4	-	Inositol oxygenase (EC 1.13.99.1)	Solanum lycopersicum (Tomato) (Lycopersicon esculentum)	PATHWAY: Polyol metabolism; myo-inositol degradation into D-glucuronate; D-glucuronate from myo-inositol: step 1/1. {ECO:0000256|ARBA:ARBA00005167}.	inositol catabolic process [GO:0019310]; L-ascorbic acid biosynthetic process [GO:0019853]	cytoplasm [GO:0005737]	cytoplasm [GO:0005737]; inositol oxygenase activity [GO:0050113]; iron ion binding [GO:0005506]; magnesium ion binding [GO:0000287]; terpene synthase activity [GO:0010333]; inositol catabolic process [GO:0019310]; L-ascorbic acid biosynthetic process [GO:0019853]	inositol oxygenase activity [GO:0050113]; iron ion binding [GO:0005506]; magnesium ion binding [GO:0000287]; terpene synthase activity [GO:0010333]	GO:0000287; GO:0005506; GO:0005737; GO:0010333; GO:0019310; GO:0019853; GO:0050113	UPA00111;UER00527	-	-	-
XLOC_005563	XLOC_005563	Solyc10g006480.2	10:1064558-1067555	OHr	96Hr	OK	85.8238	210.599	1.29505	3.73337	5e-05	0.00438184	yes	A0A3Q7IBA0	101256039	Uncharacterized protein	Solanum lycopersicum (Tomato) (Lycopersicon esculentum)	-	modification-dependent protein catabolic process [GO:0019941]; protein ubiquitination [GO:0016567]	cytoplasm [GO:0005737]; nucleus [GO:0005634]	cytoplasm [GO:0005737]; nucleus [GO:0005634]; protein tag [GO:0031386]; ubiquitin protein ligase binding [GO:0031625]; modification-dependent protein catabolic process [GO:0019941]; protein ubiquitination [GO:0016567]	protein tag [GO:0031386]; ubiquitin protein ligase binding [GO:0031625]	GO:0005634; GO:0005737; GO:0016567; GO:0019941; GO:0031386; GO:0031625	-	sly:101256039;	-	-
XLOC_005582	XLOC_005582	Solyc10g006800.3	10:1233681-1240096	OHr	96Hr	OK	67.4482	35.8318	-0.912537	-2.59149	0.0003	0.0176739	yes	A0A3Q7J5W1	-	Cyclic nucleotide-binding domain-containing protein	Solanum lycopersicum (Tomato) (Lycopersicon esculentum)	-	-	integral component of membrane [GO:0016021]	integral component of membrane [GO:0016021]; ion channel activity [GO:0005216]	ion channel activity [GO:0005216]	GO:0005216; GO:0016021	-	-	-	-
XLOC_005612	XLOC_005612	Solyc10g007290.3	10:1675684-1684543	OHr	96Hr	OK	10.0354	5.20928	-0.945948	-2.43324	0.0004	0.0217469	yes	A0A3Q7IBX1	-	Phosphoenolpyruvate carboxylase (EC 4.1.1.31)	Solanum lycopersicum (Tomato) (Lycopersicon esculentum)	-	carbon fixation [GO:0015977]; leaf development [GO:0048366]; tricarboxylic acid cycle [GO:0006099]	apoplast [GO:0048046]; chloroplast [GO:0009507]; cytosol [GO:0005829]	apoplast [GO:0048046]; chloroplast [GO:0009507]; cytosol [GO:0005829]; phosphoenolpyruvate carboxylase activity [GO:0008964]; carbon fixation [GO:0015977]; leaf development [GO:0048366]; tricarboxylic acid cycle [GO:0006099]	phosphoenolpyruvate carboxylase activity [GO:0008964]	GO:0005829; GO:0006099; GO:0008964; GO:0009507; GO:0015977; GO:0048046; GO:0048366	-	-	-	-
XLOC_005822	XLOC_005822	Solyc10g018530.2	10:8684950-8711105	OHr	96Hr	OK	25.3522	13.6049	-0.897991	-2.48227	0.00015	0.0107409	yes	A0A3Q7ID12	-	DNA_MISMATCH_REPAIR_2 domain-containing protein	Solanum lycopersicum (Tomato) (Lycopersicon esculentum)	-	mismatch repair [GO:0006298]; reciprocal meiotic recombination [GO:0007131]	nuclear chromosome [GO:0000228]; nucleus [GO:0005634]	nuclear chromosome [GO:0000228]; nucleus [GO:0005634]; ATP binding [GO:0005524]; DNA-dependent ATPase activity [GO:0008094]; mismatched DNA binding [GO:0030983]; mismatch repair [GO:0006298]; reciprocal meiotic recombination [GO:0007131]	ATP binding [GO:0005524]; DNA-dependent ATPase activity [GO:0008094]; mismatched DNA binding [GO:0030983]	GO:0000228; GO:0005524; GO:0005634; GO:0006298; GO:0007131; GO:0008094; GO:0030983	-	-	-	-
XLOC_006061	XLOC_006061	Solyc10g048060.1	10:43820726-43821170	OHr	96Hr	OK	188.001	435.524	1.21201	3.45064	5e-05	0.00438184	yes	A0A3Q7IFJ1	-	Uncharacterized protein	Solanum lycopersicum (Tomato) (Lycopersicon esculentum)	-	-	-	-	-	-	-	-	-	-
XLOC_006225	XLOC_006225	Solyc10g054080.2	10:54498060-54516541	OHr	96Hr	OK	4.16567	1.86832	-1.15681	-2.53183	0.00065	0.0310291	yes	A0A3Q7IH27	-	Kinesin motor domain-containing protein	Solanum lycopersicum (Tomato) (Lycopersicon esculentum)	-	microtubule-based movement [GO:0007018]	-	ATP binding [GO:0005524]; microtubule binding [GO:0008017]; microtubule motor activity [GO:0003777]; microtubule-based movement [GO:0007018]	ATP binding [GO:0005524]; microtubule binding [GO:0008017]; microtubule motor activity [GO:0003777]	GO:0003777; GO:0005524; GO:0007018; GO:0008017	-	-	-	-
XLOC_006261	XLOC_006261	Solyc10g054820.2	10:55924728-55926344	OHr	96Hr	OK	10.0355	41.066	2.03283	4.98578	5e-05	0.00438184	yes	A0A3Q7IHF1	101251423	Uncharacterized protein	Solanum lycopersicum (Tomato) (Lycopersicon esculentum)	-	-	integral component of membrane [GO:0016021]	integral component of membrane [GO:0016021]; channel activity [GO:0015267]	channel activity [GO:0015267]	GO:0015267; GO:0016021	-	sly:101251423;	-	-
XLOC_006309	XLOC_006309	Solyc10g055800.2	10:57355937-57358464	OHr	96Hr	OK	12.9602	40.4766	1.643	4.39008	5e-05	0.00438184	yes	A0A3Q7IHS3	101267358	Chitin-binding type-1 domain-containing protein	Solanum lycopersicum (Tomato) (Lycopersicon esculentum)	-	carbohydrate metabolic process [GO:0005975]; cell wall macromolecule catabolic process [GO:0016998]; chitin catabolic process [GO:0006032]; defense response to fungus [GO:0050832]	extracellular region [GO:0005576]; vacuole [GO:0005773]	extracellular region [GO:0005576]; vacuole [GO:0005773]; chitin binding [GO:0008061]; chitinase activity [GO:0004568]; carbohydrate metabolic process [GO:0005975]; cell wall macromolecule catabolic process [GO:0016998]; chitin catabolic process [GO:0006032]; defense response to fungus [GO:0050832]	chitinase activity [GO:0004568]; chitin binding [GO:0008061]	GO:0004568; GO:0005576; GO:0005773; GO:0005975; GO:0006032; GO:0008061; GO:0016998; GO:0050832	-	sly:101267358;	K20547;	Metabolic pathways; Amino sugar and nucleotide sugar metabolism; MAPK signaling pathway - plant;
XLOC_006310	XLOC_006310	Solyc10g055810.2	10:57363713-57364923	OHr	96Hr	OK	11.2106	28.0427	1.32276	3.04621	0.00015	0.0107409	yes	Q05538	CHI9	Basic 30 kDa endochitinase (EC 3.2.1.14)	Solanum lycopersicum (Tomato) (Lycopersicon esculentum)	-	cell wall macromolecule catabolic process [GO:0016998]; chitin catabolic process [GO:0006032]; defense response to fungus [GO:0050832]; polysaccharide catabolic process [GO:0000272]	cell wall [GO:0005618]; extracellular region [GO:0005576]; vacuole [GO:0005773]	cell wall [GO:0005618]; extracellular region [GO:0005576]; vacuole [GO:0005773]; chitin binding [GO:0008061]; chitinase activity [GO:0004568]; cell wall macromolecule catabolic process [GO:0016998]; chitin catabolic process [GO:0006032]; defense response to fungus [GO:0050832]; polysaccharide catabolic process [GO:0000272]	chitinase activity [GO:0004568]; chitin binding [GO:0008061]	GO:0000272; GO:0004568; GO:0005576; GO:0005618; GO:0005773; GO:0006032; GO:0008061; GO:0016998; GO:0050832	-	sly:544148;	K20547;	Metabolic pathways; Amino sugar and nucleotide sugar metabolism; MAPK signaling pathway - plant;
XLOC_006355	XLOC_006355	Solyc10g075070.2	10:58843217-58843830	OHr	96Hr	OK	27.2059	87.2386	1.68105	3.83323	5e-05	0.00438184	yes	K4D1U9	101266080	Non-specific lipid-transfer protein	Solanum lycopersicum (Tomato) (Lycopersicon esculentum)	-	lipid transport [GO:0006869]	membrane [GO:0016020]	membrane [GO:0016020]; lipid binding [GO:0008289]; lipid transport [GO:0006869]	lipid binding [GO:0008289]	GO:0006869; GO:0008289; GO:0016020	-	sly:101266080;	-	-
XLOC_006549	XLOC_006549	Solyc10g080630.2	10:61982723-61996102	OHr	96Hr	OK	2.85569	1.10677	-1.36749	-2.68463	0.0007	0.0324487	yes	A0A3Q7IL51	101261183	CPSF_A domain-containing protein	Solanum lycopersicum (Tomato) (Lycopersicon esculentum)	-	mRNA splicing, via spliceosome [GO:0000398]	nucleus [GO:0005634]	nucleus [GO:0005634]; nucleic acid binding [GO:0003676]; mRNA splicing, via spliceosome [GO:0000398]	nucleic acid binding [GO:0003676]	GO:0000398; GO:0003676; GO:0005634	-	sly:101261183;	K12830;	Spliceosome;
XLOC_006569	XLOC_006569	Solyc10g081120.2	10:62385766-62396473	OHr	96Hr	OK	10.8197	5.10006	-1.08507	-2.70065	0.0001	0.00793468	yes	A0A3Q7ILE8	-	Non-reducing end alpha-L-arabinofuranosidase (EC 3.2.1.55)	Solanum lycopersicum (Tomato) (Lycopersicon esculentum)	-	L-arabinose metabolic process [GO:0046373]	-	alpha-L-arabinofuranosidase activity [GO:0046556]; L-arabinose metabolic process [GO:0046373]	alpha-L-arabinofuranosidase activity [GO:0046556]	GO:0046373; GO:0046556	-	-	-	-
XLOC_006723	XLOC_006723	Solyc10g085100.2	10:64525551-64536401	OHr	96Hr	OK	114.76	60.0548	-0.934273	-2.70096	0.0003	0.0176739	yes	A0A3Q7INS4	101249508	Uncharacterized protein	Solanum lycopersicum (Tomato) (Lycopersicon esculentum)	-	glycolipid biosynthetic process [GO:0009247]; sulfolipid biosynthetic process [GO:0046506]	chloroplast envelope [GO:0009941]	chloroplast envelope [GO:0009941]; transferase activity, transferring glycosyl groups [GO:0016757]; UDP-sulfoquinovose:DAG sulfoquinovosyltransferase activity [GO:0046510]; glycolipid biosynthetic process [GO:0009247]; sulfolipid biosynthetic process [GO:0046506]	transferase activity, transferring glycosyl groups [GO:0016757]; UDP-sulfoquinovose:DAG sulfoquinovosyltransferase activity [GO:0046510]	GO:0009247; GO:0009941; GO:0016757; GO:0046506; GO:0046510	-	sly:101249508;	K06119;	Metabolic pathways; Glycerolipid metabolism;
XLOC_006736	XLOC_006736	Solyc10g085460.2	10:64748797-64754219	OHr	96Hr	OK	2.74179	1.11433	-1.29894	-2.5848	0.00095	0.0399385	yes	A0A3Q7JGT2	-	Uncharacterized protein	Solanum lycopersicum (Tomato) (Lycopersicon esculentum)	-	-	-	ADP binding [GO:0043531]	ADP binding [GO:0043531]	GO:0043531	-	-	-	-
XLOC_006792	XLOC_006792	Solyc10g086570.3	10:65482766-65483435	OHr	96Hr	OK	377.145	665.013	0.818263	2.30772	0.00135	0.0499585	yes	Q53U36	778362	Uncharacterized protein	Solanum lycopersicum (Tomato) (Lycopersicon esculentum)	-	negative regulation of translation in response to stress [GO:0032055]	chloroplast thylakoid membrane [GO:0009535]; integral component of membrane [GO:0016021]	chloroplast thylakoid membrane [GO:0009535]; integral component of membrane [GO:0016021]; negative regulation of translation in response to stress [GO:0032055]	-	GO:0009535; GO:0016021; GO:0032055	-	sly:778362;	-	-
XLOC_006903	XLOC_006903	Solyc11g007130.2	11:1581972-1588571	OHr	96Hr	OK	27.2633	7.93465	-1.78072	-4.85905	5e-05	0.00438184	yes	A0A3Q7IPP9	101246199	MFS domain-containing protein	Solanum lycopersicum (Tomato) (Lycopersicon esculentum)	-	phosphate ion transport [GO:0006817]	integral component of membrane [GO:0016021]	integral component of membrane [GO:0016021]; transmembrane transporter activity [GO:0022857]; phosphate ion transport [GO:0006817]	transmembrane transporter activity [GO:0022857]	GO:0006817; GO:0016021; GO:0022857	-	sly:101246199;	-	-
XLOC_006906	XLOC_006906	Solyc11g007200.2	11:1621882-1624325	OHr	96Hr	OK	59.1363	125.038	1.08025	3.04084	5e-05	0.00438184	yes	A0A3Q7IQV1	101247578	HMA domain-containing protein	Solanum lycopersicum (Tomato) (Lycopersicon esculentum)	-	metal ion transport [GO:0030001]	-	metal ion binding [GO:0046872]; metal ion transport [GO:0030001]	metal ion binding [GO:0046872]	GO:0030001; GO:0046872	-	sly:101247578;	K07213;	-
XLOC_006942	XLOC_006942	Solyc11g007900.2	11:2105988-2132629	OHr	96Hr	OK	4.74759	1.88982	-1.32895	-2.98942	5e-05	0.00438184	yes	A0A3Q7IPY8	-	Uncharacterized protein	Solanum lycopersicum (Tomato) (Lycopersicon esculentum)	-	-	-	L-ascorbic acid binding [GO:0031418]; oxidoreductase activity [GO:0016491]	L-ascorbic acid binding [GO:0031418]; oxidoreductase activity [GO:0016491]	GO:0016491; GO:0031418	-	-	-	-
XLOC_006965	XLOC_006965	Solyc11g008540.2	11:2713504-2724607	OHr	96Hr	OK	11.5749	4.91808	-1.23484	-3.24617	5e-05	0.00438184	yes	A0A3Q7IQA7	-	Uncharacterized protein	Solanum lycopersicum (Tomato) (Lycopersicon esculentum)	-	production of siRNA involved in RNA interference [GO:0030422]	cytoplasm [GO:0005737]; nucleus [GO:0005634]	cytoplasm [GO:0005737]; nucleus [GO:0005634]; ATP binding [GO:0005524]; helicase activity [GO:0004386]; ribonuclease III activity [GO:0004525]; RNA binding [GO:0003723]; production of siRNA involved in RNA interference [GO:0030422]	ATP binding [GO:0005524]; helicase activity [GO:0004386]; ribonuclease III activity [GO:0004525]; RNA binding [GO:0003723]	GO:0003723; GO:0004386; GO:0004525; GO:0005524; GO:0005634; GO:0005737; GO:0030422	-	-	-	-
XLOC_006969	XLOC_006969	Solyc11g008630.2	11:2820375-2823259	OHr	96Hr	OK	17.6505	35.0928	0.991464	2.62333	0.00015	0.0107409	yes	A0A3Q7IQR1	101249696	Uncharacterized protein	Solanum lycopersicum (Tomato) (Lycopersicon esculentum)	-	-	-	transferase activity, transferring acyl groups other than amino-acyl groups [GO:0016747]	transferase activity, transferring acyl groups other than amino-acyl groups [GO:0016747]	GO:0016747	-	sly:101249696;	K13065;	Metabolic pathways; Biosynthesis of secondary metabolites; Phenylpropanoid biosynthesis; Stilbenoid, diarylheptanoid and gingerol biosynthesis; Flavonoid biosynthesis;
XLOC_006976	XLOC_006976	Solyc11g008780.2	11:2962919-2972883	OHr	96Hr	OK	13.7204	6.14432	-1.159	-2.74614	0.0003	0.0176739	yes	A0A3Q7IQE6	-	Acetohydroxy-acid synthase small subunit	Solanum lycopersicum (Tomato) (Lycopersicon esculentum)	PATHWAY: Amino-acid biosynthesis; L-isoleucine biosynthesis; L-isoleucine from 2-oxobutanoate: step 1/4. {ECO:0000256|ARBA:ARBA00004974}.; PATHWAY: Amino-acid biosynthesis; L-valine biosynthesis; L-valine from pyruvate: step 1/4. {ECO:0000256|ARBA:ARBA00005025}.	isoleucine biosynthetic process [GO:0009097]; valine biosynthetic process [GO:0009099]	cytosol [GO:0005829]	cytosol [GO:0005829]; acetolactate synthase activity [GO:0003984]; acetolactate synthase regulator activity [GO:1990610]; isoleucine biosynthetic process [GO:0009097]; valine biosynthetic process [GO:0009099]	acetolactate synthase activity [GO:0003984]; acetolactate synthase regulator activity [GO:1990610]	GO:0003984; GO:0005829; GO:0009097; GO:0009099; GO:1990610	UPA00047;UER00055, UPA00049;UER00059	-	-	-
XLOC_006977	XLOC_006977	Solyc11g008790.2	11:2973662-2976964	OHr	96Hr	OK	1.45463	0	-inf	-nan	5e-05	0.00438184	yes	A0A3Q7IQT8	-	Uncharacterized protein	Solanum lycopersicum (Tomato) (Lycopersicon esculentum)	-	intracellular sterol transport [GO:0032366]; regulation of plasma membrane sterol distribution [GO:0097036]; sphingolipid metabolic process [GO:0006665]; sterol metabolic process [GO:0016125]	cortical endoplasmic reticulum [GO:0032541]; endoplasmic reticulum membrane [GO:0005789]; Golgi apparatus [GO:0005794]; integral component of membrane [GO:0016021]	cortical endoplasmic reticulum [GO:0032541]; endoplasmic reticulum membrane [GO:0005789]; Golgi apparatus [GO:0005794]; integral component of membrane [GO:0016021]; intracellular sterol transport [GO:0032366]; regulation of plasma membrane sterol distribution [GO:0097036]; sphingolipid metabolic process [GO:0006665]; sterol metabolic process [GO:0016125]	-	GO:0005789; GO:0005794; GO:0006665; GO:0016021; GO:0016125; GO:0032366; GO:0032541; GO:0097036	-	-	-	-
XLOC_007058	XLOC_007058	Solyc11g011540.2	11:4593264-4596096	OHr	96Hr	OK	8.13482	2.52216	-1.68945	-2.93449	0.00055	0.0272908	yes	A0A3Q7ISK1	-	F-box domain-containing protein	Solanum lycopersicum (Tomato) (Lycopersicon esculentum)	-	-	-	-	-	-	-	-	-	-
XLOC_007061	XLOC_007061	Solyc11g011548.1	11:4616791-4622892	OHr	96Hr	OK	6.87501	1.81918	-1.91807	-3.43865	5e-05	0.00438184	yes	A0A3Q7IRD4	-	F-box domain-containing protein	Solanum lycopersicum (Tomato) (Lycopersicon esculentum)	-	-	-	-	-	-	-	-	-	-
XLOC_007116	XLOC_007116	Solyc11g012700.2	11:5469266-5474170	OHr	96Hr	OK	84.4937	46.2516	-0.86934	-2.29259	0.0013	0.0489306	yes	A0A3Q7JJS2	101265194	Uncharacterized protein	Solanum lycopersicum (Tomato) (Lycopersicon esculentum)	-	protein transport [GO:0015031]	integral component of plasma membrane [GO:0005887]	integral component of plasma membrane [GO:0005887]; oligopeptide transmembrane transporter activity [GO:0035673]; protein transport [GO:0015031]	oligopeptide transmembrane transporter activity [GO:0035673]	GO:0005887; GO:0015031; GO:0035673	-	sly:101265194;	-	-
XLOC_007141	XLOC_007141	Solyc11g013060.1	11:5917562-5917961	OHr	96Hr	OK	2.57953	0	-inf	-nan	5e-05	0.00438184	yes	A0A3Q7ISL2	-	Uncharacterized protein	Solanum lycopersicum (Tomato) (Lycopersicon esculentum)	-	-	-	-	-	-	-	-	-	-
XLOC_007200	XLOC_007200	Solyc11g017010.2	11:7763509-7768034	OHr	96Hr	OK	48.6594	23.6293	-1.04214	-2.99693	5e-05	0.00438184	yes	A0A3Q7ISY0	-	Uncharacterized protein	Solanum lycopersicum (Tomato) (Lycopersicon esculentum)	PATHWAY: Glycan biosynthesis; sucrose metabolism. {ECO:0000256|ARBA:ARBA00004914}.	phosphate ion transport [GO:0006817]; sucrose metabolic process [GO:0005985]	integral component of plasma membrane [GO:0005887]; membrane [GO:0016020]; plasma membrane [GO:0005886]; vacuole [GO:0005773]	integral component of plasma membrane [GO:0005887]; membrane [GO:0016020]; plasma membrane [GO:0005886]; vacuole [GO:0005773]; sucrose:proton symporter activity [GO:0008506]; phosphate ion transport [GO:0006817]; sucrose metabolic process [GO:0005985]	sucrose:proton symporter activity [GO:0008506]	GO:0005773; GO:0005886; GO:0005887; GO:0005985; GO:0006817; GO:0008506; GO:0016020	UPA00238	-	-	-
XLOC_007303	XLOC_007303	Solyc11g021060.2	11:13333309-13334318	OHr	96Hr	OK	209.35	105.583	-0.987534	-2.68428	0.00015	0.0107409	yes	Q43710	ARPI	Proteinase inhibitor type-2 TR8 (Proteinase inhibitor type II TR8)	Solanum lycopersicum (Tomato) (Lycopersicon esculentum)	-	-	-	serine-type endopeptidase inhibitor activity [GO:0004867]	serine-type endopeptidase inhibitor activity [GO:0004867]	GO:0004867	-	sly:543962;	-	-
XLOC_007321	XLOC_007321	Solyc11g022590.1	11:14588976-14589654	OHr	96Hr	OK	159.211	10.9363	-3.86375	-7.45113	5e-05	0.00438184	yes	Q40129	544001	Uncharacterized protein	Solanum lycopersicum (Tomato) (Lycopersicon esculentum)	-	-	-	endopeptidase inhibitor activity [GO:0004866]	endopeptidase inhibitor activity [GO:0004866]	GO:0004866	-	sly:544001;	-	-
XLOC_007449	XLOC_007449	Solyc11g044632.1	11:32649236-32651343	OHr	96Hr	OK	2.31819	8.75541	1.91718	3.66633	5e-05	0.00438184	yes	-	-	-	-	-	-	-	-	-	-	-	-	-	-
XLOC_007463	XLOC_007463	Solyc11g044260.2	11:33412903-33427334	OHr	96Hr	OK	14.8316	36.2536	1.28945	3.158	5e-05	0.00438184	yes	A0A3Q7IVZ0	-	Na_H_Exchanger domain-containing protein	Solanum lycopersicum (Tomato) (Lycopersicon esculentum)	-	-	chloroplast [GO:0009507]; integral component of membrane [GO:0016021]; membrane [GO:0016020]	chloroplast [GO:0009507]; integral component of membrane [GO:0016021]; membrane [GO:0016020]; solute:proton antiporter activity [GO:0015299]	solute:proton antiporter activity [GO:0015299]	GO:0009507; GO:0015299; GO:0016020; GO:0016021	-	-	-	-
XLOC_007807	XLOC_007807	Solyc11g069450.1	11:54326580-54327102	OHr	96Hr	OK	54.6942	114.391	1.06452	3.06792	5e-05	0.00438184	yes	A0A3Q7IZR5	101259309	Uncharacterized protein	Solanum lycopersicum (Tomato) (Lycopersicon esculentum)	-	-	-	-	-	-	-	sly:101259309;	-	-
XLOC_007889	XLOC_007889	Solyc11g072320.2	11:55811698-55847121	OHr	96Hr	OK	14.0645	7.74744	-0.860264	-2.42778	0.0004	0.0217469	yes	A0A3Q7J109	-	Uncharacterized protein	Solanum lycopersicum (Tomato) (Lycopersicon esculentum)	-	mRNA cis splicing, via spliceosome [GO:0045292]; phosphorelay signal transduction system [GO:0000160]; regulation of alternative mRNA splicing, via spliceosome [GO:0000381]	integral component of membrane [GO:0016021]; nuclear speck [GO:0016607]; nucleus [GO:0005634]	integral component of membrane [GO:0016021]; nuclear speck [GO:0016607]; nucleus [GO:0005634]; RNA binding [GO:0003723]; mRNA cis splicing, via spliceosome [GO:0045292]; phosphorelay signal transduction system [GO:0000160]; regulation of alternative mRNA splicing, via spliceosome [GO:0000381]	RNA binding [GO:0003723]	GO:0000160; GO:0000381; GO:0003723; GO:0005634; GO:0016021; GO:0016607; GO:0045292	-	-	-	-
XLOC_008017	XLOC_008017	Solyc11g006460.2	11:1149510-1150087	OHr	96Hr	OK	368.94	734.732	0.993831	2.98178	5e-05	0.00438184	yes	A0A3Q7IQH0	-	Uncharacterized protein	Solanum lycopersicum (Tomato) (Lycopersicon esculentum)	-	-	cytosol [GO:0005829]	cytosol [GO:0005829]	-	GO:0005829	-	-	-	-
XLOC_008026	XLOC_008026	Solyc11g006670.1	11:1276894-1277629	OHr	96Hr	OK	1.93567	0	-inf	-nan	5e-05	0.00438184	yes	A0A3Q7IPI0	-	Transcription repressor (Ovate family protein)	Solanum lycopersicum (Tomato) (Lycopersicon esculentum)	-	negative regulation of transcription, DNA-templated [GO:0045892]	nucleus [GO:0005634]	nucleus [GO:0005634]; negative regulation of transcription, DNA-templated [GO:0045892]	-	GO:0005634; GO:0045892	-	-	-	-
XLOC_008063	XLOC_008063	Solyc11g007270.2	11:1651095-1658383	OHr	96Hr	OK	6.85786	3.38207	-1.01985	-2.37274	0.0013	0.0489306	yes	A0A3Q7IQW1	-	Alkaline/neutral invertase (EC 3.2.1.26)	Solanum lycopersicum (Tomato) (Lycopersicon esculentum)	-	sucrose catabolic process [GO:0005987]	chloroplast [GO:0009507]	chloroplast [GO:0009507]; glycopeptide alpha-N-acetylgalactosaminidase activity [GO:0033926]; sucrose alpha-glucosidase activity [GO:0004575]; sucrose catabolic process [GO:0005987]	glycopeptide alpha-N-acetylgalactosaminidase activity [GO:0033926]; sucrose alpha-glucosidase activity [GO:0004575]	GO:0004575; GO:0005987; GO:0009507; GO:0033926	-	-	-	-
XLOC_008072	XLOC_008072	Solyc11g007540.2	11:1793419-1795404	OHr	96Hr	OK	6.82608	17.9559	1.39533	3.52227	5e-05	0.00438184	yes	A0A3Q7IPR0	101250470	Uncharacterized protein	Solanum lycopersicum (Tomato) (Lycopersicon esculentum)	-	-	integral component of membrane [GO:0016021]	integral component of membrane [GO:0016021]; heme binding [GO:0020037]; iron ion binding [GO:0005506]; monooxygenase activity [GO:0004497]; oxidoreductase activity, acting on paired donors, with incorporation or reduction of molecular oxygen [GO:0016705]	heme binding [GO:0020037]; iron ion binding [GO:0005506]; monooxygenase activity [GO:0004497]; oxidoreductase activity, acting on paired donors, with incorporation or reduction of molecular oxygen [GO:0016705]	GO:0004497; GO:0005506; GO:0016021; GO:0016705; GO:0020037	-	sly:101250470;	K21995;	Cutin, suberine and wax biosynthesis;
XLOC_008166	XLOC_008166	Solyc11g010470.2	11:3533402-3537615	OHr	96Hr	OK	371.401	773.186	1.05784	3.03312	5e-05	0.00438184	yes	A0A3Q7IR67	101243846	14_3_3 domain-containing protein	Solanum lycopersicum (Tomato) (Lycopersicon esculentum)	-	-	-	-	-	-	-	sly:101243846;	K06630;	PI3K-Akt signaling pathway; Cell cycle;
XLOC_008210	XLOC_008210	Solyc11g011440.1	11:4499631-4500930	OHr	96Hr	OK	1.93679	6.72109	1.79503	2.74307	0.0011	0.0438382	yes	A0A3Q7IRH0	101262373	Peptidase A1 domain-containing protein	Solanum lycopersicum (Tomato) (Lycopersicon esculentum)	-	proteolysis [GO:0006508]	-	aspartic-type endopeptidase activity [GO:0004190]; proteolysis [GO:0006508]	aspartic-type endopeptidase activity [GO:0004190]	GO:0004190; GO:0006508	-	sly:101262373;	-	-
XLOC_008303	XLOC_008303	Solyc11g013730.2	11:7056848-7058506	OHr	96Hr	OK	3.76897	14.9145	1.98447	3.37044	5e-05	0.00438184	yes	A0A3Q7ITQ9	-	Uncharacterized protein	Solanum lycopersicum (Tomato) (Lycopersicon esculentum)	-	-	-	magnesium ion binding [GO:0000287]	magnesium ion binding [GO:0000287]	GO:0000287	-	-	-	-
XLOC_008429	XLOC_008429	Solyc11g021130.1	11:13389927-13391456	OHr	96Hr	OK	28.2813	72.1171	1.35049	3.5367	5e-05	0.00438184	yes	K4D762	-	Ribosomal protein S7	Solanum lycopersicum (Tomato) (Lycopersicon esculentum)	-	ribosomal small subunit assembly [GO:0000028]; translation [GO:0006412]	chloroplast [GO:0009507]; ribosome [GO:0005840]; small ribosomal subunit [GO:0015935]	chloroplast [GO:0009507]; ribosome [GO:0005840]; small ribosomal subunit [GO:0015935]; mRNA binding [GO:0003729]; rRNA binding [GO:0019843]; structural constituent of ribosome [GO:0003735]; ribosomal small subunit assembly [GO:0000028]; translation [GO:0006412]	mRNA binding [GO:0003729]; rRNA binding [GO:0019843]; structural constituent of ribosome [GO:0003735]	GO:0000028; GO:0003729; GO:0003735; GO:0005840; GO:0006412; GO:0009507; GO:0015935; GO:0019843	-	-	-	-
XLOC_008433	XLOC_008433	Solyc11g021240.2	11:13415512-13416250	OHr	96Hr	OK	128.697	389.028	1.5959	4.5641	5e-05	0.00438184	yes	A0A3Q7IU33	-	Protein TIC 214 (Translocon at the inner envelope membrane of chloroplasts 214)	Solanum lycopersicum (Tomato) (Lycopersicon esculentum)	-	protein transport [GO:0015031]	chloroplast inner membrane [GO:0009706]; integral component of membrane [GO:0016021]	chloroplast inner membrane [GO:0009706]; integral component of membrane [GO:0016021]; protein transport [GO:0015031]	-	GO:0009706; GO:0015031; GO:0016021	-	-	-	-
XLOC_008439	XLOC_008439	Solyc11g021365.1	11:13679351-13706335	OHr	96Hr	OK	50.8951	90.8453	0.835884	2.35236	0.0009	0.0383862	yes	A0A3Q7IU43	-	Dimer_Tnp_hAT domain-containing protein	Solanum lycopersicum (Tomato) (Lycopersicon esculentum)	-	-	-	protein dimerization activity [GO:0046983]	protein dimerization activity [GO:0046983]	GO:0046983	-	-	-	-
XLOC_009112	XLOC_009112	Solyc11g072800.2	11:56290868-56296794	OHr	96Hr	OK	3.43874	0.206958	-4.05447	-4.90311	5e-05	0.00438184	yes	-	-	-	-	-	-	-	-	-	-	-	-	-	-
XLOC_009127	XLOC_009127	Solyc11g073060.2	11:56466640-56467096	OHr	96Hr	OK	0	1.51143	inf	-nan	0.0004	0.0217469	yes	A0A3Q7J257	-	Uncharacterized protein	Solanum lycopersicum (Tomato) (Lycopersicon esculentum)	-	-	-	-	-	-	-	-	-	-
XLOC_009159	XLOC_009159	Solyc12g005470.2	12:276674-286068	OHr	96Hr	OK	9.66343	3.97672	-1.28096	-3.0584	0.0001	0.00793468	yes	A0A3Q7J1T0	101267382	RING-type domain-containing protein	Solanum lycopersicum (Tomato) (Lycopersicon esculentum)	-	-	integral component of membrane [GO:0016021]	integral component of membrane [GO:0016021]; zinc ion binding [GO:0008270]	zinc ion binding [GO:0008270]	GO:0008270; GO:0016021	-	sly:101267382;	K23788;	-
XLOC_009181	XLOC_009181	Solyc12g006010.2	12:619176-624945	OHr	96Hr	OK	42.4443	74.8092	0.817646	2.33245	0.0009	0.0383862	yes	A0A3Q7J2V7	101253058	Small ubiquitin-related modifier (SUMO)	Solanum lycopersicum (Tomato) (Lycopersicon esculentum)	-	protein sumoylation [GO:0016925]	nucleus [GO:0005634]	nucleus [GO:0005634]; protein tag [GO:0031386]; ubiquitin-like protein ligase binding [GO:0044389]; protein sumoylation [GO:0016925]	protein tag [GO:0031386]; ubiquitin-like protein ligase binding [GO:0044389]	GO:0005634; GO:0016925; GO:0031386; GO:0044389	-	sly:101253058;	K12160;	RNA transport;
XLOC_009213	XLOC_009213	Solyc12g006720.1	12:1180856-1181057	OHr	96Hr	OK	18.5557	0	-inf	-nan	5e-05	0.00438184	yes	A0A3Q7J362	-	Uncharacterized protein	Solanum lycopersicum (Tomato) (Lycopersicon esculentum)	-	-	-	-	-	-	-	-	-	-
XLOC_009214	XLOC_009214	Solyc12g006730.1	12:1188330-1188567	OHr	96Hr	OK	12.5847	0	-inf	-nan	5e-05	0.00438184	yes	A0A3Q7J300	-	Uncharacterized protein	Solanum lycopersicum (Tomato) (Lycopersicon esculentum)	-	-	-	-	-	-	-	-	-	-
XLOC_009227	XLOC_009227	Solyc12g006975.1	12:1411537-1415063	OHr	96Hr	OK	9.21743	3.24197	-1.50749	-2.95636	0.00015	0.0107409	yes	A0A3Q7J2M6	-	Uncharacterized protein	Solanum lycopersicum (Tomato) (Lycopersicon esculentum)	-	-	-	-	-	-	-	-	-	-
XLOC_009445	XLOC_009445	Solyc12g013870.2	12:4655945-4664265	OHr	96Hr	OK	7.49814	1.89874	-1.98149	-3.05297	0.0005	0.0257529	yes	A0A3Q7JT82	-	S4 RNA-binding domain-containing protein	Solanum lycopersicum (Tomato) (Lycopersicon esculentum)	-	-	-	RNA binding [GO:0003723]	RNA binding [GO:0003723]	GO:0003723	-	-	-	-
XLOC_009570	XLOC_009570	Solyc12g019320.2	12:9971419-9977203	OHr	96Hr	OK	24.5441	13.3864	-0.874606	-2.29185	0.00135	0.0499585	yes	A0A3Q7J6H4	101266307	Protein DETOXIFICATION (Multidrug and toxic compound extrusion protein)	Solanum lycopersicum (Tomato) (Lycopersicon esculentum)	-	-	integral component of membrane [GO:0016021]; membrane [GO:0016020]; vacuolar membrane [GO:0005774]	integral component of membrane [GO:0016021]; membrane [GO:0016020]; vacuolar membrane [GO:0005774]; antiporter activity [GO:0015297]; transmembrane transporter activity [GO:0022857]; xenobiotic transmembrane transporter activity [GO:0042910]	antiporter activity [GO:0015297]; transmembrane transporter activity [GO:0022857]; xenobiotic transmembrane transporter activity [GO:0042910]	GO:0005774; GO:0015297; GO:0016020; GO:0016021; GO:0022857; GO:0042910	-	sly:101266307;	K03327;	-
XLOC_009579	XLOC_009579	Solyc12g019570.2	12:10632962-10651865	OHr	96Hr	OK	10.1777	4.05168	-1.32881	-2.72333	0.00025	0.015784	yes	A0A3Q7J5Y0	-	Uncharacterized protein	Solanum lycopersicum (Tomato) (Lycopersicon esculentum)	-	secondary metabolic process [GO:0019748]	integral component of membrane [GO:0016021]	integral component of membrane [GO:0016021]; serine-type carboxypeptidase activity [GO:0004185]; transferase activity, transferring acyl groups other than amino-acyl groups [GO:0016747]; secondary metabolic process [GO:0019748]	serine-type carboxypeptidase activity [GO:0004185]; transferase activity, transferring acyl groups other than amino-acyl groups [GO:0016747]	GO:0004185; GO:0016021; GO:0016747; GO:0019748	-	-	-	-
XLOC_009585	XLOC_009585	Solyc12g019740.2	12:11252469-11254721	OHr	96Hr	OK	40.6651	79.7287	0.971309	2.74199	5e-05	0.00438184	yes	A0A3Q7JUA8	101244843	Thioredoxin domain-containing protein	Solanum lycopersicum (Tomato) (Lycopersicon esculentum)	-	-	-	-	-	-	-	sly:101244843;	-	-
XLOC_009597	XLOC_009597	Solyc12g019975.1	12:12857667-12864537	OHr	96Hr	OK	1.97256	0.565824	-1.80165	-2.89295	0.0005	0.0257529	yes	A0A3Q7J7B1	-	Uncharacterized protein	Solanum lycopersicum (Tomato) (Lycopersicon esculentum)	-	-	-	-	-	-	-	-	-	-
XLOC_009647	XLOC_009647	Solyc12g027720.1	12:25926776-25926959	OHr	96Hr	OK	80.2917	271.523	1.75775	3.46797	0.00015	0.0107409	yes	A0A3Q7J6E5	-	Uncharacterized protein	Solanum lycopersicum (Tomato) (Lycopersicon esculentum)	-	-	-	-	-	-	-	-	-	-
XLOC_009667	XLOC_009667	Solyc12g062250.2	12:31646937-31656296	OHr	96Hr	OK	12.1734	4.55976	-1.4167	-3.39142	5e-05	0.00438184	yes	A0A3Q7JAS5	-	Tyrosine-protein phosphatase domain-containing protein	Solanum lycopersicum (Tomato) (Lycopersicon esculentum)	-	starch catabolic process [GO:0005983]	chloroplast [GO:0009507]; starch grain [GO:0043036]	chloroplast [GO:0009507]; starch grain [GO:0043036]; protein tyrosine/serine/threonine phosphatase activity [GO:0008138]; starch catabolic process [GO:0005983]	protein tyrosine/serine/threonine phosphatase activity [GO:0008138]	GO:0005983; GO:0008138; GO:0009507; GO:0043036	-	-	-	-
XLOC_009854	XLOC_009854	Solyc12g039030.1	12:53083442-53083604	OHr	96Hr	OK	604.626	2032.28	1.74898	4.72652	5e-05	0.00438184	yes	A0A3Q7JVH8	-	Uncharacterized protein	Solanum lycopersicum (Tomato) (Lycopersicon esculentum)	-	photosynthetic electron transport in photosystem II [GO:0009772]; protein-chromophore linkage [GO:0018298]	integral component of membrane [GO:0016021]; photosystem II [GO:0009523]; plastid membrane [GO:0042170]	integral component of membrane [GO:0016021]; photosystem II [GO:0009523]; plastid membrane [GO:0042170]; chlorophyll binding [GO:0016168]; electron transporter, transferring electrons within the cyclic electron transport pathway of photosynthesis activity [GO:0045156]; metal ion binding [GO:0046872]; photosynthetic electron transport in photosystem II [GO:0009772]; protein-chromophore linkage [GO…	chlorophyll binding [GO:0016168]; electron transporter, transferring electrons within the cyclic electron transport pathway of photosynthesis activity [GO:0045156]; metal ion binding [GO:0046872]	GO:0009523; GO:0009772; GO:0016021; GO:0016168; GO:0018298; GO:0042170; GO:0045156; GO:0046872	-	-	-	-
XLOC_009903	XLOC_009903	Solyc12g042060.2	12:58017305-58021674	OHr	96Hr	OK	8.19914	2.74032	-1.58113	-2.96646	0.0002	0.0134981	yes	A0A3Q7JVU8	-	Uncharacterized protein	Solanum lycopersicum (Tomato) (Lycopersicon esculentum)	-	-	-	-	-	-	-	-	-	-
XLOC_009954	XLOC_009954	Solyc12g043030.2	12:59652744-59666748	OHr	96Hr	OK	6.32584	1.86944	-1.75865	-2.65006	0.00055	0.0272908	yes	A0A3Q7J918	-	Sulfate_transp domain-containing protein	Solanum lycopersicum (Tomato) (Lycopersicon esculentum)	-	-	integral component of plasma membrane [GO:0005887]	integral component of plasma membrane [GO:0005887]; anion:anion antiporter activity [GO:0015301]; secondary active sulfate transmembrane transporter activity [GO:0008271]	anion:anion antiporter activity [GO:0015301]; secondary active sulfate transmembrane transporter activity [GO:0008271]	GO:0005887; GO:0008271; GO:0015301	-	-	-	-
XLOC_010077	XLOC_010077	Solyc12g056600.3	12:63522863-63524079	OHr	96Hr	OK	17.9007	7.56195	-1.24318	-2.70338	0.0003	0.0176739	yes	A0A3Q7JB49	-	Uncharacterized protein	Solanum lycopersicum (Tomato) (Lycopersicon esculentum)	-	-	-	-	-	-	-	sly:100750250;	-	-
XLOC_010130	XLOC_010130	Solyc12g088370.2	12:64760665-64766273	OHr	96Hr	OK	32.3196	15.8287	-1.02987	-2.86062	5e-05	0.00438184	yes	A0A3Q7JBP9	101256268	Uncharacterized protein	Solanum lycopersicum (Tomato) (Lycopersicon esculentum)	-	-	-	-	-	-	-	sly:101256268;	-	-
XLOC_010196	XLOC_010196	Solyc12g095750.2	12:65865725-65870573	OHr	96Hr	OK	6.98411	14.9876	1.10162	2.41953	0.0009	0.0383862	yes	A0A3Q7JYC4	101247117	Uncharacterized protein	Solanum lycopersicum (Tomato) (Lycopersicon esculentum)	-	auxin-activated signaling pathway [GO:0009734]; transmembrane transport [GO:0055085]	integral component of membrane [GO:0016021]	integral component of membrane [GO:0016021]; auxin-activated signaling pathway [GO:0009734]; transmembrane transport [GO:0055085]	-	GO:0009734; GO:0016021; GO:0055085	-	sly:101247117;	-	-
XLOC_010250	XLOC_010250	Solyc12g096770.1	12:66528916-66530242	OHr	96Hr	OK	48.8455	21.4319	-1.18847	-2.97625	5e-05	0.00438184	yes	A0A3Q7JES7	-	Uncharacterized protein	Solanum lycopersicum (Tomato) (Lycopersicon esculentum)	-	-	-	transferase activity, transferring acyl groups other than amino-acyl groups [GO:0016747]	transferase activity, transferring acyl groups other than amino-acyl groups [GO:0016747]	GO:0016747	-	-	-	-
XLOC_010251	XLOC_010251	Solyc12g096780.2	12:66538373-66541599	OHr	96Hr	OK	6.1158	0.847063	-2.852	-3.55497	0.00025	0.015784	yes	A0A3Q7JDX9	101247598	PKS_ER domain-containing protein	Solanum lycopersicum (Tomato) (Lycopersicon esculentum)	-	fatty acid metabolic process [GO:0006631]	mitochondrion [GO:0005739]	mitochondrion [GO:0005739]; trans-2-enoyl-CoA reductase (NADPH) activity [GO:0019166]; fatty acid metabolic process [GO:0006631]	trans-2-enoyl-CoA reductase (NADPH) activity [GO:0019166]	GO:0005739; GO:0006631; GO:0019166	-	sly:101247598;	K07512;	Metabolic pathways; Fatty acid metabolism; Fatty acid biosynthesis; Fatty acid elongation;
XLOC_010258	XLOC_010258	Solyc12g096900.2	12:66613805-66616646	OHr	96Hr	OK	7.46439	16.5079	1.14506	2.68282	0.00055	0.0272908	yes	A0A3Q7JD07	101245240	TIR domain-containing protein	Solanum lycopersicum (Tomato) (Lycopersicon esculentum)	-	signal transduction [GO:0007165]	-	signal transduction [GO:0007165]	-	GO:0007165	-	sly:101245240;	-	-
XLOC_010338	XLOC_010338	Solyc12g099490.2	12:67602934-67605471	OHr	96Hr	OK	92.6176	161.215	0.799629	2.30565	0.0013	0.0489306	yes	A0A3Q7JDQ2	-	Uncharacterized protein	Solanum lycopersicum (Tomato) (Lycopersicon esculentum)	-	-	nucleolus [GO:0005730]	nucleolus [GO:0005730]	-	GO:0005730	-	sly:543754;	K13120;	-
XLOC_010527	XLOC_010527	Solyc12g008830.2	12:2160256-2161260	OHr	96Hr	OK	32.3467	11.6798	-1.4696	-2.60697	0.00095	0.0399385	yes	A0A3Q7JRY5	-	GATA-type domain-containing protein	Solanum lycopersicum (Tomato) (Lycopersicon esculentum)	-	regulation of transcription, DNA-templated [GO:0006355]	-	sequence-specific DNA binding [GO:0043565]; zinc ion binding [GO:0008270]; regulation of transcription, DNA-templated [GO:0006355]	sequence-specific DNA binding [GO:0043565]; zinc ion binding [GO:0008270]	GO:0006355; GO:0008270; GO:0043565	-	-	-	-
XLOC_010556	XLOC_010556	Solyc12g009480.2	12:2734649-2737850	OHr	96Hr	OK	260.578	72.3539	-1.84857	-5.19453	5e-05	0.00438184	yes	A0A3Q7J457	101257836	SPX domain-containing protein	Solanum lycopersicum (Tomato) (Lycopersicon esculentum)	-	cellular response to phosphate starvation [GO:0016036]	-	cellular response to phosphate starvation [GO:0016036]	-	GO:0016036	-	sly:101257836;	-	-
XLOC_010566	XLOC_010566	Solyc12g009650.2	12:2922056-2923590	OHr	96Hr	OK	1822.78	729.907	-1.32036	-3.74468	5e-05	0.00438184	yes	A0A3Q7J376	-	AAI domain-containing protein	Solanum lycopersicum (Tomato) (Lycopersicon esculentum)	-	-	-	-	-	-	-	-	-	-
XLOC_010594	XLOC_010594	Solyc12g010380.2	12:3429829-3438972	OHr	96Hr	OK	18.9811	7.59693	-1.32107	-3.32489	5e-05	0.00438184	yes	A0A3Q7J418	-	ATP:AMP phosphotransferase (EC 2.7.4.3)	Solanum lycopersicum (Tomato) (Lycopersicon esculentum)	-	nucleoside diphosphate phosphorylation [GO:0006165]; nucleoside triphosphate biosynthetic process [GO:0009142]; purine nucleotide metabolic process [GO:0006163]	cytoplasm [GO:0005737]	cytoplasm [GO:0005737]; adenylate kinase activity [GO:0004017]; ATP binding [GO:0005524]; cytidylate kinase activity [GO:0004127]; nucleoside diphosphate kinase activity [GO:0004550]; nucleoside diphosphate phosphorylation [GO:0006165]; nucleoside triphosphate biosynthetic process [GO:0009142]; purine nucleotide metabolic process [GO:0006163]	adenylate kinase activity [GO:0004017]; ATP binding [GO:0005524]; cytidylate kinase activity [GO:0004127]; nucleoside diphosphate kinase activity [GO:0004550]	GO:0004017; GO:0004127; GO:0004550; GO:0005524; GO:0005737; GO:0006163; GO:0006165; GO:0009142	-	-	-	-
XLOC_010620	XLOC_010620	Solyc12g010980.2	12:3842416-3843916	OHr	96Hr	OK	20.0605	9.80779	-1.03236	-2.35605	0.001	0.0412529	yes	A0A3Q7J4U7	-	Uncharacterized protein	Solanum lycopersicum (Tomato) (Lycopersicon esculentum)	-	-	-	transferase activity, transferring acyl groups other than amino-acyl groups [GO:0016747]	transferase activity, transferring acyl groups other than amino-acyl groups [GO:0016747]	GO:0016747	-	-	-	-
XLOC_010678	XLOC_010678	Solyc12g014090.2	12:4901651-4915533	OHr	96Hr	OK	4.75422	1.29251	-1.87903	-3.22164	0.00025	0.015784	yes	A0A3Q7J4I5	101256747	Uncharacterized protein	Solanum lycopersicum (Tomato) (Lycopersicon esculentum)	-	-	-	-	-	-	-	sly:101256747;	-	-
XLOC_011097	XLOC_011097	Solyc12g040790.2	12:56159607-56164086	OHr	96Hr	OK	6.64365	18.0024	1.43814	3.57878	5e-05	0.00438184	yes	A0A3Q7J9T5	101247110	Uncharacterized protein	Solanum lycopersicum (Tomato) (Lycopersicon esculentum)	-	phosphatidylcholine biosynthetic process [GO:0006656]	-	phosphoethanolamine N-methyltransferase activity [GO:0000234]; phosphatidylcholine biosynthetic process [GO:0006656]	phosphoethanolamine N-methyltransferase activity [GO:0000234]	GO:0000234; GO:0006656	-	sly:101247110;	K05929;	Glycerophospholipid metabolism;
XLOC_011113	XLOC_011113	Solyc12g042073.1	12:58026730-58028857	OHr	96Hr	OK	8.61468	1.81208	-2.24915	-2.97368	0.00025	0.015784	yes	A0A3Q7J8I9	-	Uncharacterized protein	Solanum lycopersicum (Tomato) (Lycopersicon esculentum)	-	-	-	-	-	-	-	-	-	-
XLOC_011113	XLOC_011113	Solyc12g042075.1	12:58026730-58028857	OHr	96Hr	OK	8.61468	1.81208	-2.24915	-2.97368	0.00025	0.015784	yes	A0A3Q7J9Z8	-	Auxin-responsive protein	Solanum lycopersicum (Tomato) (Lycopersicon esculentum)	-	auxin-activated signaling pathway [GO:0009734]	nucleus [GO:0005634]	nucleus [GO:0005634]; auxin-activated signaling pathway [GO:0009734]	-	GO:0005634; GO:0009734	-	-	-	-
XLOC_011152	XLOC_011152	Solyc12g042890.2	12:59269844-59272561	OHr	96Hr	OK	12.771	4.82556	-1.4041	-2.80875	0.00035	0.019824	yes	A0A3Q7JW25	101261789	Abhydrolase_2 domain-containing protein	Solanum lycopersicum (Tomato) (Lycopersicon esculentum)	-	-	-	hydrolase activity [GO:0016787]	hydrolase activity [GO:0016787]	GO:0016787	-	sly:101261789;	K06130;	Glycerophospholipid metabolism;
XLOC_011168	XLOC_011168	Solyc12g044220.2	12:60035048-60044833	OHr	96Hr	OK	5.46803	2.73662	-0.998624	-2.29569	0.0013	0.0489306	yes	A0A3Q7J950	101268076	Uncharacterized protein	Solanum lycopersicum (Tomato) (Lycopersicon esculentum)	-	-	integral component of membrane [GO:0016021]	integral component of membrane [GO:0016021]; phosphatidylinositol binding [GO:0035091]	phosphatidylinositol binding [GO:0035091]	GO:0016021; GO:0035091	-	sly:101268076;	K17925;	-
XLOC_011201	XLOC_011201	Solyc12g044820.2	12:61098491-61104335	OHr	96Hr	OK	23.0163	11.651	-0.982199	-2.72821	0.0002	0.0134981	yes	A0A3Q7J9G8	-	Uncharacterized protein	Solanum lycopersicum (Tomato) (Lycopersicon esculentum)	-	transmembrane transport [GO:0055085]	integral component of membrane [GO:0016021]; membrane [GO:0016020]; plant-type vacuole [GO:0000325]; vacuolar membrane [GO:0005774]	integral component of membrane [GO:0016021]; membrane [GO:0016020]; plant-type vacuole [GO:0000325]; vacuolar membrane [GO:0005774]; ATP binding [GO:0005524]; ATPase activity [GO:0016887]; ATPase-coupled transmembrane transporter activity [GO:0042626]; transmembrane transport [GO:0055085]	ATPase activity [GO:0016887]; ATPase-coupled transmembrane transporter activity [GO:0042626]; ATP binding [GO:0005524]	GO:0000325; GO:0005524; GO:0005774; GO:0016020; GO:0016021; GO:0016887; GO:0042626; GO:0055085	-	-	-	-
XLOC_011251	XLOC_011251	Solyc12g055800.2	12:62725097-62729744	OHr	96Hr	OK	74.8587	38.89	-0.94477	-2.6675	0.0003	0.0176739	yes	A0A3Q7JAQ7	-	H(+)-transporting two-sector ATPase (EC 7.1.2.2)	Solanum lycopersicum (Tomato) (Lycopersicon esculentum)	-	-	plant-type vacuole [GO:0000325]; plasma membrane [GO:0005886]; plastid [GO:0009536]; vacuolar membrane [GO:0005774]	plant-type vacuole [GO:0000325]; plasma membrane [GO:0005886]; plastid [GO:0009536]; vacuolar membrane [GO:0005774]; ATP binding [GO:0005524]; proton-transporting ATP synthase activity, rotational mechanism [GO:0046933]; proton-transporting ATPase activity, rotational mechanism [GO:0046961]	ATP binding [GO:0005524]; proton-transporting ATPase activity, rotational mechanism [GO:0046961]; proton-transporting ATP synthase activity, rotational mechanism [GO:0046933]	GO:0000325; GO:0005524; GO:0005774; GO:0005886; GO:0009536; GO:0046933; GO:0046961	-	-	-	-
XLOC_011252	XLOC_011252	Solyc12g055805.1	12:62729814-62732954	OHr	96Hr	OK	10.3583	1.77777	-2.54264	-3.66782	0.00015	0.0107409	yes	A0A3Q7JAQ4	-	Uncharacterized protein	Solanum lycopersicum (Tomato) (Lycopersicon esculentum)	-	ATP metabolic process [GO:0046034]	chloroplast [GO:0009507]; plant-type vacuole [GO:0000325]; plasma membrane [GO:0005886]; vacuolar membrane [GO:0005774]	chloroplast [GO:0009507]; plant-type vacuole [GO:0000325]; plasma membrane [GO:0005886]; vacuolar membrane [GO:0005774]; ATP binding [GO:0005524]; proton-transporting ATPase activity, rotational mechanism [GO:0046961]; ATP metabolic process [GO:0046034]	ATP binding [GO:0005524]; proton-transporting ATPase activity, rotational mechanism [GO:0046961]	GO:0000325; GO:0005524; GO:0005774; GO:0005886; GO:0009507; GO:0046034; GO:0046961	-	-	-	-
XLOC_011262	XLOC_011262	Solyc12g055970.2	12:62902467-62907004	OHr	96Hr	OK	9.56536	21.7163	1.18289	3.18433	5e-05	0.00438184	yes	A0A3Q7JA36	-	Endoglucanase (EC 3.2.1.4)	Solanum lycopersicum (Tomato) (Lycopersicon esculentum)	-	cellulose catabolic process [GO:0030245]	extracellular region [GO:0005576]	extracellular region [GO:0005576]; carbohydrate binding [GO:0030246]; cellulase activity [GO:0008810]; cellulose catabolic process [GO:0030245]	carbohydrate binding [GO:0030246]; cellulase activity [GO:0008810]	GO:0005576; GO:0008810; GO:0030245; GO:0030246	-	-	-	-
XLOC_011329	XLOC_011329	Solyc12g087810.2	12:64289463-64300984	OHr	96Hr	OK	2.76764	12.6357	2.19078	4.13157	5e-05	0.00438184	yes	A0A3Q7JCA9	-	K-box domain-containing protein	Solanum lycopersicum (Tomato) (Lycopersicon esculentum)	-	-	nucleus [GO:0005634]	nucleus [GO:0005634]; DNA-binding transcription factor activity [GO:0003700]	DNA-binding transcription factor activity [GO:0003700]	GO:0003700; GO:0005634	-	-	-	-
XLOC_011463	XLOC_011463	Solyc12g096570.1	12:66410696-66411053	OHr	96Hr	OK	27.0087	4.10704	-2.71725	-3.03676	0.00135	0.0499585	yes	A0A3Q7JDU3	100316893	Uncharacterized protein	Solanum lycopersicum (Tomato) (Lycopersicon esculentum)	-	multicellular organism development [GO:0007275]; positive regulation of organ growth [GO:0046622]	cytoplasm [GO:0005737]; integral component of membrane [GO:0016021]; nucleus [GO:0005634]	cytoplasm [GO:0005737]; integral component of membrane [GO:0016021]; nucleus [GO:0005634]; multicellular organism development [GO:0007275]; positive regulation of organ growth [GO:0046622]	-	GO:0005634; GO:0005737; GO:0007275; GO:0016021; GO:0046622	-	sly:100316893;	-	-
XLOC_011831	XLOC_011831	Solyc02g032200.3	2:28487770-28492400	OHr	96Hr	OK	9.54219	4.63745	-1.04099	-2.71007	0.0001	0.00793468	yes	A0A3Q7EXD0	-	ADP-ribosyl cyclase/cyclic ADP-ribose hydrolase (EC 3.2.2.6)	Solanum lycopersicum (Tomato) (Lycopersicon esculentum)	-	defense response [GO:0006952]; signal transduction [GO:0007165]	-	ADP binding [GO:0043531]; NAD(P)+ nucleosidase activity [GO:0050135]; NAD+ nucleotidase, cyclic ADP-ribose generating [GO:0061809]; defense response [GO:0006952]; signal transduction [GO:0007165]	ADP binding [GO:0043531]; NAD(P)+ nucleosidase activity [GO:0050135]; NAD+ nucleotidase, cyclic ADP-ribose generating [GO:0061809]	GO:0006952; GO:0007165; GO:0043531; GO:0050135; GO:0061809	-	sly:101264270;	-	-
XLOC_011852	XLOC_011852	Solyc02g032860.3	2:29913879-29916448	OHr	96Hr	OK	22.75	48.763	1.09992	3.17224	5e-05	0.00438184	yes	A0A3Q7EXD9	101257319	Thioredoxin domain-containing protein	Solanum lycopersicum (Tomato) (Lycopersicon esculentum)	-	sulfate reduction [GO:0019419]	-	oxidoreductase activity, acting on a sulfur group of donors, disulfide as acceptor [GO:0016671]; sulfate reduction [GO:0019419]	oxidoreductase activity, acting on a sulfur group of donors, disulfide as acceptor [GO:0016671]	GO:0016671; GO:0019419	-	sly:101257319;	K05907;	Metabolic pathways; Sulfur metabolism;
XLOC_012162	XLOC_012162	Solyc02g068780.3	2:39262598-39272179	OHr	96Hr	OK	2.39228	0.63059	-1.92361	-3.3187	0.0001	0.00793468	yes	A0A3Q7F112	-	DCD domain-containing protein	Solanum lycopersicum (Tomato) (Lycopersicon esculentum)	-	-	integral component of membrane [GO:0016021]	integral component of membrane [GO:0016021]	-	GO:0016021	-	-	-	-
XLOC_012234	XLOC_012234	Solyc02g070500.1	2:40800591-40801035	OHr	96Hr	OK	83.3757	157.875	0.921085	2.64445	0.0006	0.0291961	yes	A0A3Q7F1Z4	-	Uncharacterized protein	Solanum lycopersicum (Tomato) (Lycopersicon esculentum)	-	-	-	-	-	-	-	-	-	-
XLOC_012298	XLOC_012298	Solyc02g071800.3	2:41717708-41726243	OHr	96Hr	OK	5.68387	2.43404	-1.22352	-2.87377	0.00015	0.0107409	yes	A0A3Q7F337	-	Non-specific serine/threonine protein kinase (EC 2.7.11.1)	Solanum lycopersicum (Tomato) (Lycopersicon esculentum)	-	protein autophosphorylation [GO:0046777]	integral component of membrane [GO:0016021]; plasma membrane [GO:0005886]	integral component of membrane [GO:0016021]; plasma membrane [GO:0005886]; ATP binding [GO:0005524]; protein serine/threonine kinase activity [GO:0004674]; protein autophosphorylation [GO:0046777]	ATP binding [GO:0005524]; protein serine/threonine kinase activity [GO:0004674]	GO:0004674; GO:0005524; GO:0005886; GO:0016021; GO:0046777	-	-	-	-
XLOC_012324	XLOC_012324	Solyc02g072300.3	2:42154402-42159245	OHr	96Hr	OK	11.7772	4.05613	-1.53782	-2.99208	0.00015	0.0107409	yes	A0A3Q7F2V9	-	Non-specific serine/threonine protein kinase (EC 2.7.11.1)	Solanum lycopersicum (Tomato) (Lycopersicon esculentum)	-	signal transduction [GO:0007165]	cytoplasm [GO:0005737]; cytosol [GO:0005829]	cytoplasm [GO:0005737]; cytosol [GO:0005829]; ATP binding [GO:0005524]; protein serine/threonine kinase activity [GO:0004674]; signal transduction [GO:0007165]	ATP binding [GO:0005524]; protein serine/threonine kinase activity [GO:0004674]	GO:0004674; GO:0005524; GO:0005737; GO:0005829; GO:0007165	-	-	-	-
XLOC_012394	XLOC_012394	Solyc02g077710.1	2:43162004-43163033	OHr	96Hr	OK	162.148	92.9563	-0.802685	-2.31609	0.001	0.0412529	yes	A0A3Q7F467	101261288	Uncharacterized protein	Solanum lycopersicum (Tomato) (Lycopersicon esculentum)	-	-	-	-	-	-	-	sly:101261288;	-	-
XLOC_012414	XLOC_012414	Solyc02g078150.3	2:43498290-43499690	OHr	96Hr	OK	19.0671	3.27212	-2.54279	-4.8183	5e-05	0.00438184	yes	A0A3Q7FQP7	101251740	Uncharacterized protein	Solanum lycopersicum (Tomato) (Lycopersicon esculentum)	-	-	-	-	-	-	-	sly:101251740;	-	-
XLOC_012418	XLOC_012418	Solyc02g078210.3	2:43533903-43543218	OHr	96Hr	OK	9.64083	4.71518	-1.03185	-2.59154	0.00015	0.0107409	yes	K4B946	101250073	UBC24	Solanum lycopersicum (Tomato) (Lycopersicon esculentum)	-	cellular protein catabolic process [GO:0044257]; cellular response to phosphate starvation [GO:0016036]; phosphate ion homeostasis [GO:0055062]; phosphate ion transport [GO:0006817]; regulation of phosphate transmembrane transport [GO:2000185]	endoplasmic reticulum [GO:0005783]; Golgi apparatus [GO:0005794]	endoplasmic reticulum [GO:0005783]; Golgi apparatus [GO:0005794]; ubiquitin conjugating enzyme activity [GO:0061631]; cellular protein catabolic process [GO:0044257]; cellular response to phosphate starvation [GO:0016036]; phosphate ion homeostasis [GO:0055062]; phosphate ion transport [GO:0006817]; regulation of phosphate transmembrane transport [GO:2000185]	ubiquitin conjugating enzyme activity [GO:0061631]	GO:0005783; GO:0005794; GO:0006817; GO:0016036; GO:0044257; GO:0055062; GO:0061631; GO:2000185	-	sly:101250073;	K10581;	Ubiquitin mediated proteolysis;
XLOC_012418	XLOC_012418	Solyc02g078215.1	2:43533903-43543218	OHr	96Hr	OK	9.64083	4.71518	-1.03185	-2.59154	0.00015	0.0107409	yes	A0A3Q7F3W0	-	Uncharacterized protein	Solanum lycopersicum (Tomato) (Lycopersicon esculentum)	-	-	-	-	-	-	-	-	-	-
XLOC_012513	XLOC_012513	Solyc02g080220.3	2:45052131-45054042	OHr	96Hr	OK	6.56105	2.33917	-1.48793	-2.68918	0.0007	0.0324487	yes	A0A3Q7F5K0	101260787	Pectinesterase (EC 3.1.1.11)	Solanum lycopersicum (Tomato) (Lycopersicon esculentum)	PATHWAY: Glycan metabolism; pectin degradation; 2-dehydro-3-deoxy-D-gluconate from pectin: step 1/5. {ECO:0000256|ARBA:ARBA00005184, ECO:0000256|RuleBase:RU000589}.	cell wall modification [GO:0042545]; pectin catabolic process [GO:0045490]	cell wall [GO:0005618]; extracellular region [GO:0005576]; integral component of membrane [GO:0016021]	cell wall [GO:0005618]; extracellular region [GO:0005576]; integral component of membrane [GO:0016021]; aspartyl esterase activity [GO:0045330]; pectinesterase activity [GO:0030599]; pectinesterase inhibitor activity [GO:0046910]; cell wall modification [GO:0042545]; pectin catabolic process [GO:0045490]	aspartyl esterase activity [GO:0045330]; pectinesterase activity [GO:0030599]; pectinesterase inhibitor activity [GO:0046910]	GO:0005576; GO:0005618; GO:0016021; GO:0030599; GO:0042545; GO:0045330; GO:0045490; GO:0046910	UPA00545;UER00823	sly:101260787;	K01051;	Metabolic pathways; Pentose and glucuronate interconversions; Two-component system;
XLOC_012538	XLOC_012538	Solyc02g080640.3	2:45383314-45386773	OHr	96Hr	OK	76.9618	146.281	0.92653	2.67744	0.0003	0.0176739	yes	A0A3Q7F545	-	Thioredoxin domain-containing protein	Solanum lycopersicum (Tomato) (Lycopersicon esculentum)	-	sulfate reduction [GO:0019419]	-	oxidoreductase activity, acting on a sulfur group of donors, disulfide as acceptor [GO:0016671]; sulfate reduction [GO:0019419]	oxidoreductase activity, acting on a sulfur group of donors, disulfide as acceptor [GO:0016671]	GO:0016671; GO:0019419	-	-	-	-
XLOC_012555	XLOC_012555	Solyc02g080950.2	2:45583053-45590043	OHr	96Hr	OK	7.63818	3.67738	-1.05455	-2.53953	0.0006	0.0291961	yes	A0A3Q7F5D6	-	Pyridoxal phosphate homeostasis protein (PLP homeostasis protein)	Solanum lycopersicum (Tomato) (Lycopersicon esculentum)	-	-	-	pyridoxal phosphate binding [GO:0030170]	pyridoxal phosphate binding [GO:0030170]	GO:0030170	-	-	-	-
XLOC_012565	XLOC_012565	Solyc02g081190.3	2:45806080-45807784	OHr	96Hr	OK	157.386	314.186	0.997316	2.85306	5e-05	0.00438184	yes	A0A3Q7F7I3	543506	Fe2OG dioxygenase domain-containing protein	Solanum lycopersicum (Tomato) (Lycopersicon esculentum)	-	-	-	L-ascorbic acid binding [GO:0031418]; metal ion binding [GO:0046872]; oxidoreductase activity [GO:0016491]	L-ascorbic acid binding [GO:0031418]; metal ion binding [GO:0046872]; oxidoreductase activity [GO:0016491]	GO:0016491; GO:0031418; GO:0046872	-	sly:543506;	K05933;	Metabolic pathways; Biosynthesis of secondary metabolites; Cysteine and methionine metabolism;
XLOC_012653	XLOC_012653	Solyc02g082767.1	2:46979842-46980844	OHr	96Hr	OK	1.17165	0	-inf	-nan	0.0001	0.00793468	yes	A0A3Q7F8E1	-	Uncharacterized protein	Solanum lycopersicum (Tomato) (Lycopersicon esculentum)	-	-	integral component of membrane [GO:0016021]	integral component of membrane [GO:0016021]	-	GO:0016021	-	-	-	-
XLOC_012682	XLOC_012682	Solyc02g083220.2	2:47246956-47259228	OHr	96Hr	OK	4.39643	0.840871	-2.38638	-3.91556	5e-05	0.00438184	yes	A0A3Q7F7D6	-	DNA-directed RNA polymerase (EC 2.7.7.6)	Solanum lycopersicum (Tomato) (Lycopersicon esculentum)	-	transcription, DNA-templated [GO:0006351]	RNA polymerase I complex [GO:0005736]	RNA polymerase I complex [GO:0005736]; DNA binding [GO:0003677]; DNA-directed 5'-3' RNA polymerase activity [GO:0003899]; transcription, DNA-templated [GO:0006351]	DNA binding [GO:0003677]; DNA-directed 5'-3' RNA polymerase activity [GO:0003899]	GO:0003677; GO:0003899; GO:0005736; GO:0006351	-	-	-	-
XLOC_012686	XLOC_012686	Solyc02g083280.3	2:47283088-47285753	OHr	96Hr	OK	92.1182	162.24	0.816572	2.31161	0.00125	0.0476596	yes	A0A3Q7F7E7	101247880	Rhodanese domain-containing protein	Solanum lycopersicum (Tomato) (Lycopersicon esculentum)	-	-	-	-	-	-	-	sly:101247880;	-	-
XLOC_012747	XLOC_012747	Solyc02g084430.3	2:48086738-48087848	OHr	96Hr	OK	42.7149	85.0075	0.992852	2.45661	0.00045	0.0237328	yes	A0A3Q7FUK4	-	Uncharacterized protein	Solanum lycopersicum (Tomato) (Lycopersicon esculentum)	-	-	-	-	-	-	-	-	-	-
XLOC_012750	XLOC_012750	Solyc02g084480.2	2:48119364-48141557	OHr	96Hr	OK	19.7155	4.33662	-2.18469	-4.7412	5e-05	0.00438184	yes	A0A3Q7F724	-	Uncharacterized protein	Solanum lycopersicum (Tomato) (Lycopersicon esculentum)	-	endoplasmic reticulum to Golgi vesicle-mediated transport [GO:0006888]; Golgi vesicle docking [GO:0048211]; intracellular protein transport [GO:0006886]; membrane fusion [GO:0061025]; transcytosis [GO:0045056]	endoplasmic reticulum [GO:0005783]; ER to Golgi transport vesicle membrane [GO:0012507]; Golgi stack [GO:0005795]	endoplasmic reticulum [GO:0005783]; ER to Golgi transport vesicle membrane [GO:0012507]; Golgi stack [GO:0005795]; endoplasmic reticulum to Golgi vesicle-mediated transport [GO:0006888]; Golgi vesicle docking [GO:0048211]; intracellular protein transport [GO:0006886]; membrane fusion [GO:0061025]; transcytosis [GO:0045056]	-	GO:0005783; GO:0005795; GO:0006886; GO:0006888; GO:0012507; GO:0045056; GO:0048211; GO:0061025	-	-	-	-
XLOC_012757	XLOC_012757	Solyc02g084640.3	2:48375296-48380342	OHr	96Hr	OK	2.72157	7.00015	1.36295	2.66878	0.0005	0.0257529	yes	A0A3Q7F895	-	Aldehyde dehydrogenase	Solanum lycopersicum (Tomato) (Lycopersicon esculentum)	-	cellular aldehyde metabolic process [GO:0006081]	integral component of membrane [GO:0016021]	integral component of membrane [GO:0016021]; 3-chloroallyl aldehyde dehydrogenase activity [GO:0004028]; cellular aldehyde metabolic process [GO:0006081]	3-chloroallyl aldehyde dehydrogenase activity [GO:0004028]	GO:0004028; GO:0006081; GO:0016021	-	-	-	-
XLOC_012808	XLOC_012808	Solyc02g085870.3	2:49288587-49290622	OHr	96Hr	OK	21.5943	47.6901	1.14304	3.16506	5e-05	0.00438184	yes	A0A3Q7F7R2	101245220	3-ketoacyl-CoA synthase (EC 2.3.1.-)	Solanum lycopersicum (Tomato) (Lycopersicon esculentum)	PATHWAY: Lipid metabolism; fatty acid biosynthesis. {ECO:0000256|ARBA:ARBA00005194, ECO:0000256|PIRNR:PIRNR036417}.	fatty acid biosynthetic process [GO:0006633]	integral component of membrane [GO:0016021]	integral component of membrane [GO:0016021]; 3-oxo-arachidoyl-CoA synthase activity [GO:0102336]; 3-oxo-cerotoyl-CoA synthase activity [GO:0102337]; 3-oxo-lignoceronyl-CoA synthase activity [GO:0102338]; very-long-chain 3-ketoacyl-CoA synthase activity [GO:0102756]; fatty acid biosynthetic process [GO:0006633]	3-oxo-arachidoyl-CoA synthase activity [GO:0102336]; 3-oxo-cerotoyl-CoA synthase activity [GO:0102337]; 3-oxo-lignoceronyl-CoA synthase activity [GO:0102338]; very-long-chain 3-ketoacyl-CoA synthase activity [GO:0102756]	GO:0006633; GO:0016021; GO:0102336; GO:0102337; GO:0102338; GO:0102756	UPA00094	sly:101245220;	K15397;	Metabolic pathways; Biosynthesis of secondary metabolites; Fatty acid elongation; Plant-pathogen interaction;
XLOC_012857	XLOC_012857	Solyc02g086880.3	2:50122390-50126777	OHr	96Hr	OK	6.1773	2.02826	-1.60674	-2.64754	0.0008	0.0354962	yes	Q5NE18	fdh 544250	Formate dehydrogenase, mitochondrial (FDH) (EC 1.17.1.9) (NAD-dependent formate dehydrogenase)	Solanum lycopersicum (Tomato) (Lycopersicon esculentum)	-	formate catabolic process [GO:0042183]	chloroplast [GO:0009507]; formate dehydrogenase complex [GO:0009326]; mitochondrion [GO:0005739]	chloroplast [GO:0009507]; formate dehydrogenase complex [GO:0009326]; mitochondrion [GO:0005739]; formate dehydrogenase (NAD+) activity [GO:0008863]; NAD binding [GO:0051287]; oxidoreductase activity, acting on the CH-OH group of donors, NAD or NADP as acceptor [GO:0016616]; formate catabolic process [GO:0042183]	formate dehydrogenase (NAD+) activity [GO:0008863]; NAD binding [GO:0051287]; oxidoreductase activity, acting on the CH-OH group of donors, NAD or NADP as acceptor [GO:0016616]	GO:0005739; GO:0008863; GO:0009326; GO:0009507; GO:0016616; GO:0042183; GO:0051287	-	sly:544250;	K00122;	Metabolic pathways; Carbon metabolism; Glyoxylate and dicarboxylate metabolism; Carbon fixation in photosynthetic organisms;
XLOC_012924	XLOC_012924	Solyc02g088210.3	2:51007851-51031092	OHr	96Hr	OK	27.1394	9.67643	-1.48784	-3.48188	5e-05	0.00438184	yes	A0A3Q7F935	101249511	SPX domain-containing protein	Solanum lycopersicum (Tomato) (Lycopersicon esculentum)	-	cellular response to phosphate starvation [GO:0016036]	-	cellular response to phosphate starvation [GO:0016036]	-	GO:0016036	-	sly:101249511;	-	-
XLOC_012946	XLOC_012946	Solyc02g088700.3	2:51327706-51330096	OHr	96Hr	OK	17.4441	7.40893	-1.2354	-2.77792	0.0001	0.00793468	yes	A0A3Q7FAU0	-	Uncharacterized protein	Solanum lycopersicum (Tomato) (Lycopersicon esculentum)	-	protein processing involved in protein targeting to mitochondrion [GO:0006627]	mitochondrial inner membrane [GO:0005743]; mitochondrial processing peptidase complex [GO:0017087]; mitochondrion [GO:0005739]	mitochondrial inner membrane [GO:0005743]; mitochondrial processing peptidase complex [GO:0017087]; mitochondrion [GO:0005739]; metal ion binding [GO:0046872]; metalloendopeptidase activity [GO:0004222]; protein processing involved in protein targeting to mitochondrion [GO:0006627]	metal ion binding [GO:0046872]; metalloendopeptidase activity [GO:0004222]	GO:0004222; GO:0005739; GO:0005743; GO:0006627; GO:0017087; GO:0046872	-	-	-	-
XLOC_012953	XLOC_012953	Solyc02g088940.3	2:51494304-51504015	OHr	96Hr	OK	11.0669	4.45483	-1.3128	-3.29666	5e-05	0.00438184	yes	A0A3Q7F9F3	-	CTP synthase (glutamine hydrolyzing) (EC 6.3.4.2)	Solanum lycopersicum (Tomato) (Lycopersicon esculentum)	PATHWAY: Pyrimidine metabolism; CTP biosynthesis via de novo pathway; CTP from UDP: step 2/2. {ECO:0000256|ARBA:ARBA00005171}.	'de novo' CTP biosynthetic process [GO:0044210]; CTP biosynthetic process [GO:0006241]; pyrimidine nucleobase biosynthetic process [GO:0019856]	-	ATP binding [GO:0005524]; CTP synthase activity [GO:0003883]; identical protein binding [GO:0042802]; 'de novo' CTP biosynthetic process [GO:0044210]; CTP biosynthetic process [GO:0006241]; pyrimidine nucleobase biosynthetic process [GO:0019856]	ATP binding [GO:0005524]; CTP synthase activity [GO:0003883]; identical protein binding [GO:0042802]	GO:0003883; GO:0005524; GO:0006241; GO:0019856; GO:0042802; GO:0044210	UPA00159;UER00277	-	-	-
XLOC_012953	XLOC_012953	Solyc02g088945.1	2:51494304-51504015	OHr	96Hr	OK	11.0669	4.45483	-1.3128	-3.29666	5e-05	0.00438184	yes	A0A3Q7FX72	-	Uncharacterized protein	Solanum lycopersicum (Tomato) (Lycopersicon esculentum)	-	-	-	-	-	-	-	-	-	-
XLOC_012971	XLOC_012971	Solyc02g089160.3	2:51681488-51684812	OHr	96Hr	OK	11.251	23.8938	1.08659	2.81808	5e-05	0.00438184	yes	Q43147	CYP85A1 CYP85 D	Cytochrome P450 85A1 (EC 1.14.-.-) (C6-oxidase) (Dwarf protein)	Solanum lycopersicum (Tomato) (Lycopersicon esculentum)	PATHWAY: Plant hormone biosynthesis; brassinosteroid biosynthesis.	brassinosteroid biosynthetic process [GO:0016132]; brassinosteroid homeostasis [GO:0010268]; multicellular organism development [GO:0007275]; oxidation-reduction process [GO:0055114]; sterol metabolic process [GO:0016125]	integral component of membrane [GO:0016021]	integral component of membrane [GO:0016021]; heme binding [GO:0020037]; iron ion binding [GO:0005506]; monooxygenase activity [GO:0004497]; oxidoreductase activity [GO:0016491]; oxidoreductase activity, acting on paired donors, with incorporation or reduction of molecular oxygen [GO:0016705]; brassinosteroid biosynthetic process [GO:0016132]; brassinosteroid homeostasis [GO:0010268]; multicellula…	heme binding [GO:0020037]; iron ion binding [GO:0005506]; monooxygenase activity [GO:0004497]; oxidoreductase activity [GO:0016491]; oxidoreductase activity, acting on paired donors, with incorporation or reduction of molecular oxygen [GO:0016705]	GO:0004497; GO:0005506; GO:0007275; GO:0010268; GO:0016021; GO:0016125; GO:0016132; GO:0016491; GO:0016705; GO:0020037; GO:0055114	UPA00381	sly:100037489;	K09590;	Metabolic pathways; Biosynthesis of secondary metabolites; Brassinosteroid biosynthesis;
XLOC_012976	XLOC_012976	Solyc02g089210.3	2:51726177-51730664	OHr	96Hr	OK	1.13786	0	-inf	-nan	0.0001	0.00793468	yes	A0A3Q7FXC3	-	Uncharacterized protein	Solanum lycopersicum (Tomato) (Lycopersicon esculentum)	-	positive regulation of transcription by RNA polymerase II [GO:0045944]	nucleus [GO:0005634]	nucleus [GO:0005634]; DNA-binding transcription factor activity [GO:0003700]; protein dimerization activity [GO:0046983]; RNA polymerase II transcription regulatory region sequence-specific DNA binding [GO:0000977]; positive regulation of transcription by RNA polymerase II [GO:0045944]	DNA-binding transcription factor activity [GO:0003700]; protein dimerization activity [GO:0046983]; RNA polymerase II transcription regulatory region sequence-specific DNA binding [GO:0000977]	GO:0000977; GO:0003700; GO:0005634; GO:0045944; GO:0046983	-	-	-	-
XLOC_012978	XLOC_012978	Solyc02g089250.3	2:51753567-51756198	OHr	96Hr	OK	6.93575	1.71069	-2.01948	-3.57239	5e-05	0.00438184	yes	A0A3Q7F9F6	-	Uncharacterized protein	Solanum lycopersicum (Tomato) (Lycopersicon esculentum)	-	-	-	-	-	-	-	-	-	-
XLOC_013014	XLOC_013014	Solyc02g090100.1	2:52366316-52366805	OHr	96Hr	OK	668.165	1436.71	1.10449	3.53924	5e-05	0.00438184	yes	A0A3Q7F9U8	101257421	Uncharacterized protein	Solanum lycopersicum (Tomato) (Lycopersicon esculentum)	-	-	chloroplast thylakoid [GO:0009534]	chloroplast thylakoid [GO:0009534]	-	GO:0009534	-	sly:101257421;	-	-
XLOC_013097	XLOC_013097	Solyc02g091920.3	2:53771081-53773098	OHr	96Hr	OK	40.1753	87.0557	1.11563	3.21324	5e-05	0.00438184	yes	A0A3Q7FCZ7	543915	Xyloglucan endotransglucosylase/hydrolase (EC 2.4.1.207)	Solanum lycopersicum (Tomato) (Lycopersicon esculentum)	-	cell wall biogenesis [GO:0042546]; cell wall organization [GO:0071555]; xyloglucan metabolic process [GO:0010411]	apoplast [GO:0048046]; cell wall [GO:0005618]	apoplast [GO:0048046]; cell wall [GO:0005618]; hydrolase activity, hydrolyzing O-glycosyl compounds [GO:0004553]; xyloglucan:xyloglucosyl transferase activity [GO:0016762]; cell wall biogenesis [GO:0042546]; cell wall organization [GO:0071555]; xyloglucan metabolic process [GO:0010411]	hydrolase activity, hydrolyzing O-glycosyl compounds [GO:0004553]; xyloglucan:xyloglucosyl transferase activity [GO:0016762]	GO:0004553; GO:0005618; GO:0010411; GO:0016762; GO:0042546; GO:0048046; GO:0071555	-	sly:543915;	K08235;	-
XLOC_013214	XLOC_013214	Solyc02g094150.3	2:55413263-55417134	OHr	96Hr	OK	30.9799	9.73354	-1.6703	-3.67351	5e-05	0.00438184	yes	A0A3Q7FC57	-	YrdC-like domain-containing protein	Solanum lycopersicum (Tomato) (Lycopersicon esculentum)	-	-	-	double-stranded RNA binding [GO:0003725]	double-stranded RNA binding [GO:0003725]	GO:0003725	-	-	-	-
XLOC_013230	XLOC_013230	Solyc02g094400.3	2:55540507-55570972	OHr	96Hr	OK	216.217	71.5857	-1.59474	-4.22287	5e-05	0.00438184	yes	A0A3Q7FEB8	101261081	Glycerophosphodiester phosphodiesterase (EC 3.1.4.46)	Solanum lycopersicum (Tomato) (Lycopersicon esculentum)	-	glycerol metabolic process [GO:0006071]; glycerophospholipid catabolic process [GO:0046475]	-	glycerophosphodiester phosphodiesterase activity [GO:0008889]; glycerol metabolic process [GO:0006071]; glycerophospholipid catabolic process [GO:0046475]	glycerophosphodiester phosphodiesterase activity [GO:0008889]	GO:0006071; GO:0008889; GO:0046475	-	sly:101261081;	K18696;	Glycerophospholipid metabolism;
XLOC_013495	XLOC_013495	Solyc02g032360.3	2:28839380-28840102	OHr	96Hr	OK	5.0675	25.4457	2.32807	3.39731	0.0002	0.0134981	yes	-	-	-	-	-	-	-	-	-	-	-	-	-	-
XLOC_013678	XLOC_013678	Solyc02g063000.3	2:35564496-35566351	OHr	96Hr	OK	35.0989	66.9097	0.930788	2.6484	0.00015	0.0107409	yes	A0A3Q7EZI9	101261193	Glycosyltransferase (EC 2.4.1.-)	Solanum lycopersicum (Tomato) (Lycopersicon esculentum)	-	-	-	UDP-glycosyltransferase activity [GO:0008194]	UDP-glycosyltransferase activity [GO:0008194]	GO:0008194	-	sly:101261193;	K12356;	Phenylpropanoid biosynthesis;
XLOC_013840	XLOC_013840	Solyc02g068040.3	2:38649661-38657644	OHr	96Hr	OK	2.22848	7.03648	1.65879	3.55413	5e-05	0.00438184	yes	A0A3Q7F2F0	-	Uncharacterized protein	Solanum lycopersicum (Tomato) (Lycopersicon esculentum)	-	-	-	-	-	-	-	-	-	-
XLOC_013977	XLOC_013977	Solyc02g070430.3	2:40724641-40726767	OHr	96Hr	OK	4.99046	0.966491	-2.36834	-2.91262	0.0006	0.0291961	yes	A0A3Q7F1Y1	-	Fe2OG dioxygenase domain-containing protein	Solanum lycopersicum (Tomato) (Lycopersicon esculentum)	-	gibberellin catabolic process [GO:0045487]; response to light stimulus [GO:0009416]	-	C-19 gibberellin 2-beta-dioxygenase activity [GO:0052634]; dioxygenase activity [GO:0051213]; L-ascorbic acid binding [GO:0031418]; metal ion binding [GO:0046872]; gibberellin catabolic process [GO:0045487]; response to light stimulus [GO:0009416]	C-19 gibberellin 2-beta-dioxygenase activity [GO:0052634]; dioxygenase activity [GO:0051213]; L-ascorbic acid binding [GO:0031418]; metal ion binding [GO:0046872]	GO:0009416; GO:0031418; GO:0045487; GO:0046872; GO:0051213; GO:0052634	-	-	-	-
XLOC_014033	XLOC_014033	Solyc02g071750.3	2:41687632-41691952	OHr	96Hr	OK	5.36934	1.73494	-1.62986	-2.65888	0.0007	0.0324487	yes	A0A3Q7F327	101264483	Uncharacterized protein	Solanum lycopersicum (Tomato) (Lycopersicon esculentum)	-	cyclic nucleotide metabolic process [GO:0009187]	-	2',3'-cyclic-nucleotide 3'-phosphodiesterase activity [GO:0004113]; cyclic nucleotide metabolic process [GO:0009187]	2',3'-cyclic-nucleotide 3'-phosphodiesterase activity [GO:0004113]	GO:0004113; GO:0009187	-	sly:101264483;	-	-
XLOC_014102	XLOC_014102	Solyc02g077160.3	2:42750300-42771321	OHr	96Hr	OK	3.98789	8.86377	1.15229	2.76882	0.0003	0.0176739	yes	A0A3Q7FQ25	-	Uncharacterized protein	Solanum lycopersicum (Tomato) (Lycopersicon esculentum)	-	lipid metabolic process [GO:0006629]	-	phospholipase A1 activity [GO:0008970]; lipid metabolic process [GO:0006629]	phospholipase A1 activity [GO:0008970]	GO:0006629; GO:0008970	-	-	-	-
XLOC_014285	XLOC_014285	Solyc02g081150.1	2:45767094-45768144	OHr	96Hr	OK	40.8916	90.5195	1.14642	3.39481	5e-05	0.00438184	yes	A0A3Q7F5H0	101244145	Uncharacterized protein	Solanum lycopersicum (Tomato) (Lycopersicon esculentum)	-	-	-	-	-	-	-	sly:101244145;	-	-
XLOC_014330	XLOC_014330	Solyc02g082130.2	2:46407954-46409028	OHr	96Hr	OK	49.9497	94.1747	0.914865	2.83974	0.0004	0.0217469	yes	A0A3Q7F809	101246009	Uncharacterized protein	Solanum lycopersicum (Tomato) (Lycopersicon esculentum)	-	ribosomal large subunit biogenesis [GO:0042273]; ribosomal small subunit biogenesis [GO:0042274]	nucleolus [GO:0005730]	nucleolus [GO:0005730]; DNA binding [GO:0003677]; RNA binding [GO:0003723]; ribosomal large subunit biogenesis [GO:0042273]; ribosomal small subunit biogenesis [GO:0042274]	DNA binding [GO:0003677]; RNA binding [GO:0003723]	GO:0003677; GO:0003723; GO:0005730; GO:0042273; GO:0042274	-	sly:101246009;	-	-
XLOC_014375	XLOC_014375	Solyc02g083310.3	2:47318547-47323145	OHr	96Hr	OK	12.9929	5.62367	-1.20814	-2.75096	0.0003	0.0176739	yes	A0A3Q7F6G9	101247280	BFN domain-containing protein	Solanum lycopersicum (Tomato) (Lycopersicon esculentum)	-	protein ubiquitination [GO:0016567]	nucleus [GO:0005634]; VCB complex [GO:0030891]	nucleus [GO:0005634]; VCB complex [GO:0030891]; nuclease activity [GO:0004518]; protein ubiquitination [GO:0016567]	nuclease activity [GO:0004518]	GO:0004518; GO:0005634; GO:0016567; GO:0030891	-	sly:101247280;	K08999;	-
XLOC_014594	XLOC_014594	Solyc02g087360.3	2:50421974-50430475	OHr	96Hr	OK	2.43773	0.856952	-1.50825	-2.81168	0.00015	0.0107409	yes	A0A3Q7FAP4	-	HDAC_interact domain-containing protein	Solanum lycopersicum (Tomato) (Lycopersicon esculentum)	-	histone deacetylation [GO:0016575]; negative regulation of transcription by RNA polymerase II [GO:0000122]	chromatin [GO:0000785]; histone deacetylase complex [GO:0000118]	chromatin [GO:0000785]; histone deacetylase complex [GO:0000118]; transcription corepressor activity [GO:0003714]; histone deacetylation [GO:0016575]; negative regulation of transcription by RNA polymerase II [GO:0000122]	transcription corepressor activity [GO:0003714]	GO:0000118; GO:0000122; GO:0000785; GO:0003714; GO:0016575	-	-	-	-
XLOC_014623	XLOC_014623	Solyc02g087930.3	2:50812285-50816056	OHr	96Hr	OK	287.004	525.465	0.872522	2.41506	0.00035	0.019824	yes	A0A3Q7F8X4	101254152	Uncharacterized protein	Solanum lycopersicum (Tomato) (Lycopersicon esculentum)	-	ribosome biogenesis [GO:0042254]; translation [GO:0006412]	cytosolic large ribosomal subunit [GO:0022625]	cytosolic large ribosomal subunit [GO:0022625]; structural constituent of ribosome [GO:0003735]; ribosome biogenesis [GO:0042254]; translation [GO:0006412]	structural constituent of ribosome [GO:0003735]	GO:0003735; GO:0006412; GO:0022625; GO:0042254	-	sly:101254152;	K02915;	Ribosome;
XLOC_014706	XLOC_014706	Solyc02g089620.3	2:52013725-52015927	OHr	96Hr	OK	44.6399	24.9918	-0.836878	-2.37741	0.00075	0.033875	yes	A0A3Q7F9T1	778202	Proline dehydrogenase (EC 1.5.5.2)	Solanum lycopersicum (Tomato) (Lycopersicon esculentum)	-	proline catabolic process to glutamate [GO:0010133]	mitochondrion [GO:0005739]	mitochondrion [GO:0005739]; FAD binding [GO:0071949]; proline dehydrogenase activity [GO:0004657]; proline catabolic process to glutamate [GO:0010133]	FAD binding [GO:0071949]; proline dehydrogenase activity [GO:0004657]	GO:0004657; GO:0005739; GO:0010133; GO:0071949	-	sly:778202;	K00318;	Metabolic pathways; Biosynthesis of secondary metabolites; Arginine and proline metabolism;
XLOC_014805	XLOC_014805	Solyc02g091520.3	2:53427741-53429331	OHr	96Hr	OK	9.61007	22.9782	1.25765	2.51669	0.001	0.0412529	yes	A0A3Q7FAV1	101255351	C2 domain-containing protein	Solanum lycopersicum (Tomato) (Lycopersicon esculentum)	-	-	-	-	-	-	-	sly:101255351;	-	-
XLOC_015155	XLOC_015155	Solyc03g026315.1	3:3773051-3778655	OHr	96Hr	OK	19.0135	9.32701	-1.02753	-2.44205	0.00105	0.0427154	yes	A0A3Q7FHS2	-	Uncharacterized protein	Solanum lycopersicum (Tomato) (Lycopersicon esculentum)	-	transmembrane transport [GO:0055085]	integral component of membrane [GO:0016021]	integral component of membrane [GO:0016021]; ATP binding [GO:0005524]; ATPase activity [GO:0016887]; ATPase-coupled transmembrane transporter activity [GO:0042626]; transmembrane transport [GO:0055085]	ATPase activity [GO:0016887]; ATPase-coupled transmembrane transporter activity [GO:0042626]; ATP binding [GO:0005524]	GO:0005524; GO:0016021; GO:0016887; GO:0042626; GO:0055085	-	-	-	-
XLOC_015618	XLOC_015618	Solyc03g078500.3	3:52465029-52467034	OHr	96Hr	OK	2.00949	0	-inf	-nan	5e-05	0.00438184	yes	A0A3Q7FM32	101263384	Glycosyltransferase (EC 2.4.1.-)	Solanum lycopersicum (Tomato) (Lycopersicon esculentum)	-	-	-	quercetin 3-O-glucosyltransferase activity [GO:0080043]; quercetin 7-O-glucosyltransferase activity [GO:0080044]	quercetin 3-O-glucosyltransferase activity [GO:0080043]; quercetin 7-O-glucosyltransferase activity [GO:0080044]	GO:0080043; GO:0080044	-	sly:101263384;	-	-
XLOC_015623	XLOC_015623	Solyc03g078580.3	3:52610535-52611078	OHr	96Hr	OK	37.8858	5.46056	-2.79454	-4.4164	0.00015	0.0107409	yes	-	-	-	-	-	-	-	-	-	-	-	-	-	-
XLOC_015727	XLOC_015727	Solyc03g083240.3	3:54514124-54516818	OHr	96Hr	OK	5.46361	13.3132	1.28493	3.46277	5e-05	0.00438184	yes	A0A3Q7GA66	-	Uncharacterized protein	Solanum lycopersicum (Tomato) (Lycopersicon esculentum)	-	-	-	DNA binding [GO:0003677]	DNA binding [GO:0003677]	GO:0003677	-	-	-	-
XLOC_015741	XLOC_015741	Solyc03g083420.3	3:54718522-54725060	OHr	96Hr	OK	69.1687	26.1711	-1.40215	-3.29223	5e-05	0.00438184	yes	A0A3Q7FKQ9	101254880	Protein kinase domain-containing protein	Solanum lycopersicum (Tomato) (Lycopersicon esculentum)	-	protein phosphorylation [GO:0006468]	mediator complex [GO:0016592]; nucleus [GO:0005634]	mediator complex [GO:0016592]; nucleus [GO:0005634]; ATP binding [GO:0005524]; cyclin-dependent protein serine/threonine kinase activity [GO:0004693]; RNA polymerase II CTD heptapeptide repeat kinase activity [GO:0008353]; protein phosphorylation [GO:0006468]	ATP binding [GO:0005524]; cyclin-dependent protein serine/threonine kinase activity [GO:0004693]; RNA polymerase II CTD heptapeptide repeat kinase activity [GO:0008353]	GO:0004693; GO:0005524; GO:0005634; GO:0006468; GO:0008353; GO:0016592	-	sly:101254880;	-	-
XLOC_015836	XLOC_015836	Solyc03g095700.1	3:58317077-58317503	OHr	96Hr	OK	1.50618	0	-inf	-nan	0.00085	0.0370613	yes	A0A3Q7FP94	104646455	Uncharacterized protein	Solanum lycopersicum (Tomato) (Lycopersicon esculentum)	-	-	chloroplast [GO:0009507]	chloroplast [GO:0009507]	-	GO:0009507	-	sly:104646455;	-	-
XLOC_015921	XLOC_015921	Solyc03g097380.3	3:61152075-61153442	OHr	96Hr	OK	129.312	236.701	0.872211	2.53351	0.0004	0.0217469	yes	A0A3Q7FQE9	-	Uncharacterized protein	Solanum lycopersicum (Tomato) (Lycopersicon esculentum)	-	metal ion transport [GO:0030001]	-	metal ion binding [GO:0046872]; metal ion transport [GO:0030001]	metal ion binding [GO:0046872]	GO:0030001; GO:0046872	-	-	-	-
XLOC_015952	XLOC_015952	Solyc03g098010.3	3:61796512-61799318	OHr	96Hr	OK	259.681	82.5063	-1.65416	-4.51565	5e-05	0.00438184	yes	A0A3Q7GD30	101249252	Purple acid phosphatase (EC 3.1.3.2)	Solanum lycopersicum (Tomato) (Lycopersicon esculentum)	-	-	extracellular region [GO:0005576]	extracellular region [GO:0005576]; acid phosphatase activity [GO:0003993]; ferric iron binding [GO:0008199]; ferrous iron binding [GO:0008198]	acid phosphatase activity [GO:0003993]; ferric iron binding [GO:0008199]; ferrous iron binding [GO:0008198]	GO:0003993; GO:0005576; GO:0008198; GO:0008199	-	sly:101249252;	K14379;	Metabolic pathways; Riboflavin metabolism; Lysosome;
XLOC_015964	XLOC_015964	Solyc03g098280.3	3:62062317-62069468	OHr	96Hr	OK	9.41272	4.68503	-1.00655	-2.61817	0.00035	0.019824	yes	A0A3Q7FQD8	-	Uncharacterized protein	Solanum lycopersicum (Tomato) (Lycopersicon esculentum)	-	gene silencing by RNA [GO:0031047]	-	nucleic acid binding [GO:0003676]; gene silencing by RNA [GO:0031047]	nucleic acid binding [GO:0003676]	GO:0003676; GO:0031047	-	-	-	-
XLOC_016052	XLOC_016052	Solyc03g111690.3	3:63827403-63832904	OHr	96Hr	OK	22.173	42.0522	0.923377	2.60172	0.0002	0.0134981	yes	A0A3Q7FPN1	-	Pectate lyase (EC 4.2.2.2)	Solanum lycopersicum (Tomato) (Lycopersicon esculentum)	PATHWAY: Glycan metabolism; pectin degradation; 2-dehydro-3-deoxy-D-gluconate from pectin: step 2/5. {ECO:0000256|ARBA:ARBA00005220, ECO:0000256|RuleBase:RU361123}.	pectin catabolic process [GO:0045490]	-	metal ion binding [GO:0046872]; pectate lyase activity [GO:0030570]; pectin catabolic process [GO:0045490]	metal ion binding [GO:0046872]; pectate lyase activity [GO:0030570]	GO:0030570; GO:0045490; GO:0046872	UPA00545;UER00824	-	-	-
XLOC_016056	XLOC_016056	Solyc03g111720.3	3:63862534-63865864	OHr	96Hr	OK	33.3846	80.5231	1.27022	3.42581	5e-05	0.00438184	yes	P54153	E4	Peptide methionine sulfoxide reductase (EC 1.8.4.11) (Fruit-ripening protein E4) (Peptide-methionine (S)-S-oxide reductase) (Peptide Met(O) reductase) (Protein-methionine-S-oxide reductase) (Fragment)	Solanum lycopersicum (Tomato) (Lycopersicon esculentum)	-	cellular response to oxidative stress [GO:0034599]	cytoplasm [GO:0005737]	cytoplasm [GO:0005737]; L-methionine-(S)-S-oxide reductase activity [GO:0036456]; peptide-methionine (S)-S-oxide reductase activity [GO:0008113]; cellular response to oxidative stress [GO:0034599]	L-methionine-(S)-S-oxide reductase activity [GO:0036456]; peptide-methionine (S)-S-oxide reductase activity [GO:0008113]	GO:0005737; GO:0008113; GO:0034599; GO:0036456	-	sly:101253577;	K07304;	-
XLOC_016202	XLOC_016202	Solyc03g114640.3	3:66042726-66055238	OHr	96Hr	OK	10.3925	4.89871	-1.08507	-2.53625	0.00075	0.033875	yes	A0A3Q7FRI8	-	Uncharacterized protein	Solanum lycopersicum (Tomato) (Lycopersicon esculentum)	-	-	chloroplast [GO:0009507]	chloroplast [GO:0009507]; peptidase activity [GO:0008233]	peptidase activity [GO:0008233]	GO:0008233; GO:0009507	-	-	-	-
XLOC_016294	XLOC_016294	Solyc03g116630.3	3:67449922-67451194	OHr	96Hr	OK	7.28503	23.1893	1.67045	3.57433	5e-05	0.00438184	yes	A0A3Q7GHH6	101253674	Uncharacterized protein	Solanum lycopersicum (Tomato) (Lycopersicon esculentum)	-	-	-	-	-	-	-	sly:101253674;	-	-
XLOC_016379	XLOC_016379	Solyc03g118520.3	3:68848615-68854541	OHr	96Hr	OK	15.8133	3.60314	-2.13381	-2.87656	0.00095	0.0399385	yes	A0A3Q7FSH6	-	Uncharacterized protein	Solanum lycopersicum (Tomato) (Lycopersicon esculentum)	-	-	-	-	-	-	-	-	-	-
XLOC_016398	XLOC_016398	Solyc03g118750.3	3:69064490-69068435	OHr	96Hr	OK	6.96051	1.88506	-1.88458	-2.84361	0.00085	0.0370613	yes	A0A3Q7GJ09	-	Methyltransf_25 domain-containing protein	Solanum lycopersicum (Tomato) (Lycopersicon esculentum)	-	-	-	-	-	-	-	-	-	-
XLOC_016576	XLOC_016576	Solyc03g123390.3	3:71763189-71767139	OHr	96Hr	OK	5.31443	2.04336	-1.37897	-2.68144	0.00065	0.0310291	yes	A0A3Q7FXT1	-	AB hydrolase-1 domain-containing protein	Solanum lycopersicum (Tomato) (Lycopersicon esculentum)	-	-	-	-	-	-	-	sly:101251165;	-	-
XLOC_016709	XLOC_016709	Solyc03g006920.3	3:1488707-1506101	OHr	96Hr	OK	3.72776	7.25983	0.961628	2.39078	0.0011	0.0438382	yes	A0A3Q7FFT7	-	Protein-serine/threonine phosphatase (EC 3.1.3.16)	Solanum lycopersicum (Tomato) (Lycopersicon esculentum)	-	-	-	ATP binding [GO:0005524]; metal ion binding [GO:0046872]; phosphoprotein phosphatase activity [GO:0004721]; protein kinase activity [GO:0004672]	ATP binding [GO:0005524]; metal ion binding [GO:0046872]; phosphoprotein phosphatase activity [GO:0004721]; protein kinase activity [GO:0004672]	GO:0004672; GO:0004721; GO:0005524; GO:0046872	-	-	-	-
XLOC_016768	XLOC_016768	Solyc03g025320.3	3:2786652-2789806	OHr	96Hr	OK	63.2777	121.131	0.936795	2.74303	0.00035	0.019824	yes	K4BF05	AAT2 101260310	Alcohol acyl transferase	Solanum lycopersicum (Tomato) (Lycopersicon esculentum)	-	cutin biosynthetic process [GO:0010143]; localization [GO:0051179]; trichome morphogenesis [GO:0010090]	cytoplasm [GO:0005737]	cytoplasm [GO:0005737]; transferase activity, transferring acyl groups other than amino-acyl groups [GO:0016747]; cutin biosynthetic process [GO:0010143]; localization [GO:0051179]; trichome morphogenesis [GO:0010090]	transferase activity, transferring acyl groups other than amino-acyl groups [GO:0016747]	GO:0005737; GO:0010090; GO:0010143; GO:0016747; GO:0051179	-	sly:101260310;	K19747;	-
XLOC_017243	XLOC_017243	Solyc03g065250.3	3:43244894-43248257	OHr	96Hr	OK	59.2357	103.567	0.806022	2.26073	0.00115	0.0451164	yes	A0A3Q7FLL6	-	Wax2_C domain-containing protein	Solanum lycopersicum (Tomato) (Lycopersicon esculentum)	-	sterol biosynthetic process [GO:0016126]	endoplasmic reticulum membrane [GO:0005789]; integral component of membrane [GO:0016021]; membrane [GO:0016020]	endoplasmic reticulum membrane [GO:0005789]; integral component of membrane [GO:0016021]; membrane [GO:0016020]; C-4 methylsterol oxidase activity [GO:0000254]; oxidoreductase activity [GO:0016491]; sterol biosynthetic process [GO:0016126]	C-4 methylsterol oxidase activity [GO:0000254]; oxidoreductase activity [GO:0016491]	GO:0000254; GO:0005789; GO:0016020; GO:0016021; GO:0016126; GO:0016491	-	-	-	-
XLOC_017340	XLOC_017340	Solyc03g082367.1	3:53747170-53751587	OHr	96Hr	OK	14.6016	6.8361	-1.09488	-2.47987	0.00045	0.0237328	yes	A0A3Q7FMJ1	-	RRM domain-containing protein	Solanum lycopersicum (Tomato) (Lycopersicon esculentum)	-	mRNA cis splicing, via spliceosome [GO:0045292]; regulation of alternative mRNA splicing, via spliceosome [GO:0000381]	nuclear speck [GO:0016607]; nucleus [GO:0005634]	nuclear speck [GO:0016607]; nucleus [GO:0005634]; RNA binding [GO:0003723]; mRNA cis splicing, via spliceosome [GO:0045292]; regulation of alternative mRNA splicing, via spliceosome [GO:0000381]	RNA binding [GO:0003723]	GO:0000381; GO:0003723; GO:0005634; GO:0016607; GO:0045292	-	-	-	-
XLOC_017353	XLOC_017353	Solyc03g082620.3	3:53964018-53969158	OHr	96Hr	OK	7.02169	12.8098	0.867353	2.30668	0.00125	0.0476596	yes	A0A3Q7FKF9	-	Uncharacterized protein	Solanum lycopersicum (Tomato) (Lycopersicon esculentum)	-	response to iron ion [GO:0010039]; seed development [GO:0048316]	integral component of membrane [GO:0016021]; membrane [GO:0016020]; plasma membrane [GO:0005886]	integral component of membrane [GO:0016021]; membrane [GO:0016020]; plasma membrane [GO:0005886]; iron-nicotianamine transmembrane transporter activity [GO:0051980]; response to iron ion [GO:0010039]; seed development [GO:0048316]	iron-nicotianamine transmembrane transporter activity [GO:0051980]	GO:0005886; GO:0010039; GO:0016020; GO:0016021; GO:0048316; GO:0051980	-	-	-	-
XLOC_017493	XLOC_017493	Solyc03g095510.3	3:58048433-58055145	OHr	96Hr	OK	7.91031	3.22901	-1.29264	-3.09012	5e-05	0.00438184	yes	A0A3Q7FPA7	101252563	Non-specific serine/threonine protein kinase	Solanum lycopersicum (Tomato) (Lycopersicon esculentum)	-	intracellular signal transduction [GO:0035556]; protein phosphorylation [GO:0006468]	cytoplasm [GO:0005737]; nucleus [GO:0005634]	cytoplasm [GO:0005737]; nucleus [GO:0005634]; ATP binding [GO:0005524]; protein serine/threonine kinase activity [GO:0004674]; intracellular signal transduction [GO:0035556]; protein phosphorylation [GO:0006468]	ATP binding [GO:0005524]; protein serine/threonine kinase activity [GO:0004674]	GO:0004674; GO:0005524; GO:0005634; GO:0005737; GO:0006468; GO:0035556	-	sly:101252563;	K04688;	PI3K-Akt signaling pathway; AMPK signaling pathway;
XLOC_017551	XLOC_017551	Solyc03g096760.1	3:60535925-60536264	OHr	96Hr	OK	15.7246	75.3362	2.26032	5.81633	5e-05	0.00438184	yes	A0A3Q7GCA0	101268660	Uncharacterized protein	Solanum lycopersicum (Tomato) (Lycopersicon esculentum)	-	cellular oxidant detoxification [GO:0098869]	-	cellular oxidant detoxification [GO:0098869]	-	GO:0098869	-	sly:101268660;	-	-
XLOC_017552	XLOC_017552	Solyc03g096770.1	3:60549446-60549794	OHr	96Hr	OK	34.8065	95.4861	1.45593	3.85191	5e-05	0.00438184	yes	A0A3Q7FQ29	101243684	Uncharacterized protein	Solanum lycopersicum (Tomato) (Lycopersicon esculentum)	-	cellular oxidant detoxification [GO:0098869]	-	cellular oxidant detoxification [GO:0098869]	-	GO:0098869	-	sly:101243684;	-	-
XLOC_017553	XLOC_017553	Solyc03g096780.1	3:60555427-60555769	OHr	96Hr	OK	206.403	406.734	0.97862	3.48353	0.0003	0.0176739	yes	A0A3Q7FMG8	101243970	Uncharacterized protein	Solanum lycopersicum (Tomato) (Lycopersicon esculentum)	-	cellular oxidant detoxification [GO:0098869]	-	cellular oxidant detoxification [GO:0098869]	-	GO:0098869	-	sly:101243970;	-	-
XLOC_017625	XLOC_017625	Solyc03g098060.2	3:61840011-61840885	OHr	96Hr	OK	38.8382	76.9943	0.987278	2.73261	0.0007	0.0324487	yes	A0A3Q7FQT1	-	ZF-HD dimerization-type domain-containing protein	Solanum lycopersicum (Tomato) (Lycopersicon esculentum)	-	-	nucleus [GO:0005634]	nucleus [GO:0005634]	-	GO:0005634	-	-	-	-
XLOC_017652	XLOC_017652	Solyc03g098710.1	3:62423406-62424081	OHr	96Hr	OK	0.947501	0	-inf	-nan	0.00045	0.0237328	yes	A0A3Q7FP19	101244265	Uncharacterized protein	Solanum lycopersicum (Tomato) (Lycopersicon esculentum)	-	-	-	endopeptidase inhibitor activity [GO:0004866]	endopeptidase inhibitor activity [GO:0004866]	GO:0004866	-	sly:101244265;	-	-
XLOC_017658	XLOC_017658	Solyc03g098790.2	3:62495494-62503665	OHr	96Hr	OK	70.0952	21.8803	-1.67968	-4.44512	5e-05	0.00438184	yes	A0A3Q7FP33	-	Uncharacterized protein	Solanum lycopersicum (Tomato) (Lycopersicon esculentum)	-	-	-	endopeptidase inhibitor activity [GO:0004866]	endopeptidase inhibitor activity [GO:0004866]	GO:0004866	-	-	-	-
XLOC_017690	XLOC_017690	Solyc03g111120.3	3:63274350-63277118	OHr	96Hr	OK	16.7989	36.7998	1.13133	3.33346	5e-05	0.00438184	yes	A0A3Q7FP95	-	Malate synthase (EC 2.3.3.9)	Solanum lycopersicum (Tomato) (Lycopersicon esculentum)	PATHWAY: Carbohydrate metabolism; glyoxylate cycle; (S)-malate from isocitrate: step 2/2. {ECO:0000256|ARBA:ARBA00004757, ECO:0000256|RuleBase:RU000555}.	glyoxylate cycle [GO:0006097]; tricarboxylic acid cycle [GO:0006099]	cytoplasm [GO:0005737]; glyoxysome [GO:0009514]	cytoplasm [GO:0005737]; glyoxysome [GO:0009514]; malate synthase activity [GO:0004474]; glyoxylate cycle [GO:0006097]; tricarboxylic acid cycle [GO:0006099]	malate synthase activity [GO:0004474]	GO:0004474; GO:0005737; GO:0006097; GO:0006099; GO:0009514	UPA00703;UER00720	sly:101267395;	K01638;	Metabolic pathways; Biosynthesis of secondary metabolites; Carbon metabolism; Pyruvate metabolism; Glyoxylate and dicarboxylate metabolism;
XLOC_017789	XLOC_017789	Solyc03g112980.1	3:64776548-64776752	OHr	96Hr	OK	0	7.88368	inf	-nan	0.0007	0.0324487	yes	A0A3Q7FQH7	-	Uncharacterized protein	Solanum lycopersicum (Tomato) (Lycopersicon esculentum)	-	-	-	-	-	-	-	-	-	-
XLOC_017794	XLOC_017794	Solyc03g113040.3	3:64819807-64844126	OHr	96Hr	OK	3.78034	1.62953	-1.21407	-2.78642	0.0003	0.0176739	yes	A0A3Q7FSD6	-	Uncharacterized protein	Solanum lycopersicum (Tomato) (Lycopersicon esculentum)	-	lipid transport [GO:0006869]	integral component of membrane [GO:0016021]; intracellular membrane-bounded organelle [GO:0043231]	integral component of membrane [GO:0016021]; intracellular membrane-bounded organelle [GO:0043231]; ATP binding [GO:0005524]; ATPase activity [GO:0016887]; ATPase-coupled transmembrane transporter activity [GO:0042626]; lipid transporter activity [GO:0005319]; lipid transport [GO:0006869]	ATPase activity [GO:0016887]; ATPase-coupled transmembrane transporter activity [GO:0042626]; ATP binding [GO:0005524]; lipid transporter activity [GO:0005319]	GO:0005319; GO:0005524; GO:0006869; GO:0016021; GO:0016887; GO:0042626; GO:0043231	-	-	-	-
XLOC_017831	XLOC_017831	Solyc03g113790.3	3:65319471-65324683	OHr	96Hr	OK	36.0709	16.6646	-1.11405	-2.98714	5e-05	0.00438184	yes	A0A3Q7FQ28	-	NTP_transferase domain-containing protein	Solanum lycopersicum (Tomato) (Lycopersicon esculentum)	-	biosynthetic process [GO:0009058]	-	nucleotidyltransferase activity [GO:0016779]; biosynthetic process [GO:0009058]	nucleotidyltransferase activity [GO:0016779]	GO:0009058; GO:0016779	-	-	-	-
XLOC_017904	XLOC_017904	Solyc03g115247.1	3:66512446-66515453	OHr	96Hr	OK	5.68231	12.9771	1.19142	3.20974	0.0007	0.0324487	yes	A0A3Q7FQU7	-	Uncharacterized protein	Solanum lycopersicum (Tomato) (Lycopersicon esculentum)	-	histone modification [GO:0016570]; positive regulation of transcription elongation from RNA polymerase II promoter [GO:0032968]; transcription elongation from RNA polymerase II promoter [GO:0006368]	Cdc73/Paf1 complex [GO:0016593]; nucleus [GO:0005634]	Cdc73/Paf1 complex [GO:0016593]; nucleus [GO:0005634]; RNA polymerase II C-terminal domain phosphoserine binding [GO:1990269]; histone modification [GO:0016570]; positive regulation of transcription elongation from RNA polymerase II promoter [GO:0032968]; transcription elongation from RNA polymerase II promoter [GO:0006368]	RNA polymerase II C-terminal domain phosphoserine binding [GO:1990269]	GO:0005634; GO:0006368; GO:0016570; GO:0016593; GO:0032968; GO:1990269	-	-	-	-
XLOC_018023	XLOC_018023	Solyc03g117590.3	3:68178893-68187739	OHr	96Hr	OK	15.8935	47.831	1.58951	3.33731	5e-05	0.00438184	yes	E2DDU6	100736525	Heat shock protein binding protein	Solanum lycopersicum (Tomato) (Lycopersicon esculentum)	-	-	-	-	-	-	-	sly:100736525;	-	-
XLOC_018040	XLOC_018040	Solyc03g117870.3	3:68362525-68368800	OHr	96Hr	OK	22.4998	10.5992	-1.08596	-2.8687	5e-05	0.00438184	yes	A0A3Q7GIB5	-	4-coumarate--CoA ligase (EC 6.2.1.12)	Solanum lycopersicum (Tomato) (Lycopersicon esculentum)	PATHWAY: Phytoalexin biosynthesis; 3,4',5-trihydroxystilbene biosynthesis; 3,4',5-trihydroxystilbene from trans-4-coumarate: step 1/2. {ECO:0000256|ARBA:ARBA00004930}.	phenylpropanoid metabolic process [GO:0009698]	-	4-coumarate-CoA ligase activity [GO:0016207]; CoA-ligase activity [GO:0016405]; metal ion binding [GO:0046872]; phenylpropanoid metabolic process [GO:0009698]	4-coumarate-CoA ligase activity [GO:0016207]; CoA-ligase activity [GO:0016405]; metal ion binding [GO:0046872]	GO:0009698; GO:0016207; GO:0016405; GO:0046872	UPA00372;UER00547	-	-	-
XLOC_018266	XLOC_018266	Solyc03g123610.3	3:71914379-71921192	OHr	96Hr	OK	33.266	18.3045	-0.861849	-2.43151	0.00115	0.0451164	yes	A0A3Q7FWB5	-	Aminotran_1_2 domain-containing protein	Solanum lycopersicum (Tomato) (Lycopersicon esculentum)	-	biosynthetic process [GO:0009058]	-	L-alanine:2-oxoglutarate aminotransferase activity [GO:0004021]; pyridoxal phosphate binding [GO:0030170]; biosynthetic process [GO:0009058]	L-alanine:2-oxoglutarate aminotransferase activity [GO:0004021]; pyridoxal phosphate binding [GO:0030170]	GO:0004021; GO:0009058; GO:0030170	-	sly:101246035;	K00814;	Metabolic pathways; Carbon metabolism; 2-Oxocarboxylic acid metabolism; Biosynthesis of amino acids; Carbon fixation in photosynthetic organisms; Alanine, aspartate and glutamate metabolism; Arginine biosynthesis;
XLOC_018267	XLOC_018267	Solyc03g123620.3	3:71921994-71930721	OHr	96Hr	OK	24.9429	13.2217	-0.915717	-2.62174	0.00035	0.019824	yes	A0A3Q7GM93	-	Pectinesterase (EC 3.1.1.11)	Solanum lycopersicum (Tomato) (Lycopersicon esculentum)	PATHWAY: Glycan metabolism; pectin degradation; 2-dehydro-3-deoxy-D-gluconate from pectin: step 1/5. {ECO:0000256|ARBA:ARBA00005184}.	cell wall modification [GO:0042545]; pectin catabolic process [GO:0045490]	cell wall [GO:0005618]; extracellular region [GO:0005576]; integral component of membrane [GO:0016021]	cell wall [GO:0005618]; extracellular region [GO:0005576]; integral component of membrane [GO:0016021]; aspartyl esterase activity [GO:0045330]; pectinesterase activity [GO:0030599]; pectinesterase inhibitor activity [GO:0046910]; cell wall modification [GO:0042545]; pectin catabolic process [GO:0045490]	aspartyl esterase activity [GO:0045330]; pectinesterase activity [GO:0030599]; pectinesterase inhibitor activity [GO:0046910]	GO:0005576; GO:0005618; GO:0016021; GO:0030599; GO:0042545; GO:0045330; GO:0045490; GO:0046910	UPA00545;UER00823	-	-	-
XLOC_018294	XLOC_018294	Solyc04g005200.3	4:129167-152796	OHr	96Hr	OK	9.41783	5.10377	-0.883831	-2.42123	0.0008	0.0354962	yes	A0A3Q7FUZ2	-	MR_MLE domain-containing protein	Solanum lycopersicum (Tomato) (Lycopersicon esculentum)	-	cellular amino acid catabolic process [GO:0009063]; menaquinone biosynthetic process [GO:0009234]	-	2-succinyl-5-enolpyruvyl-6-hydroxy-3-cyclohexene-1-carboxylic-acid synthase activity [GO:0070204]; metal ion binding [GO:0046872]; thiamine pyrophosphate binding [GO:0030976]; cellular amino acid catabolic process [GO:0009063]; menaquinone biosynthetic process [GO:0009234]	2-succinyl-5-enolpyruvyl-6-hydroxy-3-cyclohexene-1-carboxylic-acid synthase activity [GO:0070204]; metal ion binding [GO:0046872]; thiamine pyrophosphate binding [GO:0030976]	GO:0009063; GO:0009234; GO:0030976; GO:0046872; GO:0070204	-	-	-	-
XLOC_018303	XLOC_018303	Solyc04g005380.3	4:270776-277047	OHr	96Hr	OK	2.63974	8.34184	1.65997	3.71978	5e-05	0.00438184	yes	A0A3Q7FWU6	101268860	Uncharacterized protein	Solanum lycopersicum (Tomato) (Lycopersicon esculentum)	-	negative regulation of transcription, DNA-templated [GO:0045892]; response to abscisic acid [GO:0009737]; signal transduction [GO:0007165]	nucleus [GO:0005634]	nucleus [GO:0005634]; negative regulation of transcription, DNA-templated [GO:0045892]; response to abscisic acid [GO:0009737]; signal transduction [GO:0007165]	-	GO:0005634; GO:0007165; GO:0009737; GO:0045892	-	sly:101268860;	-	-
XLOC_018329	XLOC_018329	Solyc04g005830.3	4:522942-536456	OHr	96Hr	OK	13.069	30.73	1.2335	3.38868	5e-05	0.00438184	yes	A0A3Q7GN81	-	AAA domain-containing protein	Solanum lycopersicum (Tomato) (Lycopersicon esculentum)	-	-	-	ATP binding [GO:0005524]	ATP binding [GO:0005524]	GO:0005524	-	-	-	-
XLOC_018365	XLOC_018365	Solyc04g007550.3	4:1237662-1241312	OHr	96Hr	OK	86.0241	46.8687	-0.876116	-2.52516	0.0002	0.0134981	yes	A0A3Q7FVP3	-	ATP synthase subunit beta (EC 7.1.2.2)	Solanum lycopersicum (Tomato) (Lycopersicon esculentum)	-	mitochondrial ATP synthesis coupled proton transport [GO:0042776]	chloroplast [GO:0009507]; mitochondrial proton-transporting ATP synthase complex [GO:0005753]; mitochondrial proton-transporting ATP synthase complex, catalytic sector F(1) [GO:0000275]; proton-transporting ATP synthase complex, catalytic core F(1) [GO:0045261]	chloroplast [GO:0009507]; mitochondrial proton-transporting ATP synthase complex [GO:0005753]; mitochondrial proton-transporting ATP synthase complex, catalytic sector F(1) [GO:0000275]; proton-transporting ATP synthase complex, catalytic core F(1) [GO:0045261]; ATP binding [GO:0005524]; ATPase activity [GO:0016887]; proton-transporting ATP synthase activity, rotational mechanism [GO:0046933]; pr…	ATPase activity [GO:0016887]; ATP binding [GO:0005524]; proton-transporting ATPase activity, rotational mechanism [GO:0046961]; proton-transporting ATP synthase activity, rotational mechanism [GO:0046933]	GO:0000275; GO:0005524; GO:0005753; GO:0009507; GO:0016887; GO:0042776; GO:0045261; GO:0046933; GO:0046961	-	-	-	-
XLOC_018515	XLOC_018515	Solyc04g010290.3	4:3618892-3622894	OHr	96Hr	OK	10.1762	3.58507	-1.50513	-2.75969	0.00055	0.0272908	yes	A0A3Q7FZD3	101265913	Uncharacterized protein	Solanum lycopersicum (Tomato) (Lycopersicon esculentum)	-	-	membrane [GO:0016020]	membrane [GO:0016020]; transferase activity, transferring glycosyl groups [GO:0016757]	transferase activity, transferring glycosyl groups [GO:0016757]	GO:0016020; GO:0016757	-	sly:101265913;	K20891;	-
XLOC_018567	XLOC_018567	Solyc04g014270.3	4:4578477-4587245	OHr	96Hr	OK	11.5828	4.79966	-1.27099	-2.88706	0.0002	0.0134981	yes	A0A3Q7FZY6	101245938 PFK	ATP-dependent 6-phosphofructokinase (ATP-PFK) (Phosphofructokinase) (EC 2.7.1.11) (Phosphohexokinase)	Solanum lycopersicum (Tomato) (Lycopersicon esculentum)	PATHWAY: Carbohydrate degradation; glycolysis; D-glyceraldehyde 3-phosphate and glycerone phosphate from D-glucose: step 3/4. {ECO:0000256|ARBA:ARBA00004679, ECO:0000256|HAMAP-Rule:MF_03186}.	fructose 6-phosphate metabolic process [GO:0006002]	cytoplasm [GO:0005737]	cytoplasm [GO:0005737]; 6-phosphofructokinase activity [GO:0003872]; ATP binding [GO:0005524]; metal ion binding [GO:0046872]; fructose 6-phosphate metabolic process [GO:0006002]	6-phosphofructokinase activity [GO:0003872]; ATP binding [GO:0005524]; metal ion binding [GO:0046872]	GO:0003872; GO:0005524; GO:0005737; GO:0006002; GO:0046872	UPA00109;UER00182	sly:101245938;	K00850;	Metabolic pathways; Biosynthesis of secondary metabolites; Carbon metabolism; Biosynthesis of amino acids; Glycolysis_Gluconeogenesis; Pentose phosphate pathway; Fructose and mannose metabolism; Galactose metabolism; Carbon fixation in photosynthetic organisms; RNA degradation; AMPK signaling pathway;
XLOC_018567	XLOC_018567	Solyc04g014275.1	4:4578477-4587245	OHr	96Hr	OK	11.5828	4.79966	-1.27099	-2.88706	0.0002	0.0134981	yes	A0A3Q7FXK8	-	Uncharacterized protein	Solanum lycopersicum (Tomato) (Lycopersicon esculentum)	-	-	-	-	-	-	-	-	-	-
XLOC_018618	XLOC_018618	Solyc04g015030.3	4:5236240-5241917	OHr	96Hr	OK	166.325	306.119	0.880088	2.6479	0.0006	0.0291961	yes	A0A3Q7GRY7	101257650	Uncharacterized protein	Solanum lycopersicum (Tomato) (Lycopersicon esculentum)	-	metal ion transport [GO:0030001]	-	metal ion binding [GO:0046872]; metal ion transport [GO:0030001]	metal ion binding [GO:0046872]	GO:0030001; GO:0046872	-	sly:101257650;	-	-
XLOC_018642	XLOC_018642	Solyc04g015520.3	4:5728928-5736257	OHr	96Hr	OK	11.9244	24.7954	1.05616	2.56499	0.00045	0.0237328	yes	A0A3Q7GS91	101248091	Remorin_C domain-containing protein	Solanum lycopersicum (Tomato) (Lycopersicon esculentum)	-	-	-	-	-	-	-	sly:101248091;	-	-
XLOC_018680	XLOC_018680	Solyc04g016260.3	4:7057461-7066562	OHr	96Hr	OK	8.65403	3.09257	-1.48457	-3.48992	5e-05	0.00438184	yes	A0A3Q7G0L9	101262099	Calcium-transporting ATPase (EC 7.2.2.10)	Solanum lycopersicum (Tomato) (Lycopersicon esculentum)	-	-	integral component of membrane [GO:0016021]; intracellular membrane-bounded organelle [GO:0043231]	integral component of membrane [GO:0016021]; intracellular membrane-bounded organelle [GO:0043231]; ATP binding [GO:0005524]; ATPase-coupled cation transmembrane transporter activity [GO:0019829]; calcium transmembrane transporter activity, phosphorylative mechanism [GO:0005388]; calmodulin binding [GO:0005516]	ATPase-coupled cation transmembrane transporter activity [GO:0019829]; ATP binding [GO:0005524]; calcium transmembrane transporter activity, phosphorylative mechanism [GO:0005388]; calmodulin binding [GO:0005516]	GO:0005388; GO:0005516; GO:0005524; GO:0016021; GO:0019829; GO:0043231	-	sly:101262099;	K01537;	-
XLOC_018739	XLOC_018739	Solyc04g039950.3	4:12348640-12371147	OHr	96Hr	OK	1.53162	0.57577	-1.41149	-2.56054	0.00095	0.0399385	yes	A0A3Q7GUT5	-	Mediator of RNA polymerase II transcription subunit 13	Solanum lycopersicum (Tomato) (Lycopersicon esculentum)	-	regulation of transcription by RNA polymerase II [GO:0006357]	mediator complex [GO:0016592]	mediator complex [GO:0016592]; transcription coregulator activity [GO:0003712]; regulation of transcription by RNA polymerase II [GO:0006357]	transcription coregulator activity [GO:0003712]	GO:0003712; GO:0006357; GO:0016592	-	-	-	-
XLOC_018813	XLOC_018813	Solyc04g025160.3	4:25361446-25367441	OHr	96Hr	OK	18.0517	7.01233	-1.36417	-3.03991	5e-05	0.00438184	yes	A0A3Q7G1J1	-	ArsA_ATPase domain-containing protein	Solanum lycopersicum (Tomato) (Lycopersicon esculentum)	-	posttranslational protein targeting to endoplasmic reticulum membrane [GO:0006620]	GET complex [GO:0043529]	GET complex [GO:0043529]; ATP binding [GO:0005524]; ATPase activity [GO:0016887]; posttranslational protein targeting to endoplasmic reticulum membrane [GO:0006620]	ATPase activity [GO:0016887]; ATP binding [GO:0005524]	GO:0005524; GO:0006620; GO:0016887; GO:0043529	-	-	-	-
XLOC_018891	XLOC_018891	Solyc04g049130.3	4:39690167-39722600	OHr	96Hr	OK	14.5338	4.42975	-1.71411	-3.68123	5e-05	0.00438184	yes	A0A3Q7G3M1	-	Uncharacterized protein	Solanum lycopersicum (Tomato) (Lycopersicon esculentum)	-	-	chloroplast envelope [GO:0009941]; integral component of membrane [GO:0016021]	chloroplast envelope [GO:0009941]; integral component of membrane [GO:0016021]	-	GO:0009941; GO:0016021	-	-	-	-
XLOC_018941	XLOC_018941	Solyc04g049930.3	4:44822254-44827219	OHr	96Hr	OK	3.84975	1.81563	-1.0843	-2.44774	0.00105	0.0427154	yes	A0A3Q7G421	-	PWWP domain-containing protein	Solanum lycopersicum (Tomato) (Lycopersicon esculentum)	-	-	-	-	-	-	-	sly:101249817;	-	-
XLOC_019096	XLOC_019096	Solyc04g054990.3	4:53462679-53464555	OHr	96Hr	OK	16.1853	6.39955	-1.33864	-2.54614	0.00105	0.0427154	yes	A0A3Q7G5R7	101262509	PLAT domain-containing protein	Solanum lycopersicum (Tomato) (Lycopersicon esculentum)	-	-	integral component of membrane [GO:0016021]	integral component of membrane [GO:0016021]	-	GO:0016021	-	sly:101262509;	-	-
XLOC_019166	XLOC_019166	Solyc04g058100.3	4:55154557-55155327	OHr	96Hr	OK	33.582	85.9849	1.3564	3.54085	5e-05	0.00438184	yes	Q43512	-	Metallothionein-like protein type 2	Solanum lycopersicum (Tomato) (Lycopersicon esculentum)	-	-	-	metal ion binding [GO:0046872]	metal ion binding [GO:0046872]	GO:0046872	-	sly:778300;	-	-
XLOC_019184	XLOC_019184	Solyc04g063360.3	4:55482808-55497416	OHr	96Hr	OK	9.10804	2.65223	-1.77993	-3.97282	5e-05	0.00438184	yes	A0A3Q7GYC5	101254686	AAA domain-containing protein	Solanum lycopersicum (Tomato) (Lycopersicon esculentum)	-	proteolysis [GO:0006508]	membrane [GO:0016020]; mitochondrion [GO:0005739]	membrane [GO:0016020]; mitochondrion [GO:0005739]; ATP binding [GO:0005524]; ATP-dependent peptidase activity [GO:0004176]; metalloendopeptidase activity [GO:0004222]; proteolysis [GO:0006508]	ATP binding [GO:0005524]; ATP-dependent peptidase activity [GO:0004176]; metalloendopeptidase activity [GO:0004222]	GO:0004176; GO:0004222; GO:0005524; GO:0005739; GO:0006508; GO:0016020	-	sly:101254686;	-	-
XLOC_019214	XLOC_019214	Solyc04g071085.1	4:58101639-58102845	OHr	96Hr	OK	45.4841	14.5733	-1.64203	-3.175	0.00025	0.015784	yes	A0A3Q7GYV4	-	Uncharacterized protein	Solanum lycopersicum (Tomato) (Lycopersicon esculentum)	-	plant-type cell wall organization [GO:0009664]	-	structural constituent of cell wall [GO:0005199]; plant-type cell wall organization [GO:0009664]	structural constituent of cell wall [GO:0005199]	GO:0005199; GO:0009664	-	-	-	-
XLOC_019251	XLOC_019251	Solyc04g071610.3	4:58664497-58665932	OHr	96Hr	OK	39.1031	79.0574	1.01562	2.72733	0.0002	0.0134981	yes	O82575	543574	Fruit-ripening protein	Solanum lycopersicum (Tomato) (Lycopersicon esculentum)	-	-	-	-	-	-	-	sly:543574;	-	-
XLOC_019337	XLOC_019337	Solyc04g074180.3	4:60263842-60282929	OHr	96Hr	OK	9.49624	4.64415	-1.03194	-2.70387	0.00025	0.015784	yes	A0A3Q7H047	-	Uncharacterized protein	Solanum lycopersicum (Tomato) (Lycopersicon esculentum)	-	protein-chromophore linkage [GO:0018298]	-	blue light photoreceptor activity [GO:0009882]; catalytic activity [GO:0003824]; protein-chromophore linkage [GO:0018298]	blue light photoreceptor activity [GO:0009882]; catalytic activity [GO:0003824]	GO:0003824; GO:0009882; GO:0018298	-	-	-	-
XLOC_019370	XLOC_019370	Solyc04g076090.3	4:61127534-61149830	OHr	96Hr	OK	12.6717	6.3875	-0.988291	-2.78478	0.00035	0.019824	yes	A0A3Q7G7S9	-	Glucose-6-phosphate isomerase (EC 5.3.1.9)	Solanum lycopersicum (Tomato) (Lycopersicon esculentum)	PATHWAY: Carbohydrate degradation; glycolysis; D-glyceraldehyde 3-phosphate and glycerone phosphate from D-glucose: step 2/4. {ECO:0000256|ARBA:ARBA00004926, ECO:0000256|RuleBase:RU000612}.	gluconeogenesis [GO:0006094]; glucose 6-phosphate metabolic process [GO:0051156]; glycolytic process [GO:0006096]	cytosol [GO:0005829]	cytosol [GO:0005829]; glucose-6-phosphate isomerase activity [GO:0004347]; monosaccharide binding [GO:0048029]; gluconeogenesis [GO:0006094]; glucose 6-phosphate metabolic process [GO:0051156]; glycolytic process [GO:0006096]	glucose-6-phosphate isomerase activity [GO:0004347]; monosaccharide binding [GO:0048029]	GO:0004347; GO:0005829; GO:0006094; GO:0006096; GO:0048029; GO:0051156	UPA00109;UER00181	-	-	-
XLOC_019407	XLOC_019407	Solyc04g076990.3	4:62031658-62035406	OHr	96Hr	OK	7.67613	3.21414	-1.25594	-2.95334	5e-05	0.00438184	yes	A0A3Q7G5R9	-	Protein kinase domain-containing protein	Solanum lycopersicum (Tomato) (Lycopersicon esculentum)	-	-	integral component of membrane [GO:0016021]	integral component of membrane [GO:0016021]; ATP binding [GO:0005524]; protein kinase activity [GO:0004672]	ATP binding [GO:0005524]; protein kinase activity [GO:0004672]	GO:0004672; GO:0005524; GO:0016021	-	sly:101243702;	-	-
XLOC_019509	XLOC_019509	Solyc04g079310.3	4:63905154-63907414	OHr	96Hr	OK	17.987	6.23766	-1.52788	-3.26758	0.0002	0.0134981	yes	A0A3Q7G6V3	-	Uncharacterized protein	Solanum lycopersicum (Tomato) (Lycopersicon esculentum)	-	-	cytosol [GO:0005829]	cytosol [GO:0005829]; mRNA binding [GO:0003729]	mRNA binding [GO:0003729]	GO:0003729; GO:0005829	-	-	-	-
XLOC_019511	XLOC_019511	Solyc04g079320.3	4:63916495-63929407	OHr	96Hr	OK	21.4987	10.4269	-1.04394	-2.38256	0.00135	0.0499585	yes	A0A3Q7GAE5	-	Uroporphyrinogen-III synthase (EC 4.2.1.75)	Solanum lycopersicum (Tomato) (Lycopersicon esculentum)	PATHWAY: Porphyrin-containing compound metabolism; protoporphyrin-IX biosynthesis; coproporphyrinogen-III from 5-aminolevulinate: step 3/4. {ECO:0000256|ARBA:ARBA00004772, ECO:0000256|RuleBase:RU366031}.	protoporphyrinogen IX biosynthetic process [GO:0006782]; uroporphyrinogen III biosynthetic process [GO:0006780]	chloroplast [GO:0009507]	chloroplast [GO:0009507]; uroporphyrinogen-III synthase activity [GO:0004852]; protoporphyrinogen IX biosynthetic process [GO:0006782]; uroporphyrinogen III biosynthetic process [GO:0006780]	uroporphyrinogen-III synthase activity [GO:0004852]	GO:0004852; GO:0006780; GO:0006782; GO:0009507	UPA00251;UER00320	-	-	-
XLOC_019567	XLOC_019567	Solyc04g080450.1	4:64712230-64713784	OHr	96Hr	OK	27.3512	12.1434	-1.17143	-3.04234	5e-05	0.00438184	yes	A0A3Q7G7G3	101263606	3-ketoacyl-CoA synthase (EC 2.3.1.-)	Solanum lycopersicum (Tomato) (Lycopersicon esculentum)	PATHWAY: Lipid metabolism; fatty acid biosynthesis. {ECO:0000256|ARBA:ARBA00005194, ECO:0000256|PIRNR:PIRNR036417}.	fatty acid biosynthetic process [GO:0006633]	integral component of membrane [GO:0016021]	integral component of membrane [GO:0016021]; 3-oxo-arachidoyl-CoA synthase activity [GO:0102336]; 3-oxo-cerotoyl-CoA synthase activity [GO:0102337]; 3-oxo-lignoceronyl-CoA synthase activity [GO:0102338]; very-long-chain 3-ketoacyl-CoA synthase activity [GO:0102756]; fatty acid biosynthetic process [GO:0006633]	3-oxo-arachidoyl-CoA synthase activity [GO:0102336]; 3-oxo-cerotoyl-CoA synthase activity [GO:0102337]; 3-oxo-lignoceronyl-CoA synthase activity [GO:0102338]; very-long-chain 3-ketoacyl-CoA synthase activity [GO:0102756]	GO:0006633; GO:0016021; GO:0102336; GO:0102337; GO:0102338; GO:0102756	UPA00094	sly:101263606;	K15397;	Metabolic pathways; Biosynthesis of secondary metabolites; Fatty acid elongation; Plant-pathogen interaction;
XLOC_019587	XLOC_019587	Solyc04g080870.1	4:65012207-65012468	OHr	96Hr	OK	321.236	748.994	1.22132	3.59377	5e-05	0.00438184	yes	A0A3Q7GA76	-	Uncharacterized protein	Solanum lycopersicum (Tomato) (Lycopersicon esculentum)	-	-	-	-	-	-	-	-	-	-
XLOC_019732	XLOC_019732	Solyc04g005910.3	4:585890-590327	OHr	96Hr	OK	6.21172	2.39877	-1.3727	-2.62731	0.0009	0.0383862	yes	A0A3Q7FVC5	101246914	Protein kinase domain-containing protein	Solanum lycopersicum (Tomato) (Lycopersicon esculentum)	-	-	integral component of membrane [GO:0016021]	integral component of membrane [GO:0016021]; ATP binding [GO:0005524]; protein kinase activity [GO:0004672]	ATP binding [GO:0005524]; protein kinase activity [GO:0004672]	GO:0004672; GO:0005524; GO:0016021	-	sly:101246914;	-	-
XLOC_019737	XLOC_019737	Solyc04g006970.3	4:663199-675042	OHr	96Hr	OK	6.09639	1.30051	-2.22888	-4.6604	5e-05	0.00438184	yes	A0A3Q7FX71	-	Phosphoenolpyruvate carboxylase (EC 4.1.1.31)	Solanum lycopersicum (Tomato) (Lycopersicon esculentum)	-	carbon fixation [GO:0015977]; tricarboxylic acid cycle [GO:0006099]	cytosol [GO:0005829]	cytosol [GO:0005829]; phosphoenolpyruvate carboxylase activity [GO:0008964]; carbon fixation [GO:0015977]; tricarboxylic acid cycle [GO:0006099]	phosphoenolpyruvate carboxylase activity [GO:0008964]	GO:0005829; GO:0006099; GO:0008964; GO:0015977	-	-	-	-
XLOC_019773	XLOC_019773	Solyc04g007730.3	4:1405730-1409020	OHr	96Hr	OK	220.423	46.47	-2.2459	-6.36812	5e-05	0.00438184	yes	A0A3Q7FZ55	101256475	Uncharacterized protein	Solanum lycopersicum (Tomato) (Lycopersicon esculentum)	-	-	-	-	-	-	-	sly:101256475;	-	-
XLOC_020022	XLOC_020022	Solyc04g016230.3	4:7013340-7015431	OHr	96Hr	OK	4.17482	9.69586	1.21565	2.53192	0.00065	0.0310291	yes	A0A3Q7FYJ2	101262709	Uncharacterized protein	Solanum lycopersicum (Tomato) (Lycopersicon esculentum)	-	-	-	UDP-glycosyltransferase activity [GO:0008194]	UDP-glycosyltransferase activity [GO:0008194]	GO:0008194	-	sly:101262709;	K13495;	-
XLOC_020035	XLOC_020035	Solyc04g016480.3	4:7305289-7315850	OHr	96Hr	OK	11.3825	4.80686	-1.24365	-3.07559	5e-05	0.00438184	yes	A0A3Q7G2A6	-	Uncharacterized protein	Solanum lycopersicum (Tomato) (Lycopersicon esculentum)	-	-	-	hydrolase activity [GO:0016787]	hydrolase activity [GO:0016787]	GO:0016787	-	-	-	-
XLOC_020069	XLOC_020069	Solyc04g018120.1	4:9608481-9608730	OHr	96Hr	OK	5.44276	0	-inf	-nan	0.00085	0.0370613	yes	A0A3Q7GT70	-	Uncharacterized protein	Solanum lycopersicum (Tomato) (Lycopersicon esculentum)	-	-	-	-	-	-	-	-	-	-
XLOC_020308	XLOC_020308	Solyc04g050570.3	4:47529900-47535001	OHr	96Hr	OK	8.26131	3.3388	-1.30704	-2.46624	0.0011	0.0438382	yes	A0A3Q7G4V5	101245452	Lipase_GDSL domain-containing protein	Solanum lycopersicum (Tomato) (Lycopersicon esculentum)	-	-	-	hydrolase activity, acting on ester bonds [GO:0016788]	hydrolase activity, acting on ester bonds [GO:0016788]	GO:0016788	-	sly:101245452;	-	-
XLOC_020371	XLOC_020371	Solyc04g051420.3	4:50482086-50483372	OHr	96Hr	OK	0	0.998	inf	-nan	5e-05	0.00438184	yes	A0A3Q7GWL7	-	Uncharacterized protein	Solanum lycopersicum (Tomato) (Lycopersicon esculentum)	-	-	-	growth factor activity [GO:0008083]	growth factor activity [GO:0008083]	GO:0008083	-	-	-	-
XLOC_020399	XLOC_020399	Solyc04g053130.3	4:51662143-51664415	OHr	96Hr	OK	127.322	237.379	0.898713	2.5929	0.0003	0.0176739	yes	A0A3Q7G5P7	101250395	Uncharacterized protein	Solanum lycopersicum (Tomato) (Lycopersicon esculentum)	-	-	integral component of membrane [GO:0016021]	integral component of membrane [GO:0016021]	-	GO:0016021	-	sly:101250395;	-	-
XLOC_020724	XLOC_020724	Solyc04g076820.1	4:61782221-61783646	OHr	96Hr	OK	8.98712	21.1264	1.23312	3.09951	5e-05	0.00438184	yes	A0A3Q7G986	101265728	PB1 domain-containing protein	Solanum lycopersicum (Tomato) (Lycopersicon esculentum)	-	-	-	-	-	-	-	sly:101265728;	-	-
XLOC_020826	XLOC_020826	Solyc04g079047.1	4:63730257-63742581	OHr	96Hr	OK	27.748	12.2652	-1.17782	-3.18562	5e-05	0.00438184	yes	A0A3Q7GAF4	-	Uncharacterized protein	Solanum lycopersicum (Tomato) (Lycopersicon esculentum)	-	secondary metabolic process [GO:0019748]	-	serine-type carboxypeptidase activity [GO:0004185]; transferase activity, transferring acyl groups other than amino-acyl groups [GO:0016747]; secondary metabolic process [GO:0019748]	serine-type carboxypeptidase activity [GO:0004185]; transferase activity, transferring acyl groups other than amino-acyl groups [GO:0016747]	GO:0004185; GO:0016747; GO:0019748	-	-	-	-
XLOC_020828	XLOC_020828	Solyc04g079100.3	4:63767329-63777484	OHr	96Hr	OK	10.2097	4.04439	-1.33595	-3.48922	5e-05	0.00438184	yes	A0A3Q7GAA9	-	LNS2 domain-containing protein	Solanum lycopersicum (Tomato) (Lycopersicon esculentum)	-	cellular lipid metabolic process [GO:0044255]	-	phosphatidate phosphatase activity [GO:0008195]; cellular lipid metabolic process [GO:0044255]	phosphatidate phosphatase activity [GO:0008195]	GO:0008195; GO:0044255	-	-	-	-
XLOC_020838	XLOC_020838	Solyc04g079300.3	4:63887979-63897527	OHr	96Hr	OK	4.42374	1.58079	-1.48462	-2.639	0.0004	0.0217469	yes	A0A3Q7G9D2	101261408	Metallophos domain-containing protein	Solanum lycopersicum (Tomato) (Lycopersicon esculentum)	-	-	integral component of membrane [GO:0016021]	integral component of membrane [GO:0016021]; hydrolase activity [GO:0016787]	hydrolase activity [GO:0016787]	GO:0016021; GO:0016787	-	sly:101261408;	-	-
XLOC_020838	XLOC_020838	Solyc04g079305.1	4:63887979-63897527	OHr	96Hr	OK	4.42374	1.58079	-1.48462	-2.639	0.0004	0.0217469	yes	A0A3Q7GAE0	-	Uncharacterized protein	Solanum lycopersicum (Tomato) (Lycopersicon esculentum)	-	-	-	-	-	-	-	-	-	-
XLOC_020909	XLOC_020909	Solyc04g080705.1	4:64878675-64880775	OHr	96Hr	OK	7.52698	1.65455	-2.18563	-3.04794	0.00095	0.0399385	yes	A0A3Q7G7K8	-	Uncharacterized protein	Solanum lycopersicum (Tomato) (Lycopersicon esculentum)	-	protein ubiquitination [GO:0016567]	nucleus [GO:0005634]; VCB complex [GO:0030891]	nucleus [GO:0005634]; VCB complex [GO:0030891]; protein ubiquitination [GO:0016567]	-	GO:0005634; GO:0016567; GO:0030891	-	-	-	-
XLOC_020969	XLOC_020969	Solyc04g081870.3	4:65820836-65824366	OHr	96Hr	OK	49.2415	117.031	1.24894	3.67913	5e-05	0.00438184	yes	A0A3Q7GBN2	543794	Expansin	Solanum lycopersicum (Tomato) (Lycopersicon esculentum)	-	plant-type cell wall organization [GO:0009664]	cell wall [GO:0005618]; extracellular region [GO:0005576]; membrane [GO:0016020]	cell wall [GO:0005618]; extracellular region [GO:0005576]; membrane [GO:0016020]; plant-type cell wall organization [GO:0009664]	-	GO:0005576; GO:0005618; GO:0009664; GO:0016020	-	sly:543794;	-	-
XLOC_020979	XLOC_020979	Solyc04g082030.1	4:65920533-65921829	OHr	96Hr	OK	52.7259	21.6231	-1.28594	-3.51203	5e-05	0.00438184	yes	O22616	ODC	Ornithine decarboxylase (ODC) (EC 4.1.1.17) (LeODC)	Solanum lycopersicum (Tomato) (Lycopersicon esculentum)	PATHWAY: Amine and polyamine biosynthesis; putrescine biosynthesis via L-ornithine pathway; putrescine from L-ornithine: step 1/1.	putrescine biosynthetic process from ornithine [GO:0033387]	cytoplasm [GO:0005737]	cytoplasm [GO:0005737]; ornithine decarboxylase activity [GO:0004586]; putrescine biosynthetic process from ornithine [GO:0033387]	ornithine decarboxylase activity [GO:0004586]	GO:0004586; GO:0005737; GO:0033387	UPA00535;UER00288	sly:544209;	K01581;	Metabolic pathways; Biosynthesis of secondary metabolites; Arginine and proline metabolism; Glutathione metabolism;
XLOC_020987	XLOC_020987	Solyc04g082200.2	4:66043585-66044958	OHr	96Hr	OK	98.2132	232.04	1.24039	3.69198	5e-05	0.00438184	yes	-	-	-	-	-	-	-	-	-	-	-	-	-	-
XLOC_021127	XLOC_021127	Solyc05g007080.3	5:1652437-1664163	OHr	96Hr	OK	5.882	2.53378	-1.21501	-2.61439	0.00075	0.033875	yes	A0A3Q7GDE1	101257661	Alpha-amylase (EC 3.2.1.1)	Solanum lycopersicum (Tomato) (Lycopersicon esculentum)	-	carbohydrate metabolic process [GO:0005975]	-	alpha-amylase activity [GO:0004556]; alpha-amylase activity (releasing maltohexaose) [GO:0103025]; calcium ion binding [GO:0005509]; carbohydrate metabolic process [GO:0005975]	alpha-amylase activity [GO:0004556]; alpha-amylase activity (releasing maltohexaose) [GO:0103025]; calcium ion binding [GO:0005509]	GO:0004556; GO:0005509; GO:0005975; GO:0103025	-	sly:101257661;	K01176;	Metabolic pathways; Biosynthesis of secondary metabolites; Starch and sucrose metabolism;
XLOC_021142	XLOC_021142	Solyc05g007470.3	5:2038184-2039768	OHr	96Hr	OK	5.96828	14.1473	1.24514	2.83059	0.0003	0.0176739	yes	A0A3Q7H5U9	-	AAA domain-containing protein	Solanum lycopersicum (Tomato) (Lycopersicon esculentum)	-	-	-	ATP binding [GO:0005524]; ATPase activity [GO:0016887]	ATPase activity [GO:0016887]; ATP binding [GO:0005524]	GO:0005524; GO:0016887	-	-	-	-
XLOC_021228	XLOC_021228	Solyc05g009150.3	5:3276393-3286955	OHr	96Hr	OK	8.39545	3.6694	-1.19406	-3.08504	5e-05	0.00438184	yes	A0A3Q7GFA0	-	Uncharacterized protein	Solanum lycopersicum (Tomato) (Lycopersicon esculentum)	-	protein ubiquitination [GO:0016567]; ubiquitin-dependent protein catabolic process [GO:0006511]	nucleus [GO:0005634]	nucleus [GO:0005634]; ubiquitin protein ligase activity [GO:0061630]; zinc ion binding [GO:0008270]; protein ubiquitination [GO:0016567]; ubiquitin-dependent protein catabolic process [GO:0006511]	ubiquitin protein ligase activity [GO:0061630]; zinc ion binding [GO:0008270]	GO:0005634; GO:0006511; GO:0008270; GO:0016567; GO:0061630	-	-	-	-
XLOC_021255	XLOC_021255	Solyc05g009720.3	5:3931914-3935101	OHr	96Hr	OK	32.031	13.299	-1.26815	-3.42599	5e-05	0.00438184	yes	A0A3Q7GFL8	101263023	HTH myb-type domain-containing protein	Solanum lycopersicum (Tomato) (Lycopersicon esculentum)	-	-	nucleus [GO:0005634]	nucleus [GO:0005634]	-	GO:0005634	-	sly:101263023;	-	-
XLOC_021339	XLOC_021339	Solyc05g012210.3	5:5491071-5497313	OHr	96Hr	OK	3.36722	6.78828	1.01149	2.42613	0.00115	0.0451164	yes	A0A3Q7GCD3	-	Uncharacterized protein	Solanum lycopersicum (Tomato) (Lycopersicon esculentum)	-	negative regulation of transcription, DNA-templated [GO:0045892]; response to abscisic acid [GO:0009737]; signal transduction [GO:0007165]	integral component of membrane [GO:0016021]; nucleus [GO:0005634]	integral component of membrane [GO:0016021]; nucleus [GO:0005634]; negative regulation of transcription, DNA-templated [GO:0045892]; response to abscisic acid [GO:0009737]; signal transduction [GO:0007165]	-	GO:0005634; GO:0007165; GO:0009737; GO:0016021; GO:0045892	-	sly:101266721;	-	-
XLOC_021443	XLOC_021443	Solyc05g014390.3	5:8239340-8245699	OHr	96Hr	OK	8.60126	3.71644	-1.21063	-2.96999	0.00015	0.0107409	yes	A0A3Q7H9H7	-	Uncharacterized protein	Solanum lycopersicum (Tomato) (Lycopersicon esculentum)	-	transmembrane transport [GO:0055085]	integral component of membrane [GO:0016021]; membrane [GO:0016020]; plant-type vacuole [GO:0000325]; vacuolar membrane [GO:0005774]	integral component of membrane [GO:0016021]; membrane [GO:0016020]; plant-type vacuole [GO:0000325]; vacuolar membrane [GO:0005774]; ATP binding [GO:0005524]; ATPase activity [GO:0016887]; ATPase-coupled transmembrane transporter activity [GO:0042626]; transmembrane transport [GO:0055085]	ATPase activity [GO:0016887]; ATPase-coupled transmembrane transporter activity [GO:0042626]; ATP binding [GO:0005524]	GO:0000325; GO:0005524; GO:0005774; GO:0016020; GO:0016021; GO:0016887; GO:0042626; GO:0055085	-	-	-	-
XLOC_021448	XLOC_021448	Solyc05g014490.2	5:8352890-8354940	OHr	96Hr	OK	23.3804	5.82229	-2.00564	-4.43826	5e-05	0.00438184	yes	A0A3Q7GDH1	-	Uncharacterized protein	Solanum lycopersicum (Tomato) (Lycopersicon esculentum)	-	-	-	-	-	-	-	-	-	-
XLOC_021477	XLOC_021477	Solyc05g015390.3	5:10448597-10450425	OHr	96Hr	OK	64.9522	130.023	1.00132	2.8493	0.0001	0.00793468	yes	A0A3Q7GG77	101268572	Uncharacterized protein	Solanum lycopersicum (Tomato) (Lycopersicon esculentum)	-	-	-	-	-	-	-	sly:101268572;	-	-
XLOC_021664	XLOC_021664	Solyc05g024240.3	5:30898633-30909843	OHr	96Hr	OK	140.774	504.891	1.84259	4.90218	5e-05	0.00438184	yes	A0A3Q7GJ53	-	Uncharacterized protein	Solanum lycopersicum (Tomato) (Lycopersicon esculentum)	-	-	chloroplast [GO:0009507]; peroxisome [GO:0005777]	chloroplast [GO:0009507]; peroxisome [GO:0005777]; delta3,5-delta2,4-dienoyl-CoA isomerase activity [GO:0051750]	delta3,5-delta2,4-dienoyl-CoA isomerase activity [GO:0051750]	GO:0005777; GO:0009507; GO:0051750	-	-	-	-
XLOC_021664	XLOC_021664	Solyc05g024245.1	5:30898633-30909843	OHr	96Hr	OK	140.774	504.891	1.84259	4.90218	5e-05	0.00438184	yes	A0A3Q7GKE4	-	Uncharacterized protein	Solanum lycopersicum (Tomato) (Lycopersicon esculentum)	-	-	chloroplast [GO:0009507]; peroxisome [GO:0005777]	chloroplast [GO:0009507]; peroxisome [GO:0005777]; delta3,5-delta2,4-dienoyl-CoA isomerase activity [GO:0051750]	delta3,5-delta2,4-dienoyl-CoA isomerase activity [GO:0051750]	GO:0005777; GO:0009507; GO:0051750	-	-	-	-
XLOC_021665	XLOC_021665	Solyc05g024260.3	5:30969404-30972056	OHr	96Hr	OK	18.101	64.1559	1.82551	4.75995	5e-05	0.00438184	yes	A0A3Q7GI40	101255592	Bidirectional sugar transporter SWEET	Solanum lycopersicum (Tomato) (Lycopersicon esculentum)	-	carbohydrate transport [GO:0008643]	integral component of membrane [GO:0016021]; plasma membrane [GO:0005886]	integral component of membrane [GO:0016021]; plasma membrane [GO:0005886]; sugar transmembrane transporter activity [GO:0051119]; carbohydrate transport [GO:0008643]	sugar transmembrane transporter activity [GO:0051119]	GO:0005886; GO:0008643; GO:0016021; GO:0051119	-	sly:101255592;	K15382;	-
XLOC_021818	XLOC_021818	Solyc05g043330.3	5:56830039-56834504	OHr	96Hr	OK	10.1298	27.7533	1.45406	3.39364	0.0001	0.00793468	yes	A0A3Q7GJI7	101250696	Lipase_GDSL domain-containing protein	Solanum lycopersicum (Tomato) (Lycopersicon esculentum)	-	-	integral component of membrane [GO:0016021]	integral component of membrane [GO:0016021]; hydrolase activity, acting on ester bonds [GO:0016788]	hydrolase activity, acting on ester bonds [GO:0016788]	GO:0016021; GO:0016788	-	sly:101250696;	-	-
XLOC_021825	XLOC_021825	Solyc05g044620.2	5:58077046-58078620	OHr	96Hr	OK	38.3731	77.0148	1.00504	2.83359	0.0004	0.0217469	yes	A0A3Q7GH95	-	Uncharacterized protein	Solanum lycopersicum (Tomato) (Lycopersicon esculentum)	-	-	-	-	-	-	-	sly:101247528;	-	-
XLOC_022111	XLOC_022111	Solyc05g053760.3	5:64636866-64639419	OHr	96Hr	OK	17.9422	58.2032	1.69774	4.21309	5e-05	0.00438184	yes	A0A3Q7GNE7	101257564	J domain-containing protein	Solanum lycopersicum (Tomato) (Lycopersicon esculentum)	-	chaperone-mediated protein folding [GO:0061077]	chloroplast [GO:0009507]	chloroplast [GO:0009507]; chaperone-mediated protein folding [GO:0061077]	-	GO:0009507; GO:0061077	-	sly:101257564;	-	-
XLOC_022127	XLOC_022127	Solyc05g054120.1	5:64935000-64935390	OHr	96Hr	OK	68.4971	134.459	0.973054	2.56186	0.0003	0.0176739	yes	A0A3Q7GMB2	101249175	Cysteine proteinase inhibitor	Solanum lycopersicum (Tomato) (Lycopersicon esculentum)	-	-	-	cysteine-type endopeptidase inhibitor activity [GO:0004869]	cysteine-type endopeptidase inhibitor activity [GO:0004869]	GO:0004869	-	sly:101249175;	-	-
XLOC_022153	XLOC_022153	Solyc05g054610.1	5:65334914-65335226	OHr	96Hr	OK	244.384	497.454	1.02541	3.71097	0.0001	0.00793468	yes	P35057	-	Histone H4	Solanum lycopersicum (Tomato) (Lycopersicon esculentum)	-	nucleosome assembly [GO:0006334]	host cell nucleus [GO:0042025]; nucleosome [GO:0000786]; nucleus [GO:0005634]	host cell nucleus [GO:0042025]; nucleosome [GO:0000786]; nucleus [GO:0005634]; DNA binding [GO:0003677]; protein heterodimerization activity [GO:0046982]; nucleosome assembly [GO:0006334]	DNA binding [GO:0003677]; protein heterodimerization activity [GO:0046982]	GO:0000786; GO:0003677; GO:0005634; GO:0006334; GO:0042025; GO:0046982	-	sly:101248209;sly:101256941;sly:101260642;sly:544080;sly:544081;	K11254;	-
XLOC_022185	XLOC_022185	Solyc05g055310.3	5:65845447-65848429	OHr	96Hr	OK	130.371	239.303	0.876213	2.51264	0.00015	0.0107409	yes	Q84KJ2	LeCCH 543877	Copper chaperone	Solanum lycopersicum (Tomato) (Lycopersicon esculentum)	-	metal ion transport [GO:0030001]	-	metal ion binding [GO:0046872]; metal ion transport [GO:0030001]	metal ion binding [GO:0046872]	GO:0030001; GO:0046872	-	sly:543877;	K07213;	-
XLOC_022416	XLOC_022416	Solyc05g008460.3	5:2806120-2809949	OHr	96Hr	OK	109.219	62.1578	-0.813213	-2.34674	0.001	0.0412529	yes	A0A3Q7GD18	101261919	ATP synthase subunit beta (EC 7.1.2.2)	Solanum lycopersicum (Tomato) (Lycopersicon esculentum)	-	mitochondrial ATP synthesis coupled proton transport [GO:0042776]	chloroplast [GO:0009507]; mitochondrial proton-transporting ATP synthase complex [GO:0005753]; mitochondrial proton-transporting ATP synthase complex, catalytic sector F(1) [GO:0000275]; proton-transporting ATP synthase complex, catalytic core F(1) [GO:0045261]	chloroplast [GO:0009507]; mitochondrial proton-transporting ATP synthase complex [GO:0005753]; mitochondrial proton-transporting ATP synthase complex, catalytic sector F(1) [GO:0000275]; proton-transporting ATP synthase complex, catalytic core F(1) [GO:0045261]; ATP binding [GO:0005524]; ATPase activity [GO:0016887]; proton-transporting ATP synthase activity, rotational mechanism [GO:0046933]; pr…	ATPase activity [GO:0016887]; ATP binding [GO:0005524]; proton-transporting ATPase activity, rotational mechanism [GO:0046961]; proton-transporting ATP synthase activity, rotational mechanism [GO:0046933]	GO:0000275; GO:0005524; GO:0005753; GO:0009507; GO:0016887; GO:0042776; GO:0045261; GO:0046933; GO:0046961	-	sly:101261919;	K02133;	Metabolic pathways; Oxidative phosphorylation;
XLOC_022430	XLOC_022430	Solyc05g008805.1	5:3037398-3041382	OHr	96Hr	OK	9.85005	2.8228	-1.80301	-3.07164	0.0003	0.0176739	yes	A0A3Q7GD72	-	acidPPc domain-containing protein	Solanum lycopersicum (Tomato) (Lycopersicon esculentum)	-	phospholipid metabolic process [GO:0006644]	integral component of membrane [GO:0016021]	integral component of membrane [GO:0016021]; phosphatidate phosphatase activity [GO:0008195]; phospholipid metabolic process [GO:0006644]	phosphatidate phosphatase activity [GO:0008195]	GO:0006644; GO:0008195; GO:0016021	-	-	-	-
XLOC_022515	XLOC_022515	Solyc05g010400.3	5:4633808-4638399	OHr	96Hr	OK	4.36603	1.43005	-1.61026	-2.83227	0.0005	0.0257529	yes	A0A3Q7H7K1	101250403	Protein kinase domain-containing protein	Solanum lycopersicum (Tomato) (Lycopersicon esculentum)	-	-	integral component of membrane [GO:0016021]	integral component of membrane [GO:0016021]; ATP binding [GO:0005524]; protein kinase activity [GO:0004672]	ATP binding [GO:0005524]; protein kinase activity [GO:0004672]	GO:0004672; GO:0005524; GO:0016021	-	sly:101250403;	-	-
XLOC_022554	XLOC_022554	Solyc05g012110.3	5:5316484-5320257	OHr	96Hr	OK	11.4205	32.7512	1.51992	3.82106	5e-05	0.00438184	yes	A0A3Q7GCB1	101264118	Probable 6-phosphogluconolactonase	Solanum lycopersicum (Tomato) (Lycopersicon esculentum)	PATHWAY: Carbohydrate degradation; pentose phosphate pathway. {ECO:0000256|ARBA:ARBA00004959}.	carbohydrate metabolic process [GO:0005975]; pentose-phosphate shunt, oxidative branch [GO:0009051]	cytoplasm [GO:0005737]	cytoplasm [GO:0005737]; 6-phosphogluconolactonase activity [GO:0017057]; carbohydrate metabolic process [GO:0005975]; pentose-phosphate shunt, oxidative branch [GO:0009051]	6-phosphogluconolactonase activity [GO:0017057]	GO:0005737; GO:0005975; GO:0009051; GO:0017057	UPA00115	sly:101264118;	K01057;	Metabolic pathways; Biosynthesis of secondary metabolites; Carbon metabolism; Pentose phosphate pathway;
XLOC_022589	XLOC_022589	Solyc05g012700.3	5:5890440-5893974	OHr	96Hr	OK	102.557	53.3608	-0.942568	-2.71479	0.00015	0.0107409	yes	A0A3Q7GFW3	101252876	Uncharacterized protein	Solanum lycopersicum (Tomato) (Lycopersicon esculentum)	-	-	chloroplast [GO:0009507]; integral component of membrane [GO:0016021]	chloroplast [GO:0009507]; integral component of membrane [GO:0016021]	-	GO:0009507; GO:0016021	-	sly:101252876;	-	-
XLOC_022691	XLOC_022691	Solyc05g014550.1	5:8400845-8401595	OHr	96Hr	OK	19.7076	6.29832	-1.64571	-2.85744	0.0004	0.0217469	yes	A0A3Q7GDH9	-	TLC domain-containing protein	Solanum lycopersicum (Tomato) (Lycopersicon esculentum)	-	-	integral component of membrane [GO:0016021]	integral component of membrane [GO:0016021]	-	GO:0016021	-	-	-	-
XLOC_022745	XLOC_022745	Solyc05g015470.1	5:10598878-10599172	OHr	96Hr	OK	187.233	390.773	1.06149	2.86216	0.0002	0.0134981	yes	A0A3Q7GHB8	101243890	Uncharacterized protein	Solanum lycopersicum (Tomato) (Lycopersicon esculentum)	-	-	-	-	-	-	-	sly:101243890;	-	-
XLOC_022746	XLOC_022746	Solyc05g015490.3	5:10702414-10705095	OHr	96Hr	OK	34.2929	68.3344	0.994701	2.534	0.0009	0.0383862	yes	A0A3Q7GHC2	101244954	AAI domain-containing protein	Solanum lycopersicum (Tomato) (Lycopersicon esculentum)	-	-	-	-	-	-	-	sly:101244954;	-	-
XLOC_022779	XLOC_022779	Solyc05g016120.2	5:14612728-14613849	OHr	96Hr	OK	40.0151	115.071	1.52391	3.93163	5e-05	0.00438184	yes	A0A3Q7GGM3	-	Photosystem I assembly protein Ycf4	Solanum lycopersicum (Tomato) (Lycopersicon esculentum)	-	photosynthetic electron transport in photosystem II [GO:0009772]; protein-chromophore linkage [GO:0018298]	integral component of membrane [GO:0016021]; photosystem I [GO:0009522]; photosystem II [GO:0009523]; plastid membrane [GO:0042170]	integral component of membrane [GO:0016021]; photosystem I [GO:0009522]; photosystem II [GO:0009523]; plastid membrane [GO:0042170]; chlorophyll binding [GO:0016168]; electron transporter, transferring electrons within the cyclic electron transport pathway of photosynthesis activity [GO:0045156]; metal ion binding [GO:0046872]; photosynthetic electron transport in photosystem II [GO:0009772]; pro…	chlorophyll binding [GO:0016168]; electron transporter, transferring electrons within the cyclic electron transport pathway of photosynthesis activity [GO:0045156]; metal ion binding [GO:0046872]	GO:0009522; GO:0009523; GO:0009772; GO:0016021; GO:0016168; GO:0018298; GO:0042170; GO:0045156; GO:0046872	-	-	-	-
XLOC_022791	XLOC_022791	Solyc05g016440.3	5:16798153-16848503	OHr	96Hr	OK	3.32816	1.54194	-1.10998	-2.43123	0.0009	0.0383862	yes	A0A3Q7HAQ8	-	Uncharacterized protein	Solanum lycopersicum (Tomato) (Lycopersicon esculentum)	-	positive regulation of gene expression [GO:0010628]; regulation of transcription by RNA polymerase II [GO:0006357]	mediator complex [GO:0016592]; transcription regulator complex [GO:0005667]	mediator complex [GO:0016592]; transcription regulator complex [GO:0005667]; positive regulation of gene expression [GO:0010628]; regulation of transcription by RNA polymerase II [GO:0006357]	-	GO:0005667; GO:0006357; GO:0010628; GO:0016592	-	-	-	-
XLOC_022868	XLOC_022868	Solyc05g018653.1	5:22708423-22710331	OHr	96Hr	OK	5.19654	0.772754	-2.74947	-3.59877	0.0012	0.0467655	yes	A0A3Q7GF00	-	Uncharacterized protein	Solanum lycopersicum (Tomato) (Lycopersicon esculentum)	-	heme biosynthetic process [GO:0006783]	mitochondrion [GO:0005739]	mitochondrion [GO:0005739]; ferrochelatase activity [GO:0004325]; heme biosynthetic process [GO:0006783]	ferrochelatase activity [GO:0004325]	GO:0004325; GO:0005739; GO:0006783	-	-	-	-
XLOC_023030	XLOC_023030	Solyc05g026490.3	5:41505415-41514686	OHr	96Hr	OK	27.9365	12.4159	-1.16996	-3.14597	5e-05	0.00438184	yes	A0A3Q7GL30	101267404	Uncharacterized protein	Solanum lycopersicum (Tomato) (Lycopersicon esculentum)	-	carbohydrate metabolic process [GO:0005975]	chloroplast [GO:0009507]; chloroplast stroma [GO:0009570]	chloroplast [GO:0009507]; chloroplast stroma [GO:0009570]; metal ion binding [GO:0046872]; phosphoglucomutase activity [GO:0004614]; phosphomannomutase activity [GO:0004615]; carbohydrate metabolic process [GO:0005975]	metal ion binding [GO:0046872]; phosphoglucomutase activity [GO:0004614]; phosphomannomutase activity [GO:0004615]	GO:0004614; GO:0004615; GO:0005975; GO:0009507; GO:0009570; GO:0046872	-	sly:101267404;	-	-
XLOC_023274	XLOC_023274	Solyc05g051425.1	5:62601725-62606117	OHr	96Hr	OK	7.93957	22.2647	1.48763	3.0717	5e-05	0.00438184	yes	A0A3Q7GIS3	-	FSH1 domain-containing protein	Solanum lycopersicum (Tomato) (Lycopersicon esculentum)	-	-	-	-	-	-	-	sly:101258068;	-	-
XLOC_023333	XLOC_023333	Solyc05g052640.3	5:63701870-63711964	OHr	96Hr	OK	15.3037	5.55024	-1.46326	-3.38202	5e-05	0.00438184	yes	A0A3Q7GJJ3	101256779	Uncharacterized protein	Solanum lycopersicum (Tomato) (Lycopersicon esculentum)	-	-	integral component of membrane [GO:0016021]	integral component of membrane [GO:0016021]	-	GO:0016021	-	sly:101256779;	K13354;	Peroxisome;
XLOC_023350	XLOC_023350	Solyc05g052920.3	5:63944776-63954705	OHr	96Hr	OK	12.8132	5.51093	-1.21726	-2.77143	5e-05	0.00438184	yes	A0A3Q7GP62	-	Mur_ligase_M domain-containing protein	Solanum lycopersicum (Tomato) (Lycopersicon esculentum)	-	folic acid-containing compound biosynthetic process [GO:0009396]; one-carbon metabolic process [GO:0006730]; tetrahydrofolylpolyglutamate biosynthetic process [GO:0046901]	cytoplasm [GO:0005737]; cytosol [GO:0005829]; mitochondrion [GO:0005739]	cytoplasm [GO:0005737]; cytosol [GO:0005829]; mitochondrion [GO:0005739]; ATP binding [GO:0005524]; metal ion binding [GO:0046872]; tetrahydrofolylpolyglutamate synthase activity [GO:0004326]; folic acid-containing compound biosynthetic process [GO:0009396]; one-carbon metabolic process [GO:0006730]; tetrahydrofolylpolyglutamate biosynthetic process [GO:0046901]	ATP binding [GO:0005524]; metal ion binding [GO:0046872]; tetrahydrofolylpolyglutamate synthase activity [GO:0004326]	GO:0004326; GO:0005524; GO:0005737; GO:0005739; GO:0005829; GO:0006730; GO:0009396; GO:0046872; GO:0046901	-	-	-	-
XLOC_023353	XLOC_023353	Solyc05g052980.3	5:64000971-64002806	OHr	96Hr	OK	15.6199	28.9604	0.890692	2.41623	0.00045	0.0237328	yes	A0A3Q7HG53	101248778	Protein-serine/threonine phosphatase (EC 3.1.3.16)	Solanum lycopersicum (Tomato) (Lycopersicon esculentum)	-	-	cytosol [GO:0005829]; nucleus [GO:0005634]	cytosol [GO:0005829]; nucleus [GO:0005634]; metal ion binding [GO:0046872]; protein serine/threonine phosphatase activity [GO:0004722]	metal ion binding [GO:0046872]; protein serine/threonine phosphatase activity [GO:0004722]	GO:0004722; GO:0005634; GO:0005829; GO:0046872	-	sly:101248778;	K14497;	MAPK signaling pathway - plant; Plant hormone signal transduction;
XLOC_023452	XLOC_023452	Solyc05g055070.3	5:65707822-65712295	OHr	96Hr	OK	4.61201	2.03657	-1.17925	-2.46388	0.00105	0.0427154	yes	A0A3Q7GQC3	-	Ethylene receptor	Solanum lycopersicum (Tomato) (Lycopersicon esculentum)	-	-	endoplasmic reticulum membrane [GO:0005789]; integral component of membrane [GO:0016021]	endoplasmic reticulum membrane [GO:0005789]; integral component of membrane [GO:0016021]; ATP binding [GO:0005524]; ethylene binding [GO:0051740]; ethylene receptor activity [GO:0038199]; metal ion binding [GO:0046872]; phosphorelay sensor kinase activity [GO:0000155]	ATP binding [GO:0005524]; ethylene binding [GO:0051740]; ethylene receptor activity [GO:0038199]; metal ion binding [GO:0046872]; phosphorelay sensor kinase activity [GO:0000155]	GO:0000155; GO:0005524; GO:0005789; GO:0016021; GO:0038199; GO:0046872; GO:0051740	-	sly:101249081;	K14509;	MAPK signaling pathway - plant; Plant hormone signal transduction;
XLOC_023531	XLOC_023531	Solyc05g056370.3	5:66550933-66555477	OHr	96Hr	OK	22.5207	10.6763	-1.07684	-2.91742	0.00015	0.0107409	yes	A0A3Q7GPX6	101244667	Protein kinase domain-containing protein	Solanum lycopersicum (Tomato) (Lycopersicon esculentum)	-	-	integral component of membrane [GO:0016021]	integral component of membrane [GO:0016021]; ATP binding [GO:0005524]; protein kinase activity [GO:0004672]	ATP binding [GO:0005524]; protein kinase activity [GO:0004672]	GO:0004672; GO:0005524; GO:0016021	-	sly:101244667;	-	-
XLOC_023641	XLOC_023641	Solyc06g008170.3	6:2051066-2053646	OHr	96Hr	OK	527.993	979.009	0.890804	2.52507	0.0005	0.0257529	yes	K4CUW3	543752	Uncharacterized protein	Solanum lycopersicum (Tomato) (Lycopersicon esculentum)	-	translation [GO:0006412]	cytosolic large ribosomal subunit [GO:0022625]	cytosolic large ribosomal subunit [GO:0022625]; large ribosomal subunit rRNA binding [GO:0070180]; structural constituent of ribosome [GO:0003735]; translation [GO:0006412]	large ribosomal subunit rRNA binding [GO:0070180]; structural constituent of ribosome [GO:0003735]	GO:0003735; GO:0006412; GO:0022625; GO:0070180	-	sly:101245201;sly:101262859;sly:101263520;sly:543752;	K02894;	Ribosome;
XLOC_023744	XLOC_023744	Solyc06g009985.1	6:4630303-4661958	OHr	96Hr	OK	537.538	2036.27	1.92149	5.51266	5e-05	0.00438184	yes	A0A3Q7GSG0	-	Ribosomal_L2_C domain-containing protein	Solanum lycopersicum (Tomato) (Lycopersicon esculentum)	-	cytoplasmic translation [GO:0002181]	cytosolic large ribosomal subunit [GO:0022625]	cytosolic large ribosomal subunit [GO:0022625]; RNA binding [GO:0003723]; structural constituent of ribosome [GO:0003735]; cytoplasmic translation [GO:0002181]	RNA binding [GO:0003723]; structural constituent of ribosome [GO:0003735]	GO:0002181; GO:0003723; GO:0003735; GO:0022625	-	-	-	-
XLOC_023897	XLOC_023897	Solyc06g035940.3	6:25381905-25397971	OHr	96Hr	OK	0	10.2019	inf	-nan	5e-05	0.00438184	yes	A0A3Q7HLS6	-	Uncharacterized protein	Solanum lycopersicum (Tomato) (Lycopersicon esculentum)	-	-	nucleus [GO:0005634]	nucleus [GO:0005634]; DNA binding [GO:0003677]; lipid binding [GO:0008289]	DNA binding [GO:0003677]; lipid binding [GO:0008289]	GO:0003677; GO:0005634; GO:0008289	-	-	-	-
XLOC_023922	XLOC_023922	Solyc06g036290.3	6:25893272-25897839	OHr	96Hr	OK	53.4483	102.265	0.936099	2.63289	0.0001	0.00793468	yes	A0A3Q7HLX5	-	HATPase_c domain-containing protein	Solanum lycopersicum (Tomato) (Lycopersicon esculentum)	-	cellular response to heat [GO:0034605]; protein folding [GO:0006457]; protein stabilization [GO:0050821]	cell surface [GO:0009986]; cytoplasm [GO:0005737]; cytosol [GO:0005829]; perinuclear region of cytoplasm [GO:0048471]; plasma membrane [GO:0005886]; protein-containing complex [GO:0032991]	cell surface [GO:0009986]; cytoplasm [GO:0005737]; cytosol [GO:0005829]; perinuclear region of cytoplasm [GO:0048471]; plasma membrane [GO:0005886]; protein-containing complex [GO:0032991]; ATP binding [GO:0005524]; unfolded protein binding [GO:0051082]; cellular response to heat [GO:0034605]; protein folding [GO:0006457]; protein stabilization [GO:0050821]	ATP binding [GO:0005524]; unfolded protein binding [GO:0051082]	GO:0005524; GO:0005737; GO:0005829; GO:0005886; GO:0006457; GO:0009986; GO:0032991; GO:0034605; GO:0048471; GO:0050821; GO:0051082	-	sly:101260143;	K04079;	Protein processing in endoplasmic reticulum; PI3K-Akt signaling pathway; Necroptosis; Plant-pathogen interaction;
XLOC_023975	XLOC_023975	Solyc06g048410.3	6:31090986-31093743	OHr	96Hr	OK	99.1865	202.258	1.02798	2.9208	0.00015	0.0107409	yes	A0A3Q7GUW9	-	Superoxide dismutase (EC 1.15.1.1)	Solanum lycopersicum (Tomato) (Lycopersicon esculentum)	-	-	chloroplast nucleoid [GO:0042644]	chloroplast nucleoid [GO:0042644]; metal ion binding [GO:0046872]; superoxide dismutase activity [GO:0004784]	metal ion binding [GO:0046872]; superoxide dismutase activity [GO:0004784]	GO:0004784; GO:0042644; GO:0046872	-	-	-	-
XLOC_024197	XLOC_024197	Solyc06g059800.3	6:37821553-37829376	OHr	96Hr	OK	35.7585	18.8026	-0.927349	-2.53831	0.0002	0.0134981	yes	A0A3Q7GX08	101244297	Uncharacterized protein	Solanum lycopersicum (Tomato) (Lycopersicon esculentum)	-	-	-	-	-	-	-	sly:101244297;	-	-
XLOC_024276	XLOC_024276	Solyc06g062510.3	6:39550042-39551108	OHr	96Hr	OK	64.3712	112.985	0.811645	2.39459	0.00095	0.0399385	yes	A0A3Q7GUI4	101260829	Uncharacterized protein	Solanum lycopersicum (Tomato) (Lycopersicon esculentum)	-	endosome transport via multivesicular body sorting pathway [GO:0032509]; late endosome to vacuole transport [GO:0045324]; protein transport [GO:0015031]	ESCRT III complex [GO:0000815]; multivesicular body [GO:0005771]	ESCRT III complex [GO:0000815]; multivesicular body [GO:0005771]; endosome transport via multivesicular body sorting pathway [GO:0032509]; late endosome to vacuole transport [GO:0045324]; protein transport [GO:0015031]	-	GO:0000815; GO:0005771; GO:0015031; GO:0032509; GO:0045324	-	sly:101260829;	K12197;	Endocytosis; Necroptosis;
XLOC_024277	XLOC_024277	Solyc06g062550.3	6:39581632-39587944	OHr	96Hr	OK	177.97	25.4791	-2.80424	-7.27398	5e-05	0.00438184	yes	A0A3Q7GVJ5	-	Uncharacterized protein	Solanum lycopersicum (Tomato) (Lycopersicon esculentum)	-	-	-	metal ion binding [GO:0046872]; phosphatase activity [GO:0016791]	metal ion binding [GO:0046872]; phosphatase activity [GO:0016791]	GO:0016791; GO:0046872	-	-	-	-
XLOC_024278	XLOC_024278	Solyc06g062560.2	6:39590784-39591989	OHr	96Hr	OK	48.1719	4.57468	-3.39645	-6.49383	5e-05	0.00438184	yes	Q8GRL8	psi14B 543790	Putative phosphatase	Solanum lycopersicum (Tomato) (Lycopersicon esculentum)	-	-	-	metal ion binding [GO:0046872]; phosphatase activity [GO:0016791]	metal ion binding [GO:0046872]; phosphatase activity [GO:0016791]	GO:0016791; GO:0046872	-	sly:543790;	K13248;	Metabolic pathways; Vitamin B6 metabolism;
XLOC_024451	XLOC_024451	Solyc06g067980.3	6:42252569-42253441	OHr	96Hr	OK	9.99075	33.6557	1.75219	3.69607	5e-05	0.00438184	yes	A0A3Q7GZR7	101265833	Uncharacterized protein	Solanum lycopersicum (Tomato) (Lycopersicon esculentum)	-	-	-	-	-	-	-	sly:101265833;	-	-
XLOC_024529	XLOC_024529	Solyc06g069470.3	6:43337729-43343286	OHr	96Hr	OK	16.9126	8.38559	-1.01212	-2.37958	0.00125	0.0476596	yes	A0A3Q7HTT9	101261241	Glycerophosphodiester phosphodiesterase (EC 3.1.4.46)	Solanum lycopersicum (Tomato) (Lycopersicon esculentum)	-	glycerol metabolic process [GO:0006071]; lipid metabolic process [GO:0006629]	vacuole [GO:0005773]	vacuole [GO:0005773]; glycerophosphodiester phosphodiesterase activity [GO:0008889]; glycerol metabolic process [GO:0006071]; lipid metabolic process [GO:0006629]	glycerophosphodiester phosphodiesterase activity [GO:0008889]	GO:0005773; GO:0006071; GO:0006629; GO:0008889	-	sly:101261241;	K01126;	Glycerophospholipid metabolism;
XLOC_024701	XLOC_024701	Solyc06g073450.3	6:45413759-45415526	OHr	96Hr	OK	191.887	332.575	0.793423	2.28416	0.0011	0.0438382	yes	A0A3Q7HVK7	-	Uncharacterized protein	Solanum lycopersicum (Tomato) (Lycopersicon esculentum)	-	-	-	-	-	-	-	-	-	-
XLOC_024710	XLOC_024710	Solyc06g073600.3	6:45537684-45548172	OHr	96Hr	OK	12.1975	21.3547	0.807967	2.28134	0.00075	0.033875	yes	A0A3Q7HVN7	-	UBA domain-containing protein	Solanum lycopersicum (Tomato) (Lycopersicon esculentum)	-	-	integral component of membrane [GO:0016021]	integral component of membrane [GO:0016021]; channel activity [GO:0015267]	channel activity [GO:0015267]	GO:0015267; GO:0016021	-	-	-	-
XLOC_024805	XLOC_024805	Solyc06g075540.3	6:47045277-47051572	OHr	96Hr	OK	19.8872	10.5821	-0.910208	-2.46185	0.00055	0.0272908	yes	A0A3Q7H3V9	101257571	Uncharacterized protein	Solanum lycopersicum (Tomato) (Lycopersicon esculentum)	-	glycerophospholipid biosynthetic process [GO:0046474]	mitochondrion [GO:0005739]	mitochondrion [GO:0005739]; glycerophospholipid biosynthetic process [GO:0046474]	-	GO:0005739; GO:0046474	-	sly:101257571;	-	-
XLOC_024857	XLOC_024857	Solyc06g076400.3	6:47613819-47620989	OHr	96Hr	OK	9.9072	22.205	1.16433	2.62619	0.00055	0.0272908	yes	A0A3Q7H4A0	101244003	Protein-serine/threonine phosphatase (EC 3.1.3.16)	Solanum lycopersicum (Tomato) (Lycopersicon esculentum)	-	-	cytosol [GO:0005829]; nucleus [GO:0005634]	cytosol [GO:0005829]; nucleus [GO:0005634]; metal ion binding [GO:0046872]; protein serine/threonine phosphatase activity [GO:0004722]	metal ion binding [GO:0046872]; protein serine/threonine phosphatase activity [GO:0004722]	GO:0004722; GO:0005634; GO:0005829; GO:0046872	-	sly:101244003;	K14497;	MAPK signaling pathway - plant; Plant hormone signal transduction;
XLOC_024980	XLOC_024980	Solyc06g084270.3	6:49509054-49514712	OHr	96Hr	OK	20.6411	9.5971	-1.10485	-2.60566	0.0003	0.0176739	yes	A0A3Q7H5D3	101252093	G domain-containing protein	Solanum lycopersicum (Tomato) (Lycopersicon esculentum)	-	-	mitochondrion [GO:0005739]	mitochondrion [GO:0005739]; GTP binding [GO:0005525]; GTPase activity [GO:0003924]	GTPase activity [GO:0003924]; GTP binding [GO:0005525]	GO:0003924; GO:0005525; GO:0005739	-	sly:101252093;	K19828;	-
XLOC_024982	XLOC_024982	Solyc06g084320.1	6:49530905-49531739	OHr	96Hr	OK	13.8221	30.2529	1.13009	2.78739	0.00025	0.015784	yes	A0A3Q7H5E1	101251195	Uncharacterized protein	Solanum lycopersicum (Tomato) (Lycopersicon esculentum)	-	-	-	-	-	-	-	sly:101251195;	-	-
XLOC_025065	XLOC_025065	Solyc06g007165.1	6:1218188-1221683	OHr	96Hr	OK	16.7554	3.63413	-2.20494	-4.99822	5e-05	0.00438184	yes	A0A3Q7GMD6	-	Pyr_redox_2 domain-containing protein	Solanum lycopersicum (Tomato) (Lycopersicon esculentum)	-	-	-	oxidoreductase activity [GO:0016491]	oxidoreductase activity [GO:0016491]	GO:0016491	-	-	-	-
XLOC_025068	XLOC_025068	Solyc06g007220.3	6:1284813-1285338	OHr	96Hr	OK	804.334	1432.88	0.833047	2.36786	0.00075	0.033875	yes	K4C3A4	-	Uncharacterized protein	Solanum lycopersicum (Tomato) (Lycopersicon esculentum)	-	translation [GO:0006412]	ribosome [GO:0005840]	ribosome [GO:0005840]; structural constituent of ribosome [GO:0003735]; translation [GO:0006412]	structural constituent of ribosome [GO:0003735]	GO:0003735; GO:0005840; GO:0006412	-	-	-	-
XLOC_025357	XLOC_025357	Solyc06g036050.3	6:25522583-25524853	OHr	96Hr	OK	480.001	858.863	0.83939	2.4438	0.00135	0.0499585	yes	A0A3Q7GUG2	-	60S ribosomal protein L36	Solanum lycopersicum (Tomato) (Lycopersicon esculentum)	-	cytoplasmic translation [GO:0002181]	cytosolic large ribosomal subunit [GO:0022625]	cytosolic large ribosomal subunit [GO:0022625]; structural constituent of ribosome [GO:0003735]; cytoplasmic translation [GO:0002181]	structural constituent of ribosome [GO:0003735]	GO:0002181; GO:0003735; GO:0022625	-	-	-	-
XLOC_025527	XLOC_025527	Solyc06g051830.2	6:35597204-35603295	OHr	96Hr	OK	6.71227	3.0074	-1.15828	-2.6816	0.00065	0.0310291	yes	A0A3Q7GVX6	-	Uncharacterized protein	Solanum lycopersicum (Tomato) (Lycopersicon esculentum)	-	potassium ion transport [GO:0006813]	integral component of membrane [GO:0016021]; membrane [GO:0016020]; plasma membrane [GO:0005886]	integral component of membrane [GO:0016021]; membrane [GO:0016020]; plasma membrane [GO:0005886]; potassium ion transmembrane transporter activity [GO:0015079]; potassium ion transport [GO:0006813]	potassium ion transmembrane transporter activity [GO:0015079]	GO:0005886; GO:0006813; GO:0015079; GO:0016020; GO:0016021	-	-	-	-
XLOC_025530	XLOC_025530	Solyc06g051930.3	6:35681904-35696252	OHr	96Hr	OK	5.16894	9.17828	0.828354	2.26623	0.00115	0.0451164	yes	A0A3Q7GVZ3	-	PPM-type phosphatase domain-containing protein	Solanum lycopersicum (Tomato) (Lycopersicon esculentum)	PATHWAY: Carbohydrate degradation; glycolysis; pyruvate from D-glyceraldehyde 3-phosphate: step 5/5. {ECO:0000256|ARBA:ARBA00004997}.	glycolytic process [GO:0006096]	cytoplasm [GO:0005737]	cytoplasm [GO:0005737]; ATP binding [GO:0005524]; kinase activity [GO:0016301]; magnesium ion binding [GO:0000287]; phosphoprotein phosphatase activity [GO:0004721]; potassium ion binding [GO:0030955]; pyruvate kinase activity [GO:0004743]; glycolytic process [GO:0006096]	ATP binding [GO:0005524]; kinase activity [GO:0016301]; magnesium ion binding [GO:0000287]; phosphoprotein phosphatase activity [GO:0004721]; potassium ion binding [GO:0030955]; pyruvate kinase activity [GO:0004743]	GO:0000287; GO:0004721; GO:0004743; GO:0005524; GO:0005737; GO:0006096; GO:0016301; GO:0030955	UPA00109;UER00188	-	-	-
XLOC_025566	XLOC_025566	Solyc06g053670.1	6:36601010-36601730	OHr	96Hr	OK	6.07788	15.2535	1.3275	2.53537	0.00135	0.0499585	yes	A0A3Q7GWF4	101250512	Uncharacterized protein	Solanum lycopersicum (Tomato) (Lycopersicon esculentum)	-	fatty acid beta-oxidation [GO:0006635]	chloroplast [GO:0009507]; peroxisome [GO:0005777]	chloroplast [GO:0009507]; peroxisome [GO:0005777]; dodecenoyl-CoA delta-isomerase activity [GO:0004165]; enoyl-CoA hydratase activity [GO:0004300]; fatty acid beta-oxidation [GO:0006635]	dodecenoyl-CoA delta-isomerase activity [GO:0004165]; enoyl-CoA hydratase activity [GO:0004300]	GO:0004165; GO:0004300; GO:0005777; GO:0006635; GO:0009507	-	sly:101250512;	K07517;	Fatty acid degradation;
XLOC_025575	XLOC_025575	Solyc06g053830.3	6:36780569-36782928	OHr	96Hr	OK	11.4244	23.9782	1.0696	2.42031	0.0008	0.0354962	yes	G9HPV6	543542	Auxin-responsive protein	Solanum lycopersicum (Tomato) (Lycopersicon esculentum)	-	auxin-activated signaling pathway [GO:0009734]; regulation of transcription, DNA-templated [GO:0006355]	nucleus [GO:0005634]	nucleus [GO:0005634]; auxin-activated signaling pathway [GO:0009734]; regulation of transcription, DNA-templated [GO:0006355]	-	GO:0005634; GO:0006355; GO:0009734	-	sly:543542;	K14484;	Plant hormone signal transduction;
XLOC_025707	XLOC_025707	Solyc06g062370.3	6:39452487-39453614	OHr	96Hr	OK	21.3157	1.59453	-3.74071	-4.9443	5e-05	0.00438184	yes	A0A3Q7GVG1	-	Uncharacterized protein	Solanum lycopersicum (Tomato) (Lycopersicon esculentum)	-	-	-	acid phosphatase activity [GO:0003993]	acid phosphatase activity [GO:0003993]	GO:0003993	-	-	-	-
XLOC_025715	XLOC_025715	Solyc06g062460.3	6:39524195-39526872	OHr	96Hr	OK	25.3856	8.66421	-1.55087	-4.07106	5e-05	0.00438184	yes	A0A3Q7HR53	101262125	BHLH domain-containing protein	Solanum lycopersicum (Tomato) (Lycopersicon esculentum)	-	-	nucleus [GO:0005634]	nucleus [GO:0005634]; protein dimerization activity [GO:0046983]	protein dimerization activity [GO:0046983]	GO:0005634; GO:0046983	-	sly:101262125;	-	-
XLOC_025839	XLOC_025839	Solyc06g065960.1	6:41459117-41459393	OHr	96Hr	OK	3.23551	0	-inf	-nan	0.0011	0.0438382	yes	A0A3Q7GZ81	-	Uncharacterized protein	Solanum lycopersicum (Tomato) (Lycopersicon esculentum)	-	-	-	-	-	-	-	-	-	-
XLOC_025865	XLOC_025865	Solyc06g066470.3	6:41841025-41841363	OHr	96Hr	OK	7.30178	0	-inf	-nan	0.0003	0.0176739	yes	A0A3Q7HSS5	-	Polynucleotide adenylyltransferase (EC 2.7.7.19)	Solanum lycopersicum (Tomato) (Lycopersicon esculentum)	-	mRNA polyadenylation [GO:0006378]	nucleus [GO:0005634]	nucleus [GO:0005634]; ATP binding [GO:0005524]; polynucleotide adenylyltransferase activity [GO:0004652]; mRNA polyadenylation [GO:0006378]	ATP binding [GO:0005524]; polynucleotide adenylyltransferase activity [GO:0004652]	GO:0004652; GO:0005524; GO:0005634; GO:0006378	-	-	-	-
XLOC_025882	XLOC_025882	Solyc06g066700.1	6:42025342-42025591	OHr	96Hr	OK	136.022	362.282	1.41327	3.73367	5e-05	0.00438184	yes	A0A3Q7GZM0	-	Uncharacterized protein	Solanum lycopersicum (Tomato) (Lycopersicon esculentum)	-	-	-	-	-	-	-	-	-	-
XLOC_026004	XLOC_026004	Solyc06g071100.3	6:43806872-43818339	OHr	96Hr	OK	56.6536	31.3501	-0.853698	-2.35571	0.0004	0.0217469	yes	A0A3Q7H0Y2	-	Plasma membrane ATPase (EC 7.1.2.1)	Solanum lycopersicum (Tomato) (Lycopersicon esculentum)	-	proton export across plasma membrane [GO:0120029]; proton transmembrane transport [GO:1902600]; regulation of intracellular pH [GO:0051453]	integral component of membrane [GO:0016021]; plasma membrane [GO:0005886]	integral component of membrane [GO:0016021]; plasma membrane [GO:0005886]; ATP binding [GO:0005524]; ATPase activity [GO:0016887]; proton-exporting ATPase activity, phosphorylative mechanism [GO:0008553]; proton export across plasma membrane [GO:0120029]; proton transmembrane transport [GO:1902600]; regulation of intracellular pH [GO:0051453]	ATPase activity [GO:0016887]; ATP binding [GO:0005524]; proton-exporting ATPase activity, phosphorylative mechanism [GO:0008553]	GO:0005524; GO:0005886; GO:0008553; GO:0016021; GO:0016887; GO:0051453; GO:0120029; GO:1902600	-	-	-	-
XLOC_026010	XLOC_026010	Solyc06g071290.3	6:43998179-44003462	OHr	96Hr	OK	17.8647	9.28746	-0.943757	-2.42289	0.0005	0.0257529	yes	Q56R04	101253497	Putative betaine aldehyde dehyrogenase	Solanum lycopersicum (Tomato) (Lycopersicon esculentum)	-	-	-	nucleotide binding [GO:0000166]; oxidoreductase activity, acting on the aldehyde or oxo group of donors, NAD or NADP as acceptor [GO:0016620]	nucleotide binding [GO:0000166]; oxidoreductase activity, acting on the aldehyde or oxo group of donors, NAD or NADP as acceptor [GO:0016620]	GO:0000166; GO:0016620	-	sly:101253497;	K00130;	Metabolic pathways; Glycine, serine and threonine metabolism;
XLOC_026092	XLOC_026092	Solyc06g072700.3	6:44973994-44976460	OHr	96Hr	OK	32.0874	56.6733	0.820661	2.44927	0.00085	0.0370613	yes	A0A3Q7H299	101263714	Uncharacterized protein	Solanum lycopersicum (Tomato) (Lycopersicon esculentum)	-	metal ion transport [GO:0030001]	-	metal ion binding [GO:0046872]; metal ion transport [GO:0030001]	metal ion binding [GO:0046872]	GO:0030001; GO:0046872	-	sly:101263714;	-	-
XLOC_026241	XLOC_026241	Solyc06g075830.2	6:47256350-47262980	OHr	96Hr	OK	365.922	642.107	0.811278	2.62994	0.00075	0.033875	yes	P35057	-	Histone H4	Solanum lycopersicum (Tomato) (Lycopersicon esculentum)	-	nucleosome assembly [GO:0006334]	host cell nucleus [GO:0042025]; nucleosome [GO:0000786]; nucleus [GO:0005634]	host cell nucleus [GO:0042025]; nucleosome [GO:0000786]; nucleus [GO:0005634]; DNA binding [GO:0003677]; protein heterodimerization activity [GO:0046982]; nucleosome assembly [GO:0006334]	DNA binding [GO:0003677]; protein heterodimerization activity [GO:0046982]	GO:0000786; GO:0003677; GO:0005634; GO:0006334; GO:0042025; GO:0046982	-	sly:101248209;sly:101256941;sly:101260642;sly:544080;sly:544081;	K11254;	-
XLOC_026248	XLOC_026248	Solyc06g076020.3	6:47333985-47337132	OHr	96Hr	OK	10.4931	19.2676	0.876728	2.4133	0.00075	0.033875	yes	A0A3Q7H3P6	100736433	Uncharacterized protein	Solanum lycopersicum (Tomato) (Lycopersicon esculentum)	-	cellular response to unfolded protein [GO:0034620]; chaperone cofactor-dependent protein refolding [GO:0051085]; protein refolding [GO:0042026]; response to unfolded protein [GO:0006986]	cytoplasm [GO:0005737]	cytoplasm [GO:0005737]; ATP binding [GO:0005524]; ATPase activity [GO:0016887]; heat shock protein binding [GO:0031072]; misfolded protein binding [GO:0051787]; protein folding chaperone [GO:0044183]; unfolded protein binding [GO:0051082]; cellular response to unfolded protein [GO:0034620]; chaperone cofactor-dependent protein refolding [GO:0051085]; protein refolding [GO:0042026]; response to un…	ATPase activity [GO:0016887]; ATP binding [GO:0005524]; heat shock protein binding [GO:0031072]; misfolded protein binding [GO:0051787]; protein folding chaperone [GO:0044183]; unfolded protein binding [GO:0051082]	GO:0005524; GO:0005737; GO:0006986; GO:0016887; GO:0031072; GO:0034620; GO:0042026; GO:0044183; GO:0051082; GO:0051085; GO:0051787	-	sly:100736433;	K03283;	Spliceosome; Protein processing in endoplasmic reticulum; MAPK signaling pathway; Endocytosis;
XLOC_026361	XLOC_026361	Solyc06g083340.3	6:48822620-48824583	OHr	96Hr	OK	246.216	439.213	0.834996	2.45117	0.00055	0.0272908	yes	A0A3Q7H4V0	101251692	Uncharacterized protein	Solanum lycopersicum (Tomato) (Lycopersicon esculentum)	-	-	-	-	-	-	-	sly:101251692;	-	-
XLOC_026371	XLOC_026371	Solyc06g083490.3	6:48936890-48941319	OHr	96Hr	OK	24.5181	48.3159	0.978653	2.40413	0.0007	0.0324487	yes	A0A3Q7HYF8	-	Uncharacterized protein	Solanum lycopersicum (Tomato) (Lycopersicon esculentum)	-	-	-	oxidoreductase activity [GO:0016491]	oxidoreductase activity [GO:0016491]	GO:0016491	-	-	-	-
XLOC_026393	XLOC_026393	Solyc06g083900.3	6:49240717-49242115	OHr	96Hr	OK	33.0429	5.32757	-2.63279	-5.13621	5e-05	0.00438184	yes	A0A3Q7H5K6	101260654	Uncharacterized protein	Solanum lycopersicum (Tomato) (Lycopersicon esculentum)	-	-	nucleus [GO:0005634]	nucleus [GO:0005634]; DNA binding [GO:0003677]	DNA binding [GO:0003677]	GO:0003677; GO:0005634	-	sly:101260654;	K09422;	-
XLOC_026476	XLOC_026476	Solyc07g005685.1	7:567680-569243	OHr	96Hr	OK	61.4909	27.9887	-1.13553	-2.53554	0.00055	0.0272908	yes	A0A3Q7H616	-	Uncharacterized protein	Solanum lycopersicum (Tomato) (Lycopersicon esculentum)	-	brassinosteroid mediated signaling pathway [GO:0009742]	extracellular space [GO:0005615]	extracellular space [GO:0005615]; serine-type carboxypeptidase activity [GO:0004185]; brassinosteroid mediated signaling pathway [GO:0009742]	serine-type carboxypeptidase activity [GO:0004185]	GO:0004185; GO:0005615; GO:0009742	-	-	-	-
XLOC_026576	XLOC_026576	Solyc07g007500.3	7:2194801-2198861	OHr	96Hr	OK	94.4968	164.159	0.796754	2.56932	0.00085	0.0370613	yes	A0A3Q7H3T1	101257872	Uncharacterized protein	Solanum lycopersicum (Tomato) (Lycopersicon esculentum)	-	-	-	-	-	-	-	sly:101257872;	-	-
XLOC_026582	XLOC_026582	Solyc07g007620.3	7:2275927-2280670	OHr	96Hr	OK	34.2193	12.5056	-1.45223	-4.05044	5e-05	0.00438184	yes	A0A3Q7I0P1	101259856	Monogalactosyldiacylglycerol synthase (EC 2.4.1.46)	Solanum lycopersicum (Tomato) (Lycopersicon esculentum)	-	glycolipid biosynthetic process [GO:0009247]	membrane [GO:0016020]	membrane [GO:0016020]; 1,2-diacylglycerol 3-beta-galactosyltransferase activity [GO:0046509]; glycolipid biosynthetic process [GO:0009247]	1,2-diacylglycerol 3-beta-galactosyltransferase activity [GO:0046509]	GO:0009247; GO:0016020; GO:0046509	-	sly:101259856;	K03715;	Metabolic pathways; Glycerolipid metabolism;
XLOC_026855	XLOC_026855	Solyc07g026607.1	7:29722593-29727015	OHr	96Hr	OK	28.0366	15.8587	-0.822033	-1.99807	0.0008	0.0354962	yes	A0A3Q7H6Z3	-	Uncharacterized protein	Solanum lycopersicum (Tomato) (Lycopersicon esculentum)	-	-	-	-	-	-	-	-	-	-
XLOC_026855	XLOC_026855	Solyc07g026620.3	7:29722593-29727015	OHr	96Hr	OK	28.0366	15.8587	-0.822033	-1.99807	0.0008	0.0354962	yes	A0A3Q7HA73	-	Uncharacterized protein	Solanum lycopersicum (Tomato) (Lycopersicon esculentum)	-	-	-	-	-	-	-	-	-	-
XLOC_026875	XLOC_026875	Solyc07g032170.3	7:36046627-36049844	OHr	96Hr	OK	28.3806	5.10366	-2.4753	-4.73215	5e-05	0.00438184	yes	A0A3Q7I4F3	-	AB hydrolase-1 domain-containing protein	Solanum lycopersicum (Tomato) (Lycopersicon esculentum)	-	-	-	-	-	-	-	-	-	-
XLOC_026928	XLOC_026928	Solyc07g039500.3	7:47728154-47732579	OHr	96Hr	OK	11.3979	5.36298	-1.08767	-2.66418	0.00045	0.0237328	yes	A0A3Q7HBC7	-	Uncharacterized protein	Solanum lycopersicum (Tomato) (Lycopersicon esculentum)	-	-	-	RNA binding [GO:0003723]	RNA binding [GO:0003723]	GO:0003723	-	-	-	-
XLOC_026988	XLOC_026988	Solyc07g041680.2	7:54096435-54096783	OHr	96Hr	OK	80.4827	185.359	1.20357	2.97598	5e-05	0.00438184	yes	A0A3Q7H901	-	Protein TIC 214 (Translocon at the inner envelope membrane of chloroplasts 214)	Solanum lycopersicum (Tomato) (Lycopersicon esculentum)	-	protein transport [GO:0015031]	chloroplast inner membrane [GO:0009706]; integral component of membrane [GO:0016021]	chloroplast inner membrane [GO:0009706]; integral component of membrane [GO:0016021]; protein transport [GO:0015031]	-	GO:0009706; GO:0015031; GO:0016021	-	-	-	-
XLOC_026990	XLOC_026990	Solyc07g041720.1	7:54164773-54165409	OHr	96Hr	OK	2580.27	1268.27	-1.02466	-2.7862	0.0001	0.00793468	yes	A0A3Q7HBV3	101254918	Germin-like protein	Solanum lycopersicum (Tomato) (Lycopersicon esculentum)	-	-	apoplast [GO:0048046]; cell wall [GO:0005618]	apoplast [GO:0048046]; cell wall [GO:0005618]; manganese ion binding [GO:0030145]; nutrient reservoir activity [GO:0045735]	manganese ion binding [GO:0030145]; nutrient reservoir activity [GO:0045735]	GO:0005618; GO:0030145; GO:0045735; GO:0048046	-	sly:101254918;	-	-
XLOC_027013	XLOC_027013	Solyc07g042313.1	7:55594060-55612823	OHr	96Hr	OK	6.49833	3.17874	-1.03161	-2.41722	0.00115	0.0451164	yes	A0A3Q7HBW7	-	Ketoacyl-synt_C domain-containing protein	Solanum lycopersicum (Tomato) (Lycopersicon esculentum)	-	fatty acid biosynthetic process [GO:0006633]	chloroplast stroma [GO:0009570]	chloroplast stroma [GO:0009570]; 3-oxoacyl-[acyl-carrier-protein] synthase activity [GO:0004315]; fatty acid biosynthetic process [GO:0006633]	3-oxoacyl-[acyl-carrier-protein] synthase activity [GO:0004315]	GO:0004315; GO:0006633; GO:0009570	-	-	-	-
XLOC_027064	XLOC_027064	Solyc07g043390.3	7:57233927-57236485	OHr	96Hr	OK	27.9002	6.40354	-2.12333	-4.96993	5e-05	0.00438184	yes	A0A3Q7HCE6	-	Uncharacterized protein	Solanum lycopersicum (Tomato) (Lycopersicon esculentum)	-	cellulose biosynthetic process [GO:0030244]; plant-type primary cell wall biogenesis [GO:0009833]	Golgi apparatus [GO:0005794]; integral component of membrane [GO:0016021]; plasma membrane [GO:0005886]; trans-Golgi network [GO:0005802]	Golgi apparatus [GO:0005794]; integral component of membrane [GO:0016021]; plasma membrane [GO:0005886]; trans-Golgi network [GO:0005802]; cellulose synthase (UDP-forming) activity [GO:0016760]; mannan synthase activity [GO:0051753]; cellulose biosynthetic process [GO:0030244]; plant-type primary cell wall biogenesis [GO:0009833]	cellulose synthase (UDP-forming) activity [GO:0016760]; mannan synthase activity [GO:0051753]	GO:0005794; GO:0005802; GO:0005886; GO:0009833; GO:0016021; GO:0016760; GO:0030244; GO:0051753	-	-	-	-
XLOC_027077	XLOC_027077	Solyc07g043590.3	7:57656563-57663074	OHr	96Hr	OK	7.45452	15.7759	1.08153	2.80729	0.00015	0.0107409	yes	A0A3Q7H9Y9	101252005	Amino_oxidase domain-containing protein	Solanum lycopersicum (Tomato) (Lycopersicon esculentum)	-	polyamine catabolic process [GO:0006598]	peroxisome [GO:0005777]	peroxisome [GO:0005777]; oxidoreductase activity [GO:0016491]; polyamine oxidase activity [GO:0046592]; polyamine catabolic process [GO:0006598]	oxidoreductase activity [GO:0016491]; polyamine oxidase activity [GO:0046592]	GO:0005777; GO:0006598; GO:0016491; GO:0046592	-	sly:101252005;	K17839;	Metabolic pathways; Arginine and proline metabolism; beta-Alanine metabolism; Pantothenate and CoA biosynthesis;
XLOC_027127	XLOC_027127	Solyc07g045310.3	7:58532817-58537896	OHr	96Hr	OK	17.1759	6.77906	-1.34123	-2.65936	0.0006	0.0291961	yes	A0A3Q7HAD2	-	SET domain-containing protein	Solanum lycopersicum (Tomato) (Lycopersicon esculentum)	-	peptidyl-lysine monomethylation [GO:0018026]	-	protein-lysine N-methyltransferase activity [GO:0016279]; peptidyl-lysine monomethylation [GO:0018026]	protein-lysine N-methyltransferase activity [GO:0016279]	GO:0016279; GO:0018026	-	-	-	-
XLOC_027178	XLOC_027178	Solyc07g049440.3	7:59836842-59840297	OHr	96Hr	OK	15.3117	34.0234	1.15189	2.93124	5e-05	0.00438184	yes	A0A3Q7I7N1	101266652	Lipase_GDSL domain-containing protein	Solanum lycopersicum (Tomato) (Lycopersicon esculentum)	-	-	-	hydrolase activity, acting on ester bonds [GO:0016788]	hydrolase activity, acting on ester bonds [GO:0016788]	GO:0016788	-	sly:101266652;	-	-
XLOC_027304	XLOC_027304	Solyc07g053540.1	7:62088568-62089312	OHr	96Hr	OK	96.5194	46.9624	-1.03931	-2.93001	5e-05	0.00438184	yes	A0A3Q7HCD4	101256014	FAS1 domain-containing protein	Solanum lycopersicum (Tomato) (Lycopersicon esculentum)	-	plant-type secondary cell wall biogenesis [GO:0009834]	plasma membrane [GO:0005886]	plasma membrane [GO:0005886]; plant-type secondary cell wall biogenesis [GO:0009834]	-	GO:0005886; GO:0009834	-	sly:101256014;	-	-
XLOC_027439	XLOC_027439	Solyc07g056650.3	7:64584919-64587947	OHr	96Hr	OK	8.33394	17.8565	1.09938	2.69321	0.0006	0.0291961	yes	A0A3Q7HE04	-	Uncharacterized protein	Solanum lycopersicum (Tomato) (Lycopersicon esculentum)	-	-	-	-	-	-	-	-	-	-
XLOC_027571	XLOC_027571	Solyc07g064130.2	7:66534539-66538155	OHr	96Hr	OK	257.57	462.55	0.844649	2.2662	0.00125	0.0476596	yes	A0A3Q7IBU5	101258282	Uncharacterized protein	Solanum lycopersicum (Tomato) (Lycopersicon esculentum)	-	modification-dependent protein catabolic process [GO:0019941]; protein ubiquitination [GO:0016567]	cytoplasm [GO:0005737]; nucleus [GO:0005634]	cytoplasm [GO:0005737]; nucleus [GO:0005634]; protein tag [GO:0031386]; ubiquitin protein ligase binding [GO:0031625]; modification-dependent protein catabolic process [GO:0019941]; protein ubiquitination [GO:0016567]	protein tag [GO:0031386]; ubiquitin protein ligase binding [GO:0031625]	GO:0005634; GO:0005737; GO:0016567; GO:0019941; GO:0031386; GO:0031625	-	sly:101258282;	-	-
XLOC_027585	XLOC_027585	Solyc07g064420.3	7:66717698-66722935	OHr	96Hr	OK	8.71372	2.70663	-1.68679	-3.49278	5e-05	0.00438184	yes	A0A3Q7IC06	101251905	Uncharacterized protein	Solanum lycopersicum (Tomato) (Lycopersicon esculentum)	-	-	-	-	-	-	-	sly:101251905;	-	-
XLOC_027660	XLOC_027660	Solyc07g066020.3	7:67681376-67691811	OHr	96Hr	OK	18.7812	8.62533	-1.12264	-3.01649	5e-05	0.00438184	yes	A0A3Q7ICW9	-	Uncharacterized protein	Solanum lycopersicum (Tomato) (Lycopersicon esculentum)	-	amino acid transport [GO:0006865]	integral component of membrane [GO:0016021]; plasma membrane [GO:0005886]	integral component of membrane [GO:0016021]; plasma membrane [GO:0005886]; amino acid transport [GO:0006865]	-	GO:0005886; GO:0006865; GO:0016021	-	-	-	-
XLOC_027676	XLOC_027676	Solyc07g066385.1	7:67963534-67965380	OHr	96Hr	OK	214.196	373.613	0.80261	2.46335	0.0011	0.0438382	yes	A0A3Q7HGF7	-	Uncharacterized protein	Solanum lycopersicum (Tomato) (Lycopersicon esculentum)	-	-	-	-	-	-	-	-	-	-
XLOC_027679	XLOC_027679	Solyc07g066430.3	7:67993679-68001475	OHr	96Hr	OK	53.2137	21.8074	-1.28698	-3.51034	5e-05	0.00438184	yes	A0A3Q7HGG5	101259460	Obg-like ATPase 1	Solanum lycopersicum (Tomato) (Lycopersicon esculentum)	-	-	cytoplasm [GO:0005737]	cytoplasm [GO:0005737]; ATP binding [GO:0005524]; ATPase activity [GO:0016887]; GTP binding [GO:0005525]; ribosomal large subunit binding [GO:0043023]; ribosome binding [GO:0043022]	ATPase activity [GO:0016887]; ATP binding [GO:0005524]; GTP binding [GO:0005525]; ribosomal large subunit binding [GO:0043023]; ribosome binding [GO:0043022]	GO:0005524; GO:0005525; GO:0005737; GO:0016887; GO:0043022; GO:0043023	-	sly:101259460;	K19788;	-
XLOC_027710	XLOC_027710	Solyc07g005470.3	7:375057-379711	OHr	96Hr	OK	7.65325	16.8775	1.14096	2.80138	5e-05	0.00438184	yes	-	-	-	-	-	-	-	-	-	-	-	-	-	-
XLOC_027737	XLOC_027737	Solyc07g005950.3	7:786531-789919	OHr	96Hr	OK	8.32945	3.71024	-1.16671	-2.76016	0.0001	0.00793468	yes	A0A3Q7H668	-	Uncharacterized protein	Solanum lycopersicum (Tomato) (Lycopersicon esculentum)	-	DNA repair [GO:0006281]; regulation of cyclin-dependent protein serine/threonine kinase activity [GO:0000079]; regulation of transcription by RNA polymerase II [GO:0006357]	transcription factor TFIIH holo complex [GO:0005675]	transcription factor TFIIH holo complex [GO:0005675]; DNA repair [GO:0006281]; regulation of cyclin-dependent protein serine/threonine kinase activity [GO:0000079]; regulation of transcription by RNA polymerase II [GO:0006357]	-	GO:0000079; GO:0005675; GO:0006281; GO:0006357	-	-	-	-
XLOC_027762	XLOC_027762	Solyc07g006630.3	7:1494883-1496758	OHr	96Hr	OK	80.5083	142.606	0.824825	2.40461	0.00125	0.0476596	yes	A0A3Q7I061	-	Uncharacterized protein	Solanum lycopersicum (Tomato) (Lycopersicon esculentum)	-	regulation of flower development [GO:0009909]	nucleus [GO:0005634]	nucleus [GO:0005634]; zinc ion binding [GO:0008270]; regulation of flower development [GO:0009909]	zinc ion binding [GO:0008270]	GO:0005634; GO:0008270; GO:0009909	-	-	-	-
XLOC_027814	XLOC_027814	Solyc07g007725.1	7:2374130-2374488	OHr	96Hr	OK	0	9.77878	inf	-nan	0.00045	0.0237328	yes	A0A3Q7H4K6	-	Uncharacterized protein	Solanum lycopersicum (Tomato) (Lycopersicon esculentum)	-	-	-	-	-	-	-	-	-	-
XLOC_027823	XLOC_027823	Solyc07g007840.2	7:2502663-2532985	OHr	96Hr	OK	1.56688	0.508248	-1.62429	-2.69106	0.00055	0.0272908	yes	A0A3Q7H763	-	SPOC domain-containing protein	Solanum lycopersicum (Tomato) (Lycopersicon esculentum)	-	-	-	-	-	-	-	-	-	-
XLOC_028191	XLOC_028191	Solyc07g037960.1	7:44459077-44460535	OHr	96Hr	OK	6.78987	1.81972	-1.89967	-3.02167	0.00035	0.019824	yes	A0A3Q7I4S3	-	Uncharacterized protein	Solanum lycopersicum (Tomato) (Lycopersicon esculentum)	-	-	integral component of membrane [GO:0016021]; vacuole [GO:0005773]	integral component of membrane [GO:0016021]; vacuole [GO:0005773]; catalytic activity [GO:0003824]	catalytic activity [GO:0003824]	GO:0003824; GO:0005773; GO:0016021	-	-	-	-
XLOC_028298	XLOC_028298	Solyc07g041920.3	7:54664080-54668958	OHr	96Hr	OK	22.7415	11.0654	-1.03927	-2.65469	0.00025	0.015784	yes	A0A3Q7H8G2	-	Uncharacterized protein	Solanum lycopersicum (Tomato) (Lycopersicon esculentum)	-	proteolysis involved in cellular protein catabolic process [GO:0051603]	extracellular space [GO:0005615]; lysosome [GO:0005764]	extracellular space [GO:0005615]; lysosome [GO:0005764]; cysteine-type endopeptidase activity [GO:0004197]; proteolysis involved in cellular protein catabolic process [GO:0051603]	cysteine-type endopeptidase activity [GO:0004197]	GO:0004197; GO:0005615; GO:0005764; GO:0051603	-	sly:101252200;	K01366;	Lysosome; Apoptosis;
XLOC_028324	XLOC_028324	Solyc07g042400.2	7:55659262-55660074	OHr	96Hr	OK	106.997	40.5811	-1.39869	-3.72729	5e-05	0.00438184	yes	K4CEA1	-	Uncharacterized protein	Solanum lycopersicum (Tomato) (Lycopersicon esculentum)	-	-	integral component of membrane [GO:0016021]	integral component of membrane [GO:0016021]	-	GO:0016021	-	-	-	-
XLOC_028335	XLOC_028335	Solyc07g042593.1	7:56178997-56181598	OHr	96Hr	OK	1.94625	0	-inf	-nan	5e-05	0.00438184	yes	A0A3Q7I645	-	Protein kinase domain-containing protein	Solanum lycopersicum (Tomato) (Lycopersicon esculentum)	-	-	-	ATP binding [GO:0005524]; protein kinase activity [GO:0004672]	ATP binding [GO:0005524]; protein kinase activity [GO:0004672]	GO:0004672; GO:0005524	-	-	-	-
XLOC_028336	XLOC_028336	Solyc07g042630.3	7:56220170-56230720	OHr	96Hr	OK	1.85752	5.20366	1.48615	2.92337	0.00025	0.015784	yes	A0A3Q7H8X4	101265842	Terpene cyclase/mutase family member (EC 5.4.99.-)	Solanum lycopersicum (Tomato) (Lycopersicon esculentum)	-	triterpenoid biosynthetic process [GO:0016104]	lipid droplet [GO:0005811]	lipid droplet [GO:0005811]; beta-amyrin synthase activity [GO:0042300]; lanosterol synthase activity [GO:0000250]; triterpenoid biosynthetic process [GO:0016104]	beta-amyrin synthase activity [GO:0042300]; lanosterol synthase activity [GO:0000250]	GO:0000250; GO:0005811; GO:0016104; GO:0042300	-	sly:101265842;	K20659;	Biosynthesis of secondary metabolites; Sesquiterpenoid and triterpenoid biosynthesis;
XLOC_028344	XLOC_028344	Solyc07g042830.3	7:56462080-56481111	OHr	96Hr	OK	23.0335	6.31452	-1.86699	-4.81132	5e-05	0.00438184	yes	A0A3Q7H910	-	Starch synthase, chloroplastic/amyloplastic (EC 2.4.1.-)	Solanum lycopersicum (Tomato) (Lycopersicon esculentum)	PATHWAY: Glycan biosynthesis; starch biosynthesis. {ECO:0000256|ARBA:ARBA00004727, ECO:0000256|RuleBase:RU361232}.	starch biosynthetic process [GO:0019252]	amyloplast [GO:0009501]; chloroplast [GO:0009507]	amyloplast [GO:0009501]; chloroplast [GO:0009507]; glycogen (starch) synthase activity [GO:0004373]; starch biosynthetic process [GO:0019252]	glycogen (starch) synthase activity [GO:0004373]	GO:0004373; GO:0009501; GO:0009507; GO:0019252	UPA00152	-	-	-
XLOC_028517	XLOC_028517	Solyc07g052600.3	7:61195441-61204010	OHr	96Hr	OK	25.4651	7.55556	-1.75291	-3.88093	5e-05	0.00438184	yes	A0A3Q7HBR1	-	Uncharacterized protein	Solanum lycopersicum (Tomato) (Lycopersicon esculentum)	-	peroxisome organization [GO:0007031]	-	peroxisome organization [GO:0007031]	-	GO:0007031	-	sly:101249659;	-	-
XLOC_028527	XLOC_028527	Solyc07g052950.3	7:61480064-61480832	OHr	96Hr	OK	8.72319	33.8358	1.95562	4.2902	5e-05	0.00438184	yes	A0A3Q7I8F8	101268883	Uncharacterized protein	Solanum lycopersicum (Tomato) (Lycopersicon esculentum)	-	-	-	-	-	-	-	sly:101268883;	-	-
XLOC_028576	XLOC_028576	Solyc07g053900.2	7:62431545-62432899	OHr	96Hr	OK	5.47483	0	-inf	-nan	5e-05	0.00438184	yes	K4CFT5	-	Uncharacterized protein	Solanum lycopersicum (Tomato) (Lycopersicon esculentum)	-	-	-	-	-	-	-	-	-	-
XLOC_028582	XLOC_028582	Solyc07g053950.1	7:62477297-62477840	OHr	96Hr	OK	66.6701	121.575	0.86673	2.6054	0.0008	0.0354962	yes	A0A3Q7HCB6	104648387	Uncharacterized protein	Solanum lycopersicum (Tomato) (Lycopersicon esculentum)	-	-	-	-	-	-	-	sly:104648387;	-	-
XLOC_028680	XLOC_028680	Solyc07g055740.1	7:63785987-63796591	OHr	96Hr	OK	11.8327	34.9309	1.56172	2.87459	0.00055	0.0272908	yes	A0A3Q7HDC5	543656	Str_synth domain-containing protein	Solanum lycopersicum (Tomato) (Lycopersicon esculentum)	-	biosynthetic process [GO:0009058]	vacuole [GO:0005773]	vacuole [GO:0005773]; strictosidine synthase activity [GO:0016844]; biosynthetic process [GO:0009058]	strictosidine synthase activity [GO:0016844]	GO:0005773; GO:0009058; GO:0016844	-	sly:543656;	-	-
XLOC_028900	XLOC_028900	Solyc07g065520.3	7:67368913-67374260	OHr	96Hr	OK	6.16147	11.256	0.869343	2.44304	0.00105	0.0427154	yes	A0A3Q7ICN0	-	RRM domain-containing protein	Solanum lycopersicum (Tomato) (Lycopersicon esculentum)	-	mRNA processing [GO:0006397]	nucleus [GO:0005634]	nucleus [GO:0005634]; RNA binding [GO:0003723]; mRNA processing [GO:0006397]	RNA binding [GO:0003723]	GO:0003723; GO:0005634; GO:0006397	-	sly:101251795;	K14398;	mRNA surveillance pathway;
XLOC_029202	XLOC_029202	Solyc08g016000.1	8:6544011-6544365	OHr	96Hr	OK	192.658	98.7717	-0.963873	-2.54598	0.00065	0.0310291	yes	A0A3Q7HM29	-	Protein TIC 214 (Translocon at the inner envelope membrane of chloroplasts 214)	Solanum lycopersicum (Tomato) (Lycopersicon esculentum)	-	protein transport [GO:0015031]	chloroplast inner membrane [GO:0009706]; integral component of membrane [GO:0016021]	chloroplast inner membrane [GO:0009706]; integral component of membrane [GO:0016021]; protein transport [GO:0015031]	-	GO:0009706; GO:0015031; GO:0016021	-	-	-	-
XLOC_029412	XLOC_029412	Solyc08g060920.3	8:45846502-45848017	OHr	96Hr	OK	292.26	161.452	-0.856143	-2.46706	0.00075	0.033875	yes	A0A3Q7IIA2	543799	SPX domain-containing protein	Solanum lycopersicum (Tomato) (Lycopersicon esculentum)	-	cellular response to phosphate starvation [GO:0016036]	-	cellular response to phosphate starvation [GO:0016036]	-	GO:0016036	-	sly:543799;	-	-
XLOC_029435	XLOC_029435	Solyc08g061480.3	8:48835691-48842518	OHr	96Hr	OK	8.03417	3.77422	-1.08997	-2.36014	0.00135	0.0499585	yes	A0A3Q7HLY7	101265262	Chalcone_isomerase domain-containing protein	Solanum lycopersicum (Tomato) (Lycopersicon esculentum)	-	-	chloroplast stroma [GO:0009570]	chloroplast stroma [GO:0009570]; fatty acid binding [GO:0005504]; intramolecular lyase activity [GO:0016872]	fatty acid binding [GO:0005504]; intramolecular lyase activity [GO:0016872]	GO:0005504; GO:0009570; GO:0016872	-	-	-	-
XLOC_029457	XLOC_029457	Solyc08g061910.3	8:49941745-49943160	OHr	96Hr	OK	24.4403	47.4533	0.957245	2.58613	0.00025	0.015784	yes	A0A3Q7HPL9	-	Uncharacterized protein	Solanum lycopersicum (Tomato) (Lycopersicon esculentum)	-	-	-	-	-	-	-	-	-	-
XLOC_029523	XLOC_029523	Solyc08g063090.2	8:52734452-52736460	OHr	96Hr	OK	11.6164	3.29927	-1.81594	-3.61998	5e-05	0.00438184	yes	K4CL91	-	Cytochrome b5 heme-binding domain-containing protein	Solanum lycopersicum (Tomato) (Lycopersicon esculentum)	-	lipid metabolic process [GO:0006629]	integral component of membrane [GO:0016021]	integral component of membrane [GO:0016021]; oxidoreductase activity [GO:0016491]; lipid metabolic process [GO:0006629]	oxidoreductase activity [GO:0016491]	GO:0006629; GO:0016021; GO:0016491	-	-	-	-
XLOC_029562	XLOC_029562	Solyc08g065840.3	8:54246930-54248548	OHr	96Hr	OK	14.4843	32.5837	1.16966	2.74475	0.00035	0.019824	yes	A0A3Q7HNA1	-	Uncharacterized protein	Solanum lycopersicum (Tomato) (Lycopersicon esculentum)	-	-	-	-	-	-	-	sly:101266355;	-	-
XLOC_029624	XLOC_029624	Solyc08g067030.3	8:55998580-56003515	OHr	96Hr	OK	78.7863	145.416	0.88417	2.52085	0.00035	0.019824	yes	A0A3Q7HRC2	101262737	Uncharacterized protein	Solanum lycopersicum (Tomato) (Lycopersicon esculentum)	-	-	-	-	-	-	-	sly:101262737;	-	-
XLOC_029753	XLOC_029753	Solyc08g074620.2	8:58865792-58877981	OHr	96Hr	OK	24.0651	11.5255	-1.06211	-2.80482	5e-05	0.00438184	yes	A0A3Q7HQM5	-	Catechol oxidase (EC 1.10.3.1)	Solanum lycopersicum (Tomato) (Lycopersicon esculentum)	-	-	chloroplast thylakoid lumen [GO:0009543]	chloroplast thylakoid lumen [GO:0009543]; catechol oxidase activity [GO:0004097]; metal ion binding [GO:0046872]	catechol oxidase activity [GO:0004097]; metal ion binding [GO:0046872]	GO:0004097; GO:0009543; GO:0046872	-	-	-	-
XLOC_029892	XLOC_029892	Solyc08g077510.3	8:61620003-61624756	OHr	96Hr	OK	17.6965	38.3634	1.11626	3.21653	5e-05	0.00438184	yes	A0A3Q7HU84	-	XendoU domain-containing protein	Solanum lycopersicum (Tomato) (Lycopersicon esculentum)	-	-	-	endoribonuclease activity [GO:0004521]	endoribonuclease activity [GO:0004521]	GO:0004521	-	sly:101254411;	K14648;	-
XLOC_029903	XLOC_029903	Solyc08g077700.3	8:61725194-61742688	OHr	96Hr	OK	45.6677	80.479	0.817439	2.33026	0.00125	0.0476596	yes	A0A3Q7HRS0	-	MI domain-containing protein	Solanum lycopersicum (Tomato) (Lycopersicon esculentum)	-	-	eukaryotic translation initiation factor 4F complex [GO:0016281]; ribosome [GO:0005840]	eukaryotic translation initiation factor 4F complex [GO:0016281]; ribosome [GO:0005840]; mRNA binding [GO:0003729]; structural constituent of ribosome [GO:0003735]; translation initiation factor activity [GO:0003743]	mRNA binding [GO:0003729]; structural constituent of ribosome [GO:0003735]; translation initiation factor activity [GO:0003743]	GO:0003729; GO:0003735; GO:0003743; GO:0005840; GO:0016281	-	-	-	-
XLOC_030041	XLOC_030041	Solyc08g080370.3	8:63794772-63799024	OHr	96Hr	OK	27.2589	15.046	-0.85735	-2.35328	0.00105	0.0427154	yes	A0A3Q7HTC1	101245573	Acetylornithine transaminase (EC 2.6.1.11)	Solanum lycopersicum (Tomato) (Lycopersicon esculentum)	PATHWAY: Amino-acid biosynthesis; L-arginine biosynthesis; N(2)-acetyl-L-ornithine from L-glutamate: step 4/4. {ECO:0000256|ARBA:ARBA00005024}.	arginine biosynthetic process [GO:0006526]	chloroplast stroma [GO:0009570]	chloroplast stroma [GO:0009570]; identical protein binding [GO:0042802]; N2-acetyl-L-ornithine:2-oxoglutarate 5-aminotransferase activity [GO:0003992]; pyridoxal phosphate binding [GO:0030170]; arginine biosynthetic process [GO:0006526]	identical protein binding [GO:0042802]; N2-acetyl-L-ornithine:2-oxoglutarate 5-aminotransferase activity [GO:0003992]; pyridoxal phosphate binding [GO:0030170]	GO:0003992; GO:0006526; GO:0009570; GO:0030170; GO:0042802	UPA00068;UER00109	sly:101245573;	K00818;	Metabolic pathways; Biosynthesis of secondary metabolites; 2-Oxocarboxylic acid metabolism; Biosynthesis of amino acids; Arginine biosynthesis;
XLOC_030054	XLOC_030054	Solyc08g080650.2	8:64002839-64005894	OHr	96Hr	OK	0.847735	4.15079	2.2917	3.09095	0.0004	0.0217469	yes	A0A3Q7HVV0	-	Uncharacterized protein	Solanum lycopersicum (Tomato) (Lycopersicon esculentum)	-	defense response [GO:0006952]	extracellular region [GO:0005576]; integral component of membrane [GO:0016021]	extracellular region [GO:0005576]; integral component of membrane [GO:0016021]; defense response [GO:0006952]	-	GO:0005576; GO:0006952; GO:0016021	-	-	-	-
XLOC_030151	XLOC_030151	Solyc08g082570.3	8:65433886-65435743	OHr	96Hr	OK	68.3005	143.493	1.07102	2.95431	5e-05	0.00438184	yes	A0A3Q7HWV7	-	Uncharacterized protein	Solanum lycopersicum (Tomato) (Lycopersicon esculentum)	-	-	-	-	-	-	-	-	-	-
XLOC_030153	XLOC_030153	Solyc08g082590.3	8:65440774-65442970	OHr	96Hr	OK	128.344	277.736	1.1137	3.31356	5e-05	0.00438184	yes	A0A3Q7HV17	101252103	Glutaredoxin domain-containing protein	Solanum lycopersicum (Tomato) (Lycopersicon esculentum)	-	-	-	electron transfer activity [GO:0009055]; protein disulfide oxidoreductase activity [GO:0015035]	electron transfer activity [GO:0009055]; protein disulfide oxidoreductase activity [GO:0015035]	GO:0009055; GO:0015035	-	sly:101252103;	K17479;	-
XLOC_030370	XLOC_030370	Solyc08g008470.2	8:2854752-2854998	OHr	96Hr	OK	5.84516	0	-inf	-nan	0.00035	0.019824	yes	A0A3Q7HIH3	-	Uncharacterized protein	Solanum lycopersicum (Tomato) (Lycopersicon esculentum)	-	-	-	-	-	-	-	-	-	-
XLOC_030433	XLOC_030433	Solyc08g015638.1	8:5165349-5174552	OHr	96Hr	OK	2.03848	0	-inf	-nan	0.0002	0.0134981	yes	A0A3Q7HLS7	-	Uncharacterized protein	Solanum lycopersicum (Tomato) (Lycopersicon esculentum)	-	-	-	-	-	-	-	-	-	-
XLOC_030830	XLOC_030830	Solyc08g066810.3	8:55726461-55730370	OHr	96Hr	OK	7.32961	13.969	0.93042	2.3283	0.001	0.0412529	yes	A0A3Q7HNV7	-	Mannan endo-1,4-beta-mannosidase (EC 3.2.1.78)	Solanum lycopersicum (Tomato) (Lycopersicon esculentum)	-	carbohydrate metabolic process [GO:0005975]	extracellular region [GO:0005576]	extracellular region [GO:0005576]; mannan endo-1,4-beta-mannosidase activity [GO:0016985]; carbohydrate metabolic process [GO:0005975]	mannan endo-1,4-beta-mannosidase activity [GO:0016985]	GO:0005576; GO:0005975; GO:0016985	-	-	-	-
XLOC_030865	XLOC_030865	Solyc08g067370.1	8:56478063-56479362	OHr	96Hr	OK	41.2011	20.1818	-1.02962	-2.7407	0.00025	0.015784	yes	A0A3Q7IKM0	101244100	Uncharacterized protein	Solanum lycopersicum (Tomato) (Lycopersicon esculentum)	-	-	-	-	-	-	-	sly:101244100;	-	-
XLOC_030909	XLOC_030909	Solyc08g068150.3	8:57301621-57304426	OHr	96Hr	OK	11.62	37.0481	1.67279	4.18121	5e-05	0.00438184	yes	A0A3Q7HPP8	-	BURP domain-containing protein	Solanum lycopersicum (Tomato) (Lycopersicon esculentum)	-	-	-	-	-	-	-	-	-	-
XLOC_030978	XLOC_030978	Solyc08g074560.3	8:58784141-58799712	OHr	96Hr	OK	16.1977	7.06385	-1.19727	-3.08256	5e-05	0.00438184	yes	A0A3Q7HQ40	101243810	Protein kinase domain-containing protein	Solanum lycopersicum (Tomato) (Lycopersicon esculentum)	-	-	-	ATP binding [GO:0005524]; protein kinase activity [GO:0004672]	ATP binding [GO:0005524]; protein kinase activity [GO:0004672]	GO:0004672; GO:0005524	-	sly:101243810;	-	-
XLOC_031094	XLOC_031094	Solyc08g076720.3	8:60781628-60791394	OHr	96Hr	OK	2.41231	4.93057	1.03134	2.39479	0.0009	0.0383862	yes	-	-	-	-	-	-	-	-	-	-	-	-	-	-
XLOC_031097	XLOC_031097	Solyc08g076770.3	8:60819251-60820762	OHr	96Hr	OK	44.4255	17.3771	-1.3542	-2.88871	0.0002	0.0134981	yes	A0A3Q7HTV5	-	Uncharacterized protein	Solanum lycopersicum (Tomato) (Lycopersicon esculentum)	-	vacuolar proton-transporting V-type ATPase complex assembly [GO:0070072]	endomembrane system [GO:0012505]; endoplasmic reticulum membrane [GO:0005789]; integral component of membrane [GO:0016021]	endomembrane system [GO:0012505]; endoplasmic reticulum membrane [GO:0005789]; integral component of membrane [GO:0016021]; vacuolar proton-transporting V-type ATPase complex assembly [GO:0070072]	-	GO:0005789; GO:0012505; GO:0016021; GO:0070072	-	-	-	-
XLOC_031102	XLOC_031102	Solyc08g076880.3	8:60931819-60932718	OHr	96Hr	OK	75.1678	146.257	0.960318	2.77337	0.0002	0.0134981	yes	A0A3Q7HRY7	101244894	Uncharacterized protein	Solanum lycopersicum (Tomato) (Lycopersicon esculentum)	-	-	-	-	-	-	-	sly:101244894;	-	-
XLOC_031106	XLOC_031106	Solyc08g076970.3	8:61032458-61035477	OHr	96Hr	OK	16.2666	6.31932	-1.36407	-2.89818	5e-05	0.00438184	yes	A0A3Q7HRC7	-	M20_dimer domain-containing protein	Solanum lycopersicum (Tomato) (Lycopersicon esculentum)	-	-	-	hydrolase activity [GO:0016787]	hydrolase activity [GO:0016787]	GO:0016787	-	-	-	-
XLOC_031118	XLOC_031118	Solyc08g077210.3	8:61229145-61234179	OHr	96Hr	OK	8.96901	4.56379	-0.974716	-2.26638	0.00125	0.0476596	yes	A8IDV8	5PT1 100134896	Inositol-1,4,5-triphosphate-5-phosphatase	Solanum lycopersicum (Tomato) (Lycopersicon esculentum)	-	phosphatidylinositol dephosphorylation [GO:0046856]	-	phosphatidylinositol-3,4,5-trisphosphate 5-phosphatase activity [GO:0034485]; phosphatidylinositol-4,5-bisphosphate 5-phosphatase activity [GO:0004439]; phosphatidylinositol dephosphorylation [GO:0046856]	phosphatidylinositol-3,4,5-trisphosphate 5-phosphatase activity [GO:0034485]; phosphatidylinositol-4,5-bisphosphate 5-phosphatase activity [GO:0004439]	GO:0004439; GO:0034485; GO:0046856	-	sly:100134896;	-	-
XLOC_031257	XLOC_031257	Solyc08g080540.3	8:63940375-63941991	OHr	96Hr	OK	8.40668	22.0439	1.39077	3.64856	5e-05	0.00438184	yes	A0A3Q7HTF6	101267632	HSF_DOMAIN domain-containing protein	Solanum lycopersicum (Tomato) (Lycopersicon esculentum)	-	cellular response to heat [GO:0034605]; positive regulation of transcription from RNA polymerase II promoter in response to heat stress [GO:0061408]; regulation of transcription from RNA polymerase II promoter in response to stress [GO:0043618]	host cell nucleus [GO:0042025]; nucleus [GO:0005634]	host cell nucleus [GO:0042025]; nucleus [GO:0005634]; DNA-binding transcription factor activity [GO:0003700]; RNA polymerase II cis-regulatory region sequence-specific DNA binding [GO:0000978]; sequence-specific DNA binding [GO:0043565]; cellular response to heat [GO:0034605]; positive regulation of transcription from RNA polymerase II promoter in response to heat stress [GO:0061408]; regulation …	DNA-binding transcription factor activity [GO:0003700]; RNA polymerase II cis-regulatory region sequence-specific DNA binding [GO:0000978]; sequence-specific DNA binding [GO:0043565]	GO:0000978; GO:0003700; GO:0005634; GO:0034605; GO:0042025; GO:0043565; GO:0043618; GO:0061408	-	sly:101267632;	K09419;	-
XLOC_031473	XLOC_031473	Solyc09g007480.3	9:1040353-1042720	OHr	96Hr	OK	12.4661	29.1242	1.22422	2.83937	0.0003	0.0176739	yes	A0A3Q7HWD1	101252623	Uncharacterized protein	Solanum lycopersicum (Tomato) (Lycopersicon esculentum)	-	-	-	-	-	-	-	sly:101252623;	-	-
XLOC_031492	XLOC_031492	Solyc09g007765.1	9:1301068-1302687	OHr	96Hr	OK	53.5228	99.6402	0.896575	2.56381	0.0009	0.0383862	yes	A0A3Q7HY93	-	Uncharacterized protein	Solanum lycopersicum (Tomato) (Lycopersicon esculentum)	-	-	integral component of membrane [GO:0016021]; plasma membrane [GO:0005886]	integral component of membrane [GO:0016021]; plasma membrane [GO:0005886]; water channel activity [GO:0015250]	water channel activity [GO:0015250]	GO:0005886; GO:0015250; GO:0016021	-	-	-	-
XLOC_031550	XLOC_031550	Solyc09g008970.1	9:2346452-2346863	OHr	96Hr	OK	17.2437	42.7026	1.30826	2.89499	0.0013	0.0489306	yes	A0A3Q7HWP0	101245195	Uncharacterized protein	Solanum lycopersicum (Tomato) (Lycopersicon esculentum)	-	-	-	-	-	-	-	sly:101245195;	-	-
XLOC_031564	XLOC_031564	Solyc09g009190.3	9:2539841-2557593	OHr	96Hr	OK	27.5987	6.61394	-2.06102	-5.38396	5e-05	0.00438184	yes	A0A3Q7HZ37	-	1,4-alpha-glucan branching enzyme (EC 2.4.1.18)	Solanum lycopersicum (Tomato) (Lycopersicon esculentum)	PATHWAY: Glycan biosynthesis; starch biosynthesis. {ECO:0000256|ARBA:ARBA00004727}.	carbohydrate metabolic process [GO:0005975]; glycogen biosynthetic process [GO:0005978]; starch biosynthetic process [GO:0019252]; starch metabolic process [GO:0005982]	amyloplast [GO:0009501]; cytoplasm [GO:0005737]	amyloplast [GO:0009501]; cytoplasm [GO:0005737]; 1,4-alpha-glucan branching enzyme activity [GO:0003844]; 1,4-alpha-glucan branching enzyme activity (using a glucosylated glycogenin as primer for glycogen synthesis) [GO:0102752]; cation binding [GO:0043169]; hydrolase activity, hydrolyzing O-glycosyl compounds [GO:0004553]; carbohydrate metabolic process [GO:0005975]; glycogen biosynthetic proces…	1,4-alpha-glucan branching enzyme activity [GO:0003844]; 1,4-alpha-glucan branching enzyme activity (using a glucosylated glycogenin as primer for glycogen synthesis) [GO:0102752]; cation binding [GO:0043169]; hydrolase activity, hydrolyzing O-glycosyl compounds [GO:0004553]	GO:0003844; GO:0004553; GO:0005737; GO:0005975; GO:0005978; GO:0005982; GO:0009501; GO:0019252; GO:0043169; GO:0102752	UPA00152	-	-	-
XLOC_031570	XLOC_031570	Solyc09g009370.3	9:2726098-2803842	OHr	96Hr	OK	0.930904	0.354808	-1.39159	-2.68761	0.00035	0.019824	yes	A0A3Q7HXB6	-	C2 domain-containing protein	Solanum lycopersicum (Tomato) (Lycopersicon esculentum)	-	protein retention in Golgi apparatus [GO:0045053]; protein targeting to vacuole [GO:0006623]	extrinsic component of membrane [GO:0019898]; integral component of membrane [GO:0016021]	extrinsic component of membrane [GO:0019898]; integral component of membrane [GO:0016021]; protein retention in Golgi apparatus [GO:0045053]; protein targeting to vacuole [GO:0006623]	-	GO:0006623; GO:0016021; GO:0019898; GO:0045053	-	-	-	-
XLOC_031617	XLOC_031617	Solyc09g010380.3	9:3766846-3770919	OHr	96Hr	OK	97.145	48.0493	-1.01563	-2.9238	5e-05	0.00438184	yes	A0A3Q7HY04	101266444	Inorganic diphosphatase (EC 3.6.1.1)	Solanum lycopersicum (Tomato) (Lycopersicon esculentum)	-	phosphate-containing compound metabolic process [GO:0006796]	cytosol [GO:0005829]	cytosol [GO:0005829]; inorganic diphosphatase activity [GO:0004427]; magnesium ion binding [GO:0000287]; phosphate-containing compound metabolic process [GO:0006796]	inorganic diphosphatase activity [GO:0004427]; magnesium ion binding [GO:0000287]	GO:0000287; GO:0004427; GO:0005829; GO:0006796	-	sly:101266444;	K01507;	Oxidative phosphorylation;
XLOC_031617	XLOC_031617	Solyc09g010385.1	9:3766846-3770919	OHr	96Hr	OK	97.145	48.0493	-1.01563	-2.9238	5e-05	0.00438184	yes	A0A3Q7HZR3	-	Uncharacterized protein	Solanum lycopersicum (Tomato) (Lycopersicon esculentum)	-	-	-	-	-	-	-	-	-	-
XLOC_031663	XLOC_031663	Solyc09g011150.1	9:4504335-4504512	OHr	96Hr	OK	123.457	449.013	1.86274	4.19701	5e-05	0.00438184	yes	A0A3Q7HXW5	-	Uncharacterized protein	Solanum lycopersicum (Tomato) (Lycopersicon esculentum)	-	-	-	-	-	-	-	-	-	-
XLOC_031687	XLOC_031687	Solyc09g011570.3	9:4857734-4876127	OHr	96Hr	OK	19.0065	8.57311	-1.14861	-2.48885	0.00075	0.033875	yes	A0A3Q7I0A1	-	Uncharacterized protein	Solanum lycopersicum (Tomato) (Lycopersicon esculentum)	-	glutathione metabolic process [GO:0006749]	cytoplasm [GO:0005737]	cytoplasm [GO:0005737]; glutathione transferase activity [GO:0004364]; glutathione metabolic process [GO:0006749]	glutathione transferase activity [GO:0004364]	GO:0004364; GO:0005737; GO:0006749	-	-	-	-
XLOC_031687	XLOC_031687	Solyc09g011590.3	9:4857734-4876127	OHr	96Hr	OK	19.0065	8.57311	-1.14861	-2.48885	0.00075	0.033875	yes	A0A3Q7HYP9	-	Uncharacterized protein	Solanum lycopersicum (Tomato) (Lycopersicon esculentum)	-	glutathione metabolic process [GO:0006749]	cytoplasm [GO:0005737]	cytoplasm [GO:0005737]; glutathione transferase activity [GO:0004364]; glutathione metabolic process [GO:0006749]	glutathione transferase activity [GO:0004364]	GO:0004364; GO:0005737; GO:0006749	-	-	-	-
XLOC_031687	XLOC_031687	Solyc09g011620.1	9:4857734-4876127	OHr	96Hr	OK	19.0065	8.57311	-1.14861	-2.48885	0.00075	0.033875	yes	K4CRI8	101265268	Uncharacterized protein	Solanum lycopersicum (Tomato) (Lycopersicon esculentum)	-	glutathione metabolic process [GO:0006749]	cytoplasm [GO:0005737]	cytoplasm [GO:0005737]; glutathione transferase activity [GO:0004364]; glutathione metabolic process [GO:0006749]	glutathione transferase activity [GO:0004364]	GO:0004364; GO:0005737; GO:0006749	-	sly:101265268;	K00799;	Metabolic pathways; Glutathione metabolism; Drug metabolism - cytochrome P450; Drug metabolism - other enzymes;
XLOC_031812	XLOC_031812	Solyc09g018010.3	9:12597597-12606262	OHr	96Hr	OK	101.713	211.687	1.05744	2.94162	5e-05	0.00438184	yes	A0A3Q7HZ96	-	Non-specific lipid-transfer protein	Solanum lycopersicum (Tomato) (Lycopersicon esculentum)	-	lipid transport [GO:0006869]	membrane [GO:0016020]	membrane [GO:0016020]; lipid binding [GO:0008289]; lipid transport [GO:0006869]	lipid binding [GO:0008289]	GO:0006869; GO:0008289; GO:0016020	-	sly:101257400;	-	-
XLOC_031952	XLOC_031952	Solyc09g055570.3	9:42431156-42447842	OHr	96Hr	OK	14.314	7.50366	-0.931762	-2.52565	0.00035	0.019824	yes	A0A3Q7I393	-	Protein kinase domain-containing protein	Solanum lycopersicum (Tomato) (Lycopersicon esculentum)	-	-	integral component of membrane [GO:0016021]; membrane [GO:0016020]	integral component of membrane [GO:0016021]; membrane [GO:0016020]; ATP binding [GO:0005524]; protein kinase activity [GO:0004672]	ATP binding [GO:0005524]; protein kinase activity [GO:0004672]	GO:0004672; GO:0005524; GO:0016020; GO:0016021	-	-	-	-
XLOC_032031	XLOC_032031	Solyc09g059240.3	9:54110207-54113332	OHr	96Hr	OK	3.90416	9.4209	1.27086	2.55696	0.0002	0.0134981	yes	A0A3Q7I3X1	101246085	Uncharacterized protein	Solanum lycopersicum (Tomato) (Lycopersicon esculentum)	-	-	integral component of membrane [GO:0016021]	integral component of membrane [GO:0016021]; heme binding [GO:0020037]; iron ion binding [GO:0005506]; monooxygenase activity [GO:0004497]; oxidoreductase activity, acting on paired donors, with incorporation or reduction of molecular oxygen [GO:0016705]	heme binding [GO:0020037]; iron ion binding [GO:0005506]; monooxygenase activity [GO:0004497]; oxidoreductase activity, acting on paired donors, with incorporation or reduction of molecular oxygen [GO:0016705]	GO:0004497; GO:0005506; GO:0016021; GO:0016705; GO:0020037	-	sly:101246085;	K17961;	Diterpenoid biosynthesis;
XLOC_032188	XLOC_032188	Solyc09g065380.2	9:63726453-63727638	OHr	96Hr	OK	12.0961	1.95139	-2.63196	-3.93561	5e-05	0.00438184	yes	A0A3Q7I3T6	101259575	Uncharacterized protein	Solanum lycopersicum (Tomato) (Lycopersicon esculentum)	-	-	-	-	-	-	-	sly:101259575;	-	-
XLOC_032338	XLOC_032338	Solyc09g075210.3	9:67397985-67420920	OHr	96Hr	OK	258.217	814.91	1.65806	4.04355	5e-05	0.00438184	yes	Q42475	TFHS1 544187	Heat shock protein (Lycopersicum esculentum mRNA sequence)	Solanum lycopersicum (Tomato) (Lycopersicon esculentum)	-	-	mitochondrion [GO:0005739]	mitochondrion [GO:0005739]	-	GO:0005739	-	sly:544187;	-	-
XLOC_032406	XLOC_032406	Solyc09g082810.3	9:68903773-68905407	OHr	96Hr	OK	1.4365	7.39664	2.36431	3.72206	0.00055	0.0272908	yes	A0A3Q7I6J0	-	Uncharacterized protein	Solanum lycopersicum (Tomato) (Lycopersicon esculentum)	-	-	-	-	-	-	-	-	-	-
XLOC_032408	XLOC_032408	Solyc09g082860.3	9:68969729-68976985	OHr	96Hr	OK	4.37414	9.39613	1.10307	2.82676	0.00015	0.0107409	yes	A0A3Q7J2E4	-	Sulfate adenylyltransferase (EC 2.7.7.4)	Solanum lycopersicum (Tomato) (Lycopersicon esculentum)	PATHWAY: Sulfur metabolism. {ECO:0000256|ARBA:ARBA00004678}.	sulfate assimilation [GO:0000103]	-	adenylylsulfate kinase activity [GO:0004020]; ATP binding [GO:0005524]; sulfate adenylyltransferase (ATP) activity [GO:0004781]; sulfate assimilation [GO:0000103]	adenylylsulfate kinase activity [GO:0004020]; ATP binding [GO:0005524]; sulfate adenylyltransferase (ATP) activity [GO:0004781]	GO:0000103; GO:0004020; GO:0004781; GO:0005524	-	sly:101259979;	K13811;	Metabolic pathways; Biosynthesis of secondary metabolites; Sulfur metabolism; Purine metabolism; Selenocompound metabolism;
XLOC_032431	XLOC_032431	Solyc09g083290.3	9:69392018-69395016	OHr	96Hr	OK	41.8515	91.6412	1.13072	3.13048	5e-05	0.00438184	yes	G9HPW2	101055547	Auxin-responsive protein	Solanum lycopersicum (Tomato) (Lycopersicon esculentum)	-	auxin-activated signaling pathway [GO:0009734]; regulation of transcription, DNA-templated [GO:0006355]	nucleus [GO:0005634]	nucleus [GO:0005634]; auxin-activated signaling pathway [GO:0009734]; regulation of transcription, DNA-templated [GO:0006355]	-	GO:0005634; GO:0006355; GO:0009734	-	sly:101055547;	K14484;	Plant hormone signal transduction;
XLOC_032443	XLOC_032443	Solyc09g089505.1	9:69694224-69695274	OHr	96Hr	OK	49.1917	18.6097	-1.40236	-2.8459	0.00055	0.0272908	yes	A0A3Q7I877	-	Uncharacterized protein	Solanum lycopersicum (Tomato) (Lycopersicon esculentum)	-	response to wounding [GO:0009611]	-	serine-type endopeptidase inhibitor activity [GO:0004867]; response to wounding [GO:0009611]	serine-type endopeptidase inhibitor activity [GO:0004867]	GO:0004867; GO:0009611	-	-	-	-
XLOC_032453	XLOC_032453	Solyc09g089690.3	9:69920558-69922418	OHr	96Hr	OK	57.6286	31.8742	-0.854397	-2.40722	0.0005	0.0257529	yes	A0A3Q7I8T7	101245098	Fe2OG dioxygenase domain-containing protein	Solanum lycopersicum (Tomato) (Lycopersicon esculentum)	-	-	-	L-ascorbic acid binding [GO:0031418]; metal ion binding [GO:0046872]; oxidoreductase activity [GO:0016491]	L-ascorbic acid binding [GO:0031418]; metal ion binding [GO:0046872]; oxidoreductase activity [GO:0016491]	GO:0016491; GO:0031418; GO:0046872	-	sly:101245098;	-	-
XLOC_032488	XLOC_032488	Solyc09g090500.3	9:70475376-70478441	OHr	96Hr	OK	4.54409	1.35692	-1.74366	-2.64951	0.00135	0.0499585	yes	A0A3Q7J3A6	101261068	Uncharacterized protein	Solanum lycopersicum (Tomato) (Lycopersicon esculentum)	-	lipid biosynthetic process [GO:0008610]	-	methyltransferase activity [GO:0008168]; lipid biosynthetic process [GO:0008610]	methyltransferase activity [GO:0008168]	GO:0008168; GO:0008610	-	sly:101261068;	K00574;	-
XLOC_032503	XLOC_032503	Solyc09g090840.3	9:70717673-70724089	OHr	96Hr	OK	27.8626	14.3031	-0.962008	-2.6458	0.0004	0.0217469	yes	A0A3Q7I7R0	GATB	Glutamyl-tRNA(Gln) amidotransferase subunit B, chloroplastic/mitochondrial (Glu-AdT subunit B) (EC 6.3.5.-)	Solanum lycopersicum (Tomato) (Lycopersicon esculentum)	-	glutaminyl-tRNAGln biosynthesis via transamidation [GO:0070681]; mitochondrial translation [GO:0032543]	chloroplast [GO:0009507]; glutamyl-tRNA(Gln) amidotransferase complex [GO:0030956]; mitochondrion [GO:0005739]	chloroplast [GO:0009507]; glutamyl-tRNA(Gln) amidotransferase complex [GO:0030956]; mitochondrion [GO:0005739]; ATP binding [GO:0005524]; glutaminyl-tRNA synthase (glutamine-hydrolyzing) activity [GO:0050567]; glutaminyl-tRNAGln biosynthesis via transamidation [GO:0070681]; mitochondrial translation [GO:0032543]	ATP binding [GO:0005524]; glutaminyl-tRNA synthase (glutamine-hydrolyzing) activity [GO:0050567]	GO:0005524; GO:0005739; GO:0009507; GO:0030956; GO:0032543; GO:0050567; GO:0070681	-	-	-	-
XLOC_032512	XLOC_032512	Solyc09g091030.3	9:70857969-70860704	OHr	96Hr	OK	89.0542	175.828	0.981406	2.916	5e-05	0.00438184	yes	A0A3Q7I9I2	-	Beta-amylase (EC 3.2.1.2)	Solanum lycopersicum (Tomato) (Lycopersicon esculentum)	-	polysaccharide catabolic process [GO:0000272]	-	amylopectin maltohydrolase activity [GO:0102229]; beta-amylase activity [GO:0016161]; polysaccharide catabolic process [GO:0000272]	amylopectin maltohydrolase activity [GO:0102229]; beta-amylase activity [GO:0016161]	GO:0000272; GO:0016161; GO:0102229	-	-	-	-
XLOC_032599	XLOC_032599	Solyc09g097780.3	9:72290466-72295832	OHr	96Hr	OK	64.8552	311.61	2.26445	7.73105	5e-05	0.00438184	yes	A0A3Q7IA04	-	Uncharacterized protein	Solanum lycopersicum (Tomato) (Lycopersicon esculentum)	-	-	-	-	-	-	-	-	-	-
XLOC_032663	XLOC_032663	Solyc09g005250.3	9:183091-195458	OHr	96Hr	OK	110.429	64.1165	-0.784357	-2.25977	0.00115	0.0451164	yes	A0A3Q7HVM2	-	Uncharacterized protein	Solanum lycopersicum (Tomato) (Lycopersicon esculentum)	-	calcium ion transmembrane transport [GO:0070588]; cellular calcium ion homeostasis [GO:0006874]	integral component of membrane [GO:0016021]; plant-type vacuole membrane [GO:0009705]	integral component of membrane [GO:0016021]; plant-type vacuole membrane [GO:0009705]; ATP transmembrane transporter activity [GO:0005347]; calcium:proton antiporter activity [GO:0015369]; calcium ion transmembrane transport [GO:0070588]; cellular calcium ion homeostasis [GO:0006874]	ATP transmembrane transporter activity [GO:0005347]; calcium:proton antiporter activity [GO:0015369]	GO:0005347; GO:0006874; GO:0009705; GO:0015369; GO:0016021; GO:0070588	-	-	-	-
XLOC_032699	XLOC_032699	Solyc09g007110.3	9:752322-757831	OHr	96Hr	OK	26.7171	13.2981	-1.00654	-2.84777	0.0001	0.00793468	yes	A0A3Q7IS52	101263744	Protein kinase domain-containing protein	Solanum lycopersicum (Tomato) (Lycopersicon esculentum)	-	-	integral component of membrane [GO:0016021]	integral component of membrane [GO:0016021]; ATP binding [GO:0005524]; protein kinase activity [GO:0004672]	ATP binding [GO:0005524]; protein kinase activity [GO:0004672]	GO:0004672; GO:0005524; GO:0016021	-	sly:101263744;	-	-
XLOC_032745	XLOC_032745	Solyc09g008200.3	9:1653016-1655519	OHr	96Hr	OK	62.0174	149.802	1.27232	3.65985	5e-05	0.00438184	yes	A0A3Q7HWR5	-	Uncharacterized protein	Solanum lycopersicum (Tomato) (Lycopersicon esculentum)	-	metal ion transport [GO:0030001]	-	metal ion binding [GO:0046872]; metal ion transport [GO:0030001]	metal ion binding [GO:0046872]	GO:0030001; GO:0046872	-	-	-	-
XLOC_032764	XLOC_032764	Solyc09g008520.3	9:2003667-2008318	OHr	96Hr	OK	17.9534	6.76773	-1.40751	-3.44625	5e-05	0.00438184	yes	A0A3Q7HWX0	-	PHD-type domain-containing protein	Solanum lycopersicum (Tomato) (Lycopersicon esculentum)	-	positive regulation of transcription by RNA polymerase II [GO:0045944]	nucleus [GO:0005634]	nucleus [GO:0005634]; chromatin binding [GO:0003682]; histone binding [GO:0042393]; metal ion binding [GO:0046872]; RNA polymerase II transcription regulatory region sequence-specific DNA binding [GO:0000977]; transcription regulatory region sequence-specific DNA binding [GO:0000976]; positive regulation of transcription by RNA polymerase II [GO:0045944]	chromatin binding [GO:0003682]; histone binding [GO:0042393]; metal ion binding [GO:0046872]; RNA polymerase II transcription regulatory region sequence-specific DNA binding [GO:0000977]; transcription regulatory region sequence-specific DNA binding [GO:0000976]	GO:0000976; GO:0000977; GO:0003682; GO:0005634; GO:0042393; GO:0045944; GO:0046872	-	-	-	-
XLOC_032793	XLOC_032793	Solyc09g009130.3	9:2464871-2466169	OHr	96Hr	OK	111.856	205.101	0.874686	2.50114	0.00085	0.0370613	yes	Q7PCA9	PSK1 100736498	Phytosulfokine-beta	Solanum lycopersicum (Tomato) (Lycopersicon esculentum)	-	cell differentiation [GO:0030154]; cell population proliferation [GO:0008283]; multicellular organism development [GO:0007275]	extracellular region [GO:0005576]	extracellular region [GO:0005576]; growth factor activity [GO:0008083]; cell differentiation [GO:0030154]; cell population proliferation [GO:0008283]; multicellular organism development [GO:0007275]	growth factor activity [GO:0008083]	GO:0005576; GO:0007275; GO:0008083; GO:0008283; GO:0030154	-	sly:100736498;	-	-
XLOC_032800	XLOC_032800	Solyc09g009260.3	9:2642597-2645905	OHr	96Hr	OK	29.2921	15.5668	-0.912043	-2.41132	0.0009	0.0383862	yes	A0A3Q7HX95	101266063	Fructose-bisphosphate aldolase (EC 4.1.2.13)	Solanum lycopersicum (Tomato) (Lycopersicon esculentum)	PATHWAY: Carbohydrate degradation; glycolysis; D-glyceraldehyde 3-phosphate and glycerone phosphate from D-glucose: step 4/4. {ECO:0000256|ARBA:ARBA00004714}.	fructose 1,6-bisphosphate metabolic process [GO:0030388]; glycolytic process [GO:0006096]	cytosol [GO:0005829]	cytosol [GO:0005829]; fructose-bisphosphate aldolase activity [GO:0004332]; fructose 1,6-bisphosphate metabolic process [GO:0030388]; glycolytic process [GO:0006096]	fructose-bisphosphate aldolase activity [GO:0004332]	GO:0004332; GO:0005829; GO:0006096; GO:0030388	UPA00109;UER00183	sly:101266063;	K01623;	Metabolic pathways; Biosynthesis of secondary metabolites; Carbon metabolism; Biosynthesis of amino acids; Glycolysis_Gluconeogenesis; Pentose phosphate pathway; Fructose and mannose metabolism; Carbon fixation in photosynthetic organisms; Carbon fixation in photosynthetic organisms;
XLOC_032867	XLOC_032867	Solyc09g010550.3	9:3912667-3919655	OHr	96Hr	OK	12.5449	3.1629	-1.98778	-3.56448	5e-05	0.00438184	yes	A0A3Q7HXK3	-	SANTA domain-containing protein	Solanum lycopersicum (Tomato) (Lycopersicon esculentum)	-	-	condensed nuclear chromosome kinetochore [GO:0000778]	condensed nuclear chromosome kinetochore [GO:0000778]	-	GO:0000778	-	-	-	-
XLOC_032885	XLOC_032885	Solyc09g010870.3	9:4199993-4209774	OHr	96Hr	OK	15.1193	7.73107	-0.967651	-2.55218	0.0004	0.0217469	yes	A0A3Q7HZW5	-	RNB domain-containing protein	Solanum lycopersicum (Tomato) (Lycopersicon esculentum)	-	-	exosome (RNase complex) [GO:0000178]	exosome (RNase complex) [GO:0000178]; 3'-5'-exoribonuclease activity [GO:0000175]; RNA binding [GO:0003723]	3'-5'-exoribonuclease activity [GO:0000175]; RNA binding [GO:0003723]	GO:0000175; GO:0000178; GO:0003723	-	-	-	-
XLOC_032950	XLOC_032950	Solyc09g014300.3	9:5790482-5796631	OHr	96Hr	OK	122.108	35.011	-1.80228	-5.10896	5e-05	0.00438184	yes	A0A3Q7I0P4	101252422	Glyco_trans_4-like_N domain-containing protein	Solanum lycopersicum (Tomato) (Lycopersicon esculentum)	-	glycolipid biosynthetic process [GO:0009247]; sulfolipid biosynthetic process [GO:0046506]	chloroplast envelope [GO:0009941]	chloroplast envelope [GO:0009941]; transferase activity, transferring glycosyl groups [GO:0016757]; UDP-sulfoquinovose:DAG sulfoquinovosyltransferase activity [GO:0046510]; glycolipid biosynthetic process [GO:0009247]; sulfolipid biosynthetic process [GO:0046506]	transferase activity, transferring glycosyl groups [GO:0016757]; UDP-sulfoquinovose:DAG sulfoquinovosyltransferase activity [GO:0046510]	GO:0009247; GO:0009941; GO:0016757; GO:0046506; GO:0046510	-	sly:101252422;	K06119;	Metabolic pathways; Glycerolipid metabolism;
XLOC_032954	XLOC_032954	Solyc09g014350.3	9:5900596-5903848	OHr	96Hr	OK	12.2965	23.641	0.943037	2.36017	0.0007	0.0324487	yes	A0A3Q7I0S2	101251501	PlsC domain-containing protein	Solanum lycopersicum (Tomato) (Lycopersicon esculentum)	-	cutin biosynthetic process [GO:0010143]	integral component of membrane [GO:0016021]; membrane [GO:0016020]	integral component of membrane [GO:0016021]; membrane [GO:0016020]; glycerol-3-phosphate 2-O-acyltransferase activity [GO:0090447]; phosphatase activity [GO:0016791]; cutin biosynthetic process [GO:0010143]	glycerol-3-phosphate 2-O-acyltransferase activity [GO:0090447]; phosphatase activity [GO:0016791]	GO:0010143; GO:0016020; GO:0016021; GO:0016791; GO:0090447	-	sly:101251501;	K13508;	Metabolic pathways; Biosynthesis of secondary metabolites; Glycerolipid metabolism; Glycerophospholipid metabolism;
XLOC_033410	XLOC_033410	Solyc09g065120.3	9:63213082-63224357	OHr	96Hr	OK	5.41569	1.54949	-1.80535	-3.66237	5e-05	0.00438184	yes	A0A3Q7I3M7	-	Uncharacterized protein	Solanum lycopersicum (Tomato) (Lycopersicon esculentum)	-	chloroplast organization [GO:0009658]; protein localization to chloroplast [GO:0072598]; SRP-dependent cotranslational protein targeting to membrane, translocation [GO:0006616]; thylakoid membrane organization [GO:0010027]	chloroplast thylakoid membrane [GO:0009535]; integral component of membrane [GO:0016021]; plastid envelope [GO:0009526]	chloroplast thylakoid membrane [GO:0009535]; integral component of membrane [GO:0016021]; plastid envelope [GO:0009526]; protein transmembrane transporter activity [GO:0008320]; signal sequence binding [GO:0005048]; chloroplast organization [GO:0009658]; protein localization to chloroplast [GO:0072598]; SRP-dependent cotranslational protein targeting to membrane, translocation [GO:0006616]; thyla…	protein transmembrane transporter activity [GO:0008320]; signal sequence binding [GO:0005048]	GO:0005048; GO:0006616; GO:0008320; GO:0009526; GO:0009535; GO:0009658; GO:0010027; GO:0016021; GO:0072598	-	-	-	-
XLOC_033608	XLOC_033608	Solyc09g075590.1	9:67702212-67702683	OHr	96Hr	OK	64.0022	22.2069	-1.52711	-3.25309	5e-05	0.00438184	yes	A0A3Q7I762	104649338	Uncharacterized protein	Solanum lycopersicum (Tomato) (Lycopersicon esculentum)	-	-	-	-	-	-	-	sly:104649338;	-	-
XLOC_033634	XLOC_033634	Solyc09g082065.1	9:68331686-68332229	OHr	96Hr	OK	97.7841	181.351	0.891111	2.62858	0.00045	0.0237328	yes	A0A3Q7I7Z6	-	Uncharacterized protein	Solanum lycopersicum (Tomato) (Lycopersicon esculentum)	-	-	chloroplast thylakoid membrane [GO:0009535]	chloroplast thylakoid membrane [GO:0009535]	-	GO:0009535	-	sly:101244709;	-	-
XLOC_033689	XLOC_033689	Solyc09g083050.3	9:69144364-69146999	OHr	96Hr	OK	2.4252	6.80261	1.48799	2.76472	0.00025	0.015784	yes	A0A3Q7I6N5	101262858	3-ketoacyl-CoA synthase (EC 2.3.1.-)	Solanum lycopersicum (Tomato) (Lycopersicon esculentum)	PATHWAY: Lipid metabolism; fatty acid biosynthesis. {ECO:0000256|ARBA:ARBA00005194, ECO:0000256|PIRNR:PIRNR036417}.	fatty acid biosynthetic process [GO:0006633]	integral component of membrane [GO:0016021]	integral component of membrane [GO:0016021]; 3-oxo-arachidoyl-CoA synthase activity [GO:0102336]; 3-oxo-cerotoyl-CoA synthase activity [GO:0102337]; 3-oxo-lignoceronyl-CoA synthase activity [GO:0102338]; very-long-chain 3-ketoacyl-CoA synthase activity [GO:0102756]; fatty acid biosynthetic process [GO:0006633]	3-oxo-arachidoyl-CoA synthase activity [GO:0102336]; 3-oxo-cerotoyl-CoA synthase activity [GO:0102337]; 3-oxo-lignoceronyl-CoA synthase activity [GO:0102338]; very-long-chain 3-ketoacyl-CoA synthase activity [GO:0102756]	GO:0006633; GO:0016021; GO:0102336; GO:0102337; GO:0102338; GO:0102756	UPA00094	sly:101262858;	K15397;	Metabolic pathways; Biosynthesis of secondary metabolites; Fatty acid elongation; Plant-pathogen interaction;
XLOC_033695	XLOC_033695	Solyc09g083120.3	9:69222117-69239620	OHr	96Hr	OK	5.48853	2.18857	-1.32643	-3.2247	5e-05	0.00438184	yes	A0A3Q7J2K1	-	Uncharacterized protein	Solanum lycopersicum (Tomato) (Lycopersicon esculentum)	-	-	-	serine-type endopeptidase activity [GO:0004252]	serine-type endopeptidase activity [GO:0004252]	GO:0004252	-	-	-	-
XLOC_033838	XLOC_033838	Solyc09g092270.3	9:71874189-71884911	OHr	96Hr	OK	37.4189	126.066	1.75234	4.84021	5e-05	0.00438184	yes	A0A3Q7IA36	101245886	Uncharacterized protein	Solanum lycopersicum (Tomato) (Lycopersicon esculentum)	-	-	-	transferase activity, transferring acyl groups other than amino-acyl groups [GO:0016747]	transferase activity, transferring acyl groups other than amino-acyl groups [GO:0016747]	GO:0016747	-	sly:101245886;	-	-
XLOC_033851	XLOC_033851	Solyc09g092520.3	9:72053342-72055598	OHr	96Hr	OK	104.264	33.4311	-1.64098	-4.72354	5e-05	0.00438184	yes	A0A3Q7IA75	543637	Xyloglucan endotransglucosylase/hydrolase (EC 2.4.1.207)	Solanum lycopersicum (Tomato) (Lycopersicon esculentum)	-	cell wall biogenesis [GO:0042546]; cell wall organization [GO:0071555]; xyloglucan metabolic process [GO:0010411]	apoplast [GO:0048046]; cell wall [GO:0005618]	apoplast [GO:0048046]; cell wall [GO:0005618]; hydrolase activity, hydrolyzing O-glycosyl compounds [GO:0004553]; xyloglucan:xyloglucosyl transferase activity [GO:0016762]; cell wall biogenesis [GO:0042546]; cell wall organization [GO:0071555]; xyloglucan metabolic process [GO:0010411]	hydrolase activity, hydrolyzing O-glycosyl compounds [GO:0004553]; xyloglucan:xyloglucosyl transferase activity [GO:0016762]	GO:0004553; GO:0005618; GO:0010411; GO:0016762; GO:0042546; GO:0048046; GO:0071555	-	sly:543637;	K08235;	-
