# Supplementary material for: Temporal transcriptome of tomato elucidates the signaling pathways of induced systemic resistance and systemic acquired resistance activated by Chaetomium globosum
Source: Front Genet. 2022 Nov 18;13:1048578. doi: 10.3389/fgene.2022.1048578 (PMC9716087; doi:10.3389/fgene.2022.1048578)
Supplement: Supplementary file 2 [file Table4.XLS]

GO ID	GO Category	Number of genes	Percentage of genes	GO Term
GO:0044464	Cellular Component	373	41.4	cell part
GO:0005623	Cellular Component	373	41.4	cell
GO:0043226	Cellular Component	268	29.8	organelle
GO:0032991	Cellular Component	70	7.8	protein-containing complex
GO:0044422	Cellular Component	93	10.3	organelle part
GO:0016020	Cellular Component	206	22.9	membrane
GO:0044425	Cellular Component	178	19.8	membrane part
GO:0099080	Cellular Component	1	0.1	supramolecular complex
GO:0044215	Cellular Component	4	0.4	other organism
GO:0044217	Cellular Component	4	0.4	other organism part
GO:0031974	Cellular Component	27	3.0	membrane-enclosed lumen
GO:0005576	Cellular Component	34	3.8	extracellular region
GO:0044421	Cellular Component	6	0.7	extracellular region part
GO:0055044	Cellular Component	5	0.6	symplast
GO:0030054	Cellular Component	5	0.6	cell junction
GO:0003824	Molecular Function	324	36.0	catalytic activity
GO:0005215	Molecular Function	26	2.9	transporter activity
GO:0005488	Molecular Function	338	37.6	binding
GO:0098772	Molecular Function	14	1.6	molecular function regulator
GO:0060089	Molecular Function	7	0.8	molecular transducer activity
GO:0140110	Molecular Function	41	4.6	transcription regulator activity
GO:0140104	Molecular Function	1	0.1	molecular carrier activity
GO:0045735	Molecular Function	1	0.1	nutrient reservoir activity
GO:0016209	Molecular Function	7	0.8	antioxidant activity
GO:0005198	Molecular Function	6	0.7	structural molecule activity
GO:0050896	Biological Process	103	11.4	response to stimulus
GO:0008152	Biological Process	287	31.9	metabolic process
GO:0009987	Biological Process	292	32.4	cellular process
GO:0051179	Biological Process	46	5.1	localization
GO:0065007	Biological Process	100	11.1	biological regulation
GO:0071840	Biological Process	58	6.4	cellular component organization or biogenesis
GO:0050789	Biological Process	89	9.9	regulation of biological process
GO:0048519	Biological Process	11	1.2	negative regulation of biological process
GO:0048518	Biological Process	19	2.1	positive regulation of biological process
GO:0032501	Biological Process	17	1.9	multicellular organismal process
GO:0000003	Biological Process	10	1.1	reproduction
GO:0022414	Biological Process	10	1.1	reproductive process
GO:0051704	Biological Process	13	1.4	multi-organism process
GO:0023052	Biological Process	27	3.0	signaling
GO:0032502	Biological Process	21	2.3	developmental process
GO:0048511	Biological Process	5	0.6	rhythmic process
GO:0040007	Biological Process	1	0.1	growth
GO:0002376	Biological Process	2	0.2	immune system process
GO:0040011	Biological Process	1	0.1	locomotion
GO:0019740	Biological Process	1	0.1	nitrogen utilization
