# Supplementary material for: Temporal transcriptome of tomato elucidates the signaling pathways of induced systemic resistance and systemic acquired resistance activated by Chaetomium globosum
Source: Front Genet. 2022 Nov 18;13:1048578. doi: 10.3389/fgene.2022.1048578 (PMC9716087; doi:10.3389/fgene.2022.1048578)
Supplement: Supplementary file 4 [file Table12.XLS]

GO ID	GO Category	Number of genes	Percentage of genes	GO Term
GO:0044464	Cellular Component	193	42.6	cell part
GO:0005623	Cellular Component	193	42.6	cell
GO:0032991	Cellular Component	39	8.6	protein-containing complex
GO:0043226	Cellular Component	147	32.5	organelle
GO:0044422	Cellular Component	69	15.2	organelle part
GO:0044425	Cellular Component	92	20.3	membrane part
GO:0016020	Cellular Component	107	23.6	membrane
GO:0031974	Cellular Component	16	3.5	membrane-enclosed lumen
GO:0099080	Cellular Component	1	0.2	supramolecular complex
GO:0005576	Cellular Component	17	3.8	extracellular region
GO:0044215	Cellular Component	3	0.7	other organism
GO:0044217	Cellular Component	3	0.7	other organism part
GO:0009295	Cellular Component	1	0.2	nucleoid
GO:0044421	Cellular Component	2	0.4	extracellular region part
GO:0003824	Molecular Function	196	43.3	catalytic activity
GO:0005488	Molecular Function	158	34.9	binding
GO:0005198	Molecular Function	10	2.2	structural molecule activity
GO:0016209	Molecular Function	2	0.4	antioxidant activity
GO:0005215	Molecular Function	26	5.7	transporter activity
GO:0045735	Molecular Function	1	0.2	nutrient reservoir activity
GO:0031386	Molecular Function	3	0.7	protein tag
GO:0060089	Molecular Function	3	0.7	molecular transducer activity
GO:0098772	Molecular Function	11	2.4	molecular function regulator
GO:0140110	Molecular Function	7	1.5	transcription regulator activity
GO:0050896	Biological Process	40	8.8	response to stimulus
GO:0008152	Biological Process	155	34.2	metabolic process
GO:0009987	Biological Process	166	36.6	cellular process
GO:0000003	Biological Process	3	0.7	reproduction
GO:0022414	Biological Process	3	0.7	reproductive process
GO:0071840	Biological Process	28	6.2	cellular component organization or biogenesis
GO:0050789	Biological Process	35	7.7	regulation of biological process
GO:0065007	Biological Process	42	9.3	biological regulation
GO:0048519	Biological Process	9	2.0	negative regulation of biological process
GO:0048518	Biological Process	9	2.0	positive regulation of biological process
GO:0032501	Biological Process	6	1.3	multicellular organismal process
GO:0032502	Biological Process	7	1.5	developmental process
GO:0040007	Biological Process	2	0.4	growth
GO:0098754	Biological Process	3	0.7	detoxification
GO:0023052	Biological Process	16	3.5	signaling
GO:0051179	Biological Process	38	8.4	localization
GO:0051704	Biological Process	3	0.7	multi-organism process
GO:0008283	Biological Process	1	0.2	cell proliferation
