# Supplementary material for: Temporal transcriptome of tomato elucidates the signaling pathways of induced systemic resistance and systemic acquired resistance activated by Chaetomium globosum
Source: Front Genet. 2022 Nov 18;13:1048578. doi: 10.3389/fgene.2022.1048578 (PMC9716087; doi:10.3389/fgene.2022.1048578)
Supplement: Supplementary file 6 [file Table9.XLSX]

## Sheet: Sheet1
test_id	gene_id	gene	locus	sample_1	sample_2	status	value_1	value_2	log2(fold_change)	test_stat	p_value	q_value	significant
XLOC_031447	XLOC_031447	Solyc09g007020.2	9:685114-691709	OHr	24Hr	OK	0.38979	11.4139	4.87195	5.54994	5e-05	0.00359283	yes
XLOC_033511	XLOC_033511	Solyc09g072750.2	9:65806015-65806759	OHr	24Hr	OK	2.45227	54.8531	4.48338	5.88987	5e-05	0.00359283	yes
XLOC_017415	XLOC_017415	Solyc03g093120.3	3:55712197-55720653	OHr	24Hr	OK	0.253519	3.91771	3.94984	4.33237	0.0002	0.0100755	yes
XLOC_019207	XLOC_019207	Solyc04g070980.3	4:57909961-57912507	OHr	24Hr	OK	0.875135	11.6239	3.73145	3.52083	0.00195	0.0440866	yes
XLOC_031293	XLOC_031293	Solyc08g081155.1	8:64349097-64350983	OHr	24Hr	OK	1.80271	16.5891	3.202	4.74884	5e-05	0.00359283	yes
XLOC_017416	XLOC_017416	Solyc03g093130.3	3:55733461-55735427	OHr	24Hr	OK	0.505503	4.51881	3.16015	3.40027	0.00095	0.0278231	yes
XLOC_025694	XLOC_025694	Solyc06g061200.1	6:39320094-39321006	OHr	24Hr	OK	4.62232	35.3883	2.93658	8.59685	5e-05	0.00359283	yes
XLOC_015027	XLOC_015027	Solyc03g006800.1	3:1316488-1317469	OHr	24Hr	OK	1.14413	8.485	2.89066	3.94736	0.00085	0.025918	yes
XLOC_030053	XLOC_030053	Solyc08g080585.1	8:63965720-63977521	OHr	24Hr	OK	0.807966	5.27969	2.70809	2.93209	0.00015	0.00825178	yes
XLOC_029612	XLOC_029612	Solyc08g066730.3	8:55613538-55629965	OHr	24Hr	OK	2.35716	9.7088	2.04224	2.76066	0.00105	0.0294492	yes
XLOC_024125	XLOC_024125	Solyc06g053450.3	6:36344090-36346669	OHr	24Hr	OK	6.44558	26.0211	2.0133	3.85571	5e-05	0.00359283	yes
XLOC_028983	XLOC_028983	Solyc08g005570.3	8:424195-429005	OHr	24Hr	OK	1.89026	7.60693	2.00873	3.14399	0.0001	0.00611848	yes
XLOC_011616	XLOC_011616	Solyc02g050205.1	2:4552667-4561561	OHr	24Hr	OK	1.34357	5.3639	1.99721	3.15326	5e-05	0.00359283	yes
XLOC_027819	XLOC_027819	Solyc07g007760.3	7:2394863-2395702	OHr	24Hr	OK	175.185	698.863	1.99613	4.57946	5e-05	0.00359283	yes
XLOC_024304	XLOC_024304	Solyc06g063010.3	6:39890863-39901431	OHr	24Hr	OK	0.551103	2.19759	1.99553	2.20899	0.0013	0.0338493	yes
XLOC_024304	XLOC_024304	Solyc06g063015.1	6:39890863-39901431	OHr	24Hr	OK	0.551103	2.19759	1.99553	2.20899	0.0013	0.0338493	yes
XLOC_019684	XLOC_019684	Solyc04g082980.2	4:66517930-66535553	OHr	24Hr	OK	2.27417	5.27646	1.21423	2.39	0.0012	0.0322417	yes
XLOC_019826	XLOC_019826	Solyc04g008850.1	4:2469940-2471380	OHr	24Hr	OK	6.75054	15.662	1.21419	2.61329	0.00105	0.0294492	yes
XLOC_011526	XLOC_011526	Solyc12g099000.2	12:67298170-67300163	OHr	24Hr	OK	42.7673	99.1732	1.21344	2.98697	5e-05	0.00359283	yes
XLOC_027411	XLOC_027411	Solyc07g056030.3	7:64059914-64068002	OHr	24Hr	OK	8.90556	16.3955	0.880526	2.13898	0.00225	0.0480562	yes
XLOC_000542	XLOC_000542	Solyc01g044360.3	1:43196404-43208114	OHr	24Hr	OK	16.871	31.0216	0.878723	2.17742	0.00225	0.0480562	yes
XLOC_030273	XLOC_030273	Solyc08g006720.3	8:1275093-1279523	OHr	24Hr	OK	213.336	116.353	-0.874618	-2.23887	0.00235	0.0493953	yes
XLOC_015953	XLOC_015953	Solyc03g098020.3	3:61802986-61810168	OHr	24Hr	OK	85.6618	46.6947	-0.875392	-2.1648	0.00205	0.045244	yes
XLOC_019470	XLOC_019470	Solyc04g078510.3	4:63317271-63321197	OHr	24Hr	OK	119.034	64.5131	-0.883704	-2.22722	0.0022	0.0472058	yes
XLOC_025725	XLOC_025725	Solyc06g062670.3	6:39669907-39673288	OHr	24Hr	OK	21.8211	10.4819	-1.05782	-2.47738	0.00105	0.0294492	yes
XLOC_017320	XLOC_017320	Solyc03g080010.3	3:53324240-53339247	OHr	24Hr	OK	24.8388	11.903	-1.06127	-2.51482	0.00025	0.0115292	yes
XLOC_022683	XLOC_022683	Solyc05g014280.3	5:8089883-8092607	OHr	24Hr	OK	32.3894	8.91913	-1.86055	-3.70036	5e-05	0.00359283	yes
XLOC_003691	XLOC_003691	Solyc01g100230.3	1:90158400-90160614	OHr	24Hr	OK	47.5913	22.7867	-1.06251	-2.44796	0.00065	0.0217123	yes
XLOC_015584	XLOC_015584	Solyc03g078055.1	3:51274212-51277241	OHr	24Hr	OK	8.42537	1.81305	-2.21632	-2.69077	0.00095	0.0278231	yes
XLOC_015584	XLOC_015584	Solyc03g078060.3	3:51274212-51277241	OHr	24Hr	OK	8.42537	1.81305	-2.21632	-2.69077	0.00095	0.0278231	yes
XLOC_002507	XLOC_002507	Solyc01g016455.1	1:19929870-19933831	OHr	24Hr	OK	18.4927	3.93622	-2.23208	-3.79806	5e-05	0.00359283	yes
XLOC_026476	XLOC_026476	Solyc07g005685.1	7:567680-569243	OHr	24Hr	OK	70.4409	14.9646	-2.23486	-3.98764	5e-05	0.00359283	yes
XLOC_028096	XLOC_028096	Solyc07g021625.1	7:20367506-20376250	OHr	24Hr	OK	3.01336	0.549464	-2.45528	-2.50634	0.0014	0.0355542	yes
XLOC_028096	XLOC_028096	Solyc07g021630.3	7:20367506-20376250	OHr	24Hr	OK	3.01336	0.549464	-2.45528	-2.50634	0.0014	0.0355542	yes
XLOC_023984	XLOC_023984	Solyc06g048637.1	6:31507791-31509934	OHr	24Hr	OK	9.78587	1.75642	-2.47806	-2.82488	0.00145	0.0363756	yes
XLOC_032867	XLOC_032867	Solyc09g010550.3	9:3912667-3919655	OHr	24Hr	OK	14.3512	2.47781	-2.53404	-3.9177	5e-05	0.00359283	yes
XLOC_014846	XLOC_014846	Solyc02g092600.3	2:54285680-54287866	OHr	24Hr	OK	28.5968	4.54748	-2.65272	-4.33468	5e-05	0.00359283	yes
XLOC_009909	XLOC_009909	Solyc12g042120.2	12:58081505-58082579	OHr	24Hr	OK	32.6853	4.27831	-2.93353	-3.93396	0.0002	0.0100755	yes
XLOC_033786	XLOC_033786	Solyc09g091060.3	9:70875542-70876421	OHr	24Hr	OK	9.71104	1.09715	-3.14587	-3.39167	0.00105	0.0294492	yes
XLOC_009112	XLOC_009112	Solyc11g072800.2	11:56290868-56296794	OHr	24Hr	OK	3.93855	0.368729	-3.41703	-4.3174	0.0013	0.0338493	yes
