# Supplementary material for: Temporal transcriptome of tomato elucidates the signaling pathways of induced systemic resistance and systemic acquired resistance activated by Chaetomium globosum
Source: Front Genet. 2022 Nov 18;13:1048578. doi: 10.3389/fgene.2022.1048578 (PMC9716087; doi:10.3389/fgene.2022.1048578)
Supplement: Supplementary file 8 [file Table3.XLS]

KEGG-Pathway	Number of genes
Metabolic pathways	1370
Biosynthesis of secondary metabolites	762
Ribosome	219
Carbon metabolism	167
Plant hormone signal transduction	155
Biosynthesis of amino acids	145
Plant-pathogen interaction	135
Protein processing in endoplasmic reticulum	124
Endocytosis	117
Phenylpropanoid biosynthesis	105
MAPK signaling pathway - plant	103
RNA transport	95
Amino sugar and nucleotide sugar metabolism	91
Spliceosome	90
Ubiquitin mediated proteolysis	84
Glycolysis_Gluconeogenesis	84
Carbon fixation in photosynthetic organisms	83
Oxidative phosphorylation	81
mRNA surveillance pathway	79
Cysteine and methionine metabolism	76
Phagosome	71
AMPK signaling pathway	71
Starch and sucrose metabolism	69
Cell cycle	66
PI3K-Akt signaling pathway	62
Pyruvate metabolism	60
RNA degradation	59
Pentose and glucuronate interconversions	59
Glycerophospholipid metabolism	59
Cellular senescence	58
Purine metabolism	55
Ribosome biogenesis in eukaryotes	51
Glycerolipid metabolism	51
Glutathione metabolism	51
Glyoxylate and dicarboxylate metabolism	50
Fructose and mannose metabolism	49
Phosphatidylinositol signaling system	47
Peroxisome	47
Two-component system	46
Necroptosis	46
Lysosome	44
Photosynthesis	43
Citrate cycle (TCA cycle)	43
Glycine, serine and threonine metabolism	42
Arginine and proline metabolism	42
Inositol phosphate metabolism	41
Fatty acid metabolism	41
Sphingolipid signaling pathway	40
Drug metabolism - other enzymes	40
Valine, leucine and isoleucine degradation	39
2-Oxocarboxylic acid metabolism	38
Terpenoid backbone biosynthesis	37
Porphyrin and chlorophyll metabolism	37
Flavonoid biosynthesis	37
Pyrimidine metabolism	36
Pentose phosphate pathway	36
Alanine, aspartate and glutamate metabolism	35
cAMP signaling pathway	34
Ascorbate and aldarate metabolism	34
Proteasome	33
Phenylalanine, tyrosine and tryptophan biosynthesis	33
cGMP-PKG signaling pathway	33
Phenylalanine metabolism	32
Galactose metabolism	32
Calcium signaling pathway	32
beta-Alanine metabolism	32
MAPK signaling pathway	31
Ubiquinone and other terpenoid-quinone biosynthesis	30
Tyrosine metabolism	30
Stilbenoid, diarylheptanoid and gingerol biosynthesis	30
Pantothenate and CoA biosynthesis	30
Phospholipase D signaling pathway	29
Fatty acid biosynthesis	29
Aminoacyl-tRNA biosynthesis	29
SNARE interactions in vesicular transport	28
N-Glycan biosynthesis	28
Basal transcription factors	28
Propanoate metabolism	27
Tryptophan metabolism	26
RNA polymerase	26
Protein export	26
Homologous recombination	26
Circadian rhythm - plant	26
Nucleotide excision repair	25
Fatty acid degradation	25
Drug metabolism - cytochrome P450	25
alpha-Linolenic acid metabolism	25
Butanoate metabolism	24
DNA replication	23
Arginine biosynthesis	23
Sulfur metabolism	21
p53 signaling pathway	21
Lysine degradation	21
Fatty acid elongation	21
Diterpenoid biosynthesis	21
Base excision repair	20
Various types of N-glycan biosynthesis	19
Tropane, piperidine and pyridine alkaloid biosynthesis	19
Autophagy - other	19
O-Antigen nucleotide sugar biosynthesis	18
Cyanoamino acid metabolism	18
Circadian rhythm	18
Cutin, suberine and wax biosynthesis	17
Carotenoid biosynthesis	17
Apoptosis	17
Valine, leucine and isoleucine biosynthesis	16
Thiamine metabolism	16
Nitrogen metabolism	16
Isoquinoline alkaloid biosynthesis	16
Gap junction	16
Ether lipid metabolism	15
Sphingolipid metabolism	14
Riboflavin metabolism	14
Photosynthesis - antenna proteins	14
One carbon pool by folate	14
Folate biosynthesis	14
Mismatch repair	13
Biosynthesis of unsaturated fatty acids	13
Nicotinate and nicotinamide metabolism	12
Histidine metabolism	12
Fanconi anemia pathway	12
Sesquiterpenoid and triterpenoid biosynthesis	11
Glycosylphosphatidylinositol (GPI)-anchor biosynthesis	11
Ferroptosis	10
Selenocompound metabolism	9
Other types of O-glycan biosynthesis	9
Circadian entrainment	9
Brassinosteroid biosynthesis	9
Vitamin B6 metabolism	8
Sulfur relay system	8
Phototransduction	8
Olfactory transduction	8
Linoleic acid metabolism	8
Glycosaminoglycan degradation	8
ABC transporters	8
Lysine biosynthesis	7
Limonene and pinene degradation	7
Degradation of aromatic compounds	7
Arachidonic acid metabolism	7
Retinol metabolism	6
Other glycan degradation	6
Glycosphingolipid biosynthesis - globo and isoglobo series	6
C5-Branched dibasic acid metabolism	6
Prodigiosin biosynthesis	5
Taurine and hypotaurine metabolism	4
Non-homologous end-joining	4
Monoterpenoid biosynthesis	4
Lipopolysaccharide biosynthesis	4
Glucosinolate biosynthesis	4
Betalain biosynthesis	4
Signaling pathways regulating pluripotency of stem cells	3
Phosphonate and phosphinate metabolism	3
Phenazine biosynthesis	3
Lipoic acid metabolism	3
Geraniol degradation	3
Indole alkaloid biosynthesis	2
Glycosphingolipid biosynthesis - ganglio series	2
Flavone and flavonol biosynthesis	2
D-Glutamine and D-glutamate metabolism	2
Biosynthesis of various secondary metabolites - part 2	2
Biosynthesis of ansamycins	2
Anthocyanin biosynthesis	2
Polyketide sugar unit biosynthesis	1
Peptidoglycan biosynthesis	1
Glycosphingolipid biosynthesis - lacto and neolacto series	1
Caffeine metabolism	1
Biosynthesis of siderophore group nonribosomal peptides	1
