# Supplementary material for: Temporal transcriptome of tomato elucidates the signaling pathways of induced systemic resistance and systemic acquired resistance activated by Chaetomium globosum
Source: Front Genet. 2022 Nov 18;13:1048578. doi: 10.3389/fgene.2022.1048578 (PMC9716087; doi:10.3389/fgene.2022.1048578)
Supplement: Supplementary file 10 [file Table6.XLS]

test_id	gene_id	gene	locus	sample_1	sample_2	status	value_1	value_2	log2(fold_change)	test_stat	p_value	q_value	significant	Entry	Gene names	Protein names	Organism	Pathway	Gene ontology (biological process)	Gene ontology (cellular component)	Gene ontology (GO)	Gene ontology (molecular function)	Gene ontology IDs	Cross-reference (UniPathway)	Cross-reference (KEGG)	Cross-reference (KO)	KEGG-pathways
XLOC_000241	XLOC_000241	Solyc01g010180.3	1:4911658-4912579	OHr	24Hr	OK	7.33501	19.1948	1.38784	2.18865	0.0024	0.0498249	yes	A0A3Q7ETB5	101260464	Uncharacterized protein	Solanum lycopersicum (Tomato) (Lycopersicon esculentum)	-	-	-	-	-	-	-	sly:101260464;	-	-
XLOC_000335	XLOC_000335	Solyc01g014270.3	1:11890252-11895048	OHr	24Hr	OK	31.2877	11.4249	-1.45341	-3.03891	0.00035	0.0144513	yes	A0A3Q7EUD4	-	Uncharacterized protein	Solanum lycopersicum (Tomato) (Lycopersicon esculentum)	-	-	integral component of membrane [GO:0016021]	integral component of membrane [GO:0016021]	-	GO:0016021	-	-	-	-
XLOC_000418	XLOC_000418	Solyc01g017050.1	1:23709810-23710128	OHr	24Hr	OK	1520.32	585.309	-1.37711	-3.03344	5e-05	0.00359283	yes	A0A3Q7ECL7	-	Uncharacterized protein	Solanum lycopersicum (Tomato) (Lycopersicon esculentum)	-	-	-	-	-	-	-	-	-	-
XLOC_000532	XLOC_000532	Solyc01g028860.3	1:40991054-40995946	OHr	24Hr	OK	44.0798	84.9727	0.946881	2.3478	0.0011	0.030167	yes	A0A3Q7ED53	101253713	YTH domain-containing protein	Solanum lycopersicum (Tomato) (Lycopersicon esculentum)	-	mRNA destabilization [GO:0061157]	cytoplasm [GO:0005737]	cytoplasm [GO:0005737]; mRNA binding [GO:0003729]; mRNA destabilization [GO:0061157]	mRNA binding [GO:0003729]	GO:0003729; GO:0005737; GO:0061157	-	sly:101253713;	K20102;	-
XLOC_000542	XLOC_000542	Solyc01g044360.3	1:43196404-43208114	OHr	24Hr	OK	16.871	31.0216	0.878723	2.17742	0.00225	0.0480562	yes	A0A3Q7ED56	101262450	TOG domain-containing protein	Solanum lycopersicum (Tomato) (Lycopersicon esculentum)	-	protein import into nucleus [GO:0006606]	cytoplasm [GO:0005737]; nucleus [GO:0005634]	cytoplasm [GO:0005737]; nucleus [GO:0005634]; nuclear import signal receptor activity [GO:0061608]; nuclear localization sequence binding [GO:0008139]; protein import into nucleus [GO:0006606]	nuclear import signal receptor activity [GO:0061608]; nuclear localization sequence binding [GO:0008139]	GO:0005634; GO:0005737; GO:0006606; GO:0008139; GO:0061608	-	sly:101262450;	K20222;	-
XLOC_000558	XLOC_000558	Solyc01g049770.3	1:46290758-46291246	OHr	24Hr	OK	70.4704	14.5687	-2.27415	-4.20595	5e-05	0.00359283	yes	A0A3Q7EDC9	-	Uncharacterized protein	Solanum lycopersicum (Tomato) (Lycopersicon esculentum)	-	-	-	-	-	-	-	-	-	-
XLOC_000629	XLOC_000629	Solyc01g057260.3	1:60238776-60242259	OHr	24Hr	OK	17.1755	6.16248	-1.47877	-3.18615	0.0001	0.00611848	yes	A0A3Q7EEA8	-	Uncharacterized protein	Solanum lycopersicum (Tomato) (Lycopersicon esculentum)	-	-	-	-	-	-	-	-	-	-
XLOC_000652	XLOC_000652	Solyc01g057760.3	1:63610761-63619277	OHr	24Hr	OK	2.86033	9.42852	1.72085	3.68149	5e-05	0.00359283	yes	A0A3Q7EDW0	-	Uncharacterized protein	Solanum lycopersicum (Tomato) (Lycopersicon esculentum)	-	-	cytoplasm [GO:0005737]; nucleus [GO:0005634]; ribonucleoprotein complex [GO:1990904]	cytoplasm [GO:0005737]; nucleus [GO:0005634]; ribonucleoprotein complex [GO:1990904]; ATP binding [GO:0005524]; RNA binding [GO:0003723]; RNA helicase activity [GO:0003724]	ATP binding [GO:0005524]; RNA binding [GO:0003723]; RNA helicase activity [GO:0003724]	GO:0003723; GO:0003724; GO:0005524; GO:0005634; GO:0005737; GO:1990904	-	-	-	-
XLOC_000653	XLOC_000653	Solyc01g057770.3	1:63672034-63680464	OHr	24Hr	OK	5.07065	14.255	1.49122	3.49325	5e-05	0.00359283	yes	A0A3Q7EED4	-	Uncharacterized protein	Solanum lycopersicum (Tomato) (Lycopersicon esculentum)	-	borate transport [GO:0046713]	integral component of membrane [GO:0016021]	integral component of membrane [GO:0016021]; borate efflux transmembrane transporter activity [GO:0080139]; inorganic anion exchanger activity [GO:0005452]; borate transport [GO:0046713]	borate efflux transmembrane transporter activity [GO:0080139]; inorganic anion exchanger activity [GO:0005452]	GO:0005452; GO:0016021; GO:0046713; GO:0080139	-	-	-	-
XLOC_000653	XLOC_000653	Solyc01g057773.1	1:63672034-63680464	OHr	24Hr	OK	5.07065	14.255	1.49122	3.49325	5e-05	0.00359283	yes	A0A3Q7EEU5	-	Uncharacterized protein	Solanum lycopersicum (Tomato) (Lycopersicon esculentum)	-	-	-	-	-	-	-	-	-	-
XLOC_000839	XLOC_000839	Solyc01g067790.3	1:76580471-76586722	OHr	24Hr	OK	0.755778	2.35391	1.63902	2.59588	0.0007	0.0228474	yes	A0A3Q7EGL9	-	BRCT domain-containing protein	Solanum lycopersicum (Tomato) (Lycopersicon esculentum)	-	-	-	-	-	-	-	sly:101247749;	K20780;	-
XLOC_000868	XLOC_000868	Solyc01g068480.3	1:77531201-77545391	OHr	24Hr	OK	3.34872	8.5182	1.34694	3.12119	5e-05	0.00359283	yes	A0A3Q7F0F1	101244224	Uncharacterized protein	Solanum lycopersicum (Tomato) (Lycopersicon esculentum)	-	mRNA splicing, via spliceosome [GO:0000398]	catalytic step 2 spliceosome [GO:0071013]; nucleus [GO:0005634]; spliceosomal complex [GO:0005681]	catalytic step 2 spliceosome [GO:0071013]; nucleus [GO:0005634]; spliceosomal complex [GO:0005681]; mRNA binding [GO:0003729]; RNA binding [GO:0003723]; mRNA splicing, via spliceosome [GO:0000398]	mRNA binding [GO:0003729]; RNA binding [GO:0003723]	GO:0000398; GO:0003723; GO:0003729; GO:0005634; GO:0005681; GO:0071013	-	sly:101244224;	K12874;	Spliceosome;
XLOC_000878	XLOC_000878	Solyc01g079110.3	1:78030555-78030966	OHr	24Hr	OK	252.987	548.565	1.1166	2.97389	0.0001	0.00611848	yes	A0A3Q7EH66	101260571	Histone H3	Solanum lycopersicum (Tomato) (Lycopersicon esculentum)	-	phosphorylation [GO:0016310]	nucleosome [GO:0000786]; nucleus [GO:0005634]	nucleosome [GO:0000786]; nucleus [GO:0005634]; DNA binding [GO:0003677]; kinase activity [GO:0016301]; protein heterodimerization activity [GO:0046982]; phosphorylation [GO:0016310]	DNA binding [GO:0003677]; kinase activity [GO:0016301]; protein heterodimerization activity [GO:0046982]	GO:0000786; GO:0003677; GO:0005634; GO:0016301; GO:0016310; GO:0046982	-	sly:101260571;	K11253;	-
XLOC_000900	XLOC_000900	Solyc01g079507.1	1:78409539-78415807	OHr	24Hr	OK	10.6113	22.5685	1.0887	2.58899	0.0004	0.0157779	yes	A0A3Q7EHI4	101243636 MCM7	DNA replication licensing factor MCM7 (EC 3.6.4.12)	Solanum lycopersicum (Tomato) (Lycopersicon esculentum)	-	DNA replication initiation [GO:0006270]; DNA strand elongation involved in DNA replication [GO:0006271]; DNA unwinding involved in DNA replication [GO:0006268]; double-strand break repair via break-induced replication [GO:0000727]; pre-replicative complex assembly involved in nuclear cell cycle DNA replication [GO:0006267]	MCM complex [GO:0042555]; nucleus [GO:0005634]	MCM complex [GO:0042555]; nucleus [GO:0005634]; ATP binding [GO:0005524]; DNA helicase activity [GO:0003678]; DNA replication origin binding [GO:0003688]; single-stranded DNA binding [GO:0003697]; DNA replication initiation [GO:0006270]; DNA strand elongation involved in DNA replication [GO:0006271]; DNA unwinding involved in DNA replication [GO:0006268]; double-strand break repair via break-indu…	ATP binding [GO:0005524]; DNA helicase activity [GO:0003678]; DNA replication origin binding [GO:0003688]; single-stranded DNA binding [GO:0003697]	GO:0000727; GO:0003678; GO:0003688; GO:0003697; GO:0005524; GO:0005634; GO:0006267; GO:0006268; GO:0006270; GO:0006271; GO:0042555	-	sly:101243636;	K02210;	DNA replication; Cell cycle;
XLOC_000906	XLOC_000906	Solyc01g079570.3	1:78501014-78506919	OHr	24Hr	OK	1.65935	4.65803	1.4891	2.69306	0.0008	0.0250105	yes	H1AC31	SlArf 101055559 Xyl2	Alpha-L-arabinofuranosidase/beta-D-xylosidase	Solanum lycopersicum (Tomato) (Lycopersicon esculentum)	-	arabinan catabolic process [GO:0031222]; xylan catabolic process [GO:0045493]	extracellular region [GO:0005576]; plant-type cell wall [GO:0009505]	extracellular region [GO:0005576]; plant-type cell wall [GO:0009505]; alpha-L-arabinofuranosidase activity [GO:0046556]; hydrolase activity, hydrolyzing O-glycosyl compounds [GO:0004553]; xylan 1,4-beta-xylosidase activity [GO:0009044]; arabinan catabolic process [GO:0031222]; xylan catabolic process [GO:0045493]	alpha-L-arabinofuranosidase activity [GO:0046556]; hydrolase activity, hydrolyzing O-glycosyl compounds [GO:0004553]; xylan 1,4-beta-xylosidase activity [GO:0009044]	GO:0004553; GO:0005576; GO:0009044; GO:0009505; GO:0031222; GO:0045493; GO:0046556	-	sly:101055559;	-	-
XLOC_000949	XLOC_000949	Solyc01g080600.3	1:79693478-79693889	OHr	24Hr	OK	156.405	390.921	1.32159	3.45455	5e-05	0.00359283	yes	K4AY75	101263845	Histone H3	Solanum lycopersicum (Tomato) (Lycopersicon esculentum)	-	-	nucleosome [GO:0000786]; nucleus [GO:0005634]	nucleosome [GO:0000786]; nucleus [GO:0005634]; DNA binding [GO:0003677]; protein heterodimerization activity [GO:0046982]	DNA binding [GO:0003677]; protein heterodimerization activity [GO:0046982]	GO:0000786; GO:0003677; GO:0005634; GO:0046982	-	sly:101245793;sly:101250929;sly:101252717;sly:101253224;sly:101263845;sly:101267861;	K11253;	-
XLOC_000957	XLOC_000957	Solyc01g080705.1	1:79809217-79810287	OHr	24Hr	OK	19.8846	6.33593	-1.65002	-2.97514	0.0002	0.0100755	yes	A0A3Q7EI26	-	IU_nuc_hydro domain-containing protein	Solanum lycopersicum (Tomato) (Lycopersicon esculentum)	-	-	-	-	-	-	-	-	-	-
XLOC_000979	XLOC_000979	Solyc01g081177.1	1:80335680-80339553	OHr	24Hr	OK	57.891	29.7358	-0.961138	-2.18508	0.00145	0.0363756	yes	A0A3Q7EIB3	-	Uncharacterized protein	Solanum lycopersicum (Tomato) (Lycopersicon esculentum)	-	-	-	-	-	-	-	-	-	-
XLOC_001017	XLOC_001017	Solyc01g086640.2	1:81493849-81497677	OHr	24Hr	OK	2.79518	7.3838	1.40142	2.55673	0.00045	0.0171305	yes	K4AY57	101260866	O-fucosyltransferase family protein	Solanum lycopersicum (Tomato) (Lycopersicon esculentum)	-	fucose metabolic process [GO:0006004]	cytoplasm [GO:0005737]; integral component of membrane [GO:0016021]	cytoplasm [GO:0005737]; integral component of membrane [GO:0016021]; transferase activity [GO:0016740]; fucose metabolic process [GO:0006004]	transferase activity [GO:0016740]	GO:0005737; GO:0006004; GO:0016021; GO:0016740	-	sly:101260866;	-	-
XLOC_001073	XLOC_001073	Solyc01g087780.2	1:82558704-82561534	OHr	24Hr	OK	1.21455	3.62672	1.57825	2.47313	0.0017	0.0406138	yes	O82006	sbt4a 543727	Subtilisin-like protease	Solanum lycopersicum (Tomato) (Lycopersicon esculentum)	-	-	-	serine-type endopeptidase activity [GO:0004252]	serine-type endopeptidase activity [GO:0004252]	GO:0004252	-	sly:543727;	-	-
XLOC_001090	XLOC_001090	Solyc01g088080.3	1:82792937-82801766	OHr	24Hr	OK	38.8095	81.9863	1.07897	2.68572	5e-05	0.00359283	yes	A0A3Q7EJA6	101262749	CCT-theta	Solanum lycopersicum (Tomato) (Lycopersicon esculentum)	-	protein folding [GO:0006457]	chaperonin-containing T-complex [GO:0005832]	chaperonin-containing T-complex [GO:0005832]; ATP binding [GO:0005524]; unfolded protein binding [GO:0051082]; protein folding [GO:0006457]	ATP binding [GO:0005524]; unfolded protein binding [GO:0051082]	GO:0005524; GO:0005832; GO:0006457; GO:0051082	-	sly:101262749;	K09500;	-
XLOC_001118	XLOC_001118	Solyc01g088800.3	1:83396736-83414483	OHr	24Hr	OK	4.80438	10.4822	1.12552	2.58583	0.00035	0.0144513	yes	A0A3Q7EKA1	-	Uncharacterized protein	Solanum lycopersicum (Tomato) (Lycopersicon esculentum)	-	small GTPase mediated signal transduction [GO:0007264]	nucleus [GO:0005634]	nucleus [GO:0005634]; GTP binding [GO:0005525]; GTPase activity [GO:0003924]; mRNA binding [GO:0003729]; RNA binding [GO:0003723]; small GTPase mediated signal transduction [GO:0007264]	GTPase activity [GO:0003924]; GTP binding [GO:0005525]; mRNA binding [GO:0003729]; RNA binding [GO:0003723]	GO:0003723; GO:0003729; GO:0003924; GO:0005525; GO:0005634; GO:0007264	-	-	-	-
XLOC_001132	XLOC_001132	Solyc01g090200.3	1:83696464-83728651	OHr	24Hr	OK	51.8978	24.408	-1.08832	-2.66143	0.00015	0.00825178	yes	A0A3Q7EJS4	101256217	Glycine--tRNA ligase (EC 6.1.1.14)	Solanum lycopersicum (Tomato) (Lycopersicon esculentum)	-	glycyl-tRNA aminoacylation [GO:0006426]	chloroplast stroma [GO:0009570]; mitochondrion [GO:0005739]	chloroplast stroma [GO:0009570]; mitochondrion [GO:0005739]; ATP binding [GO:0005524]; glycine-tRNA ligase activity [GO:0004820]; glycyl-tRNA aminoacylation [GO:0006426]	ATP binding [GO:0005524]; glycine-tRNA ligase activity [GO:0004820]	GO:0004820; GO:0005524; GO:0005739; GO:0006426; GO:0009570	-	sly:101256217;	K14164;	Aminoacyl-tRNA biosynthesis;
XLOC_001166	XLOC_001166	Solyc01g090890.3	1:84470110-84472549	OHr	24Hr	OK	53.3024	17.0119	-1.64766	-3.32091	0.00015	0.00825178	yes	A0A3Q7EJZ7	101244416	SPX domain-containing protein	Solanum lycopersicum (Tomato) (Lycopersicon esculentum)	-	cellular response to phosphate starvation [GO:0016036]	-	cellular response to phosphate starvation [GO:0016036]	-	GO:0016036	-	sly:101244416;	-	-
XLOC_001214	XLOC_001214	Solyc01g093970.3	1:85422811-85433730	OHr	24Hr	OK	1.57023	3.86783	1.30055	2.29806	0.0019	0.0435942	yes	A0A3Q7EKX3	-	Fe2OG dioxygenase domain-containing protein	Solanum lycopersicum (Tomato) (Lycopersicon esculentum)	PATHWAY: Glycan metabolism; pectin biosynthesis. {ECO:0000256|ARBA:ARBA00004877}.	pectin biosynthetic process [GO:0045489]	integral component of membrane [GO:0016021]	integral component of membrane [GO:0016021]; L-ascorbic acid binding [GO:0031418]; oxidoreductase activity [GO:0016491]; polygalacturonate 4-alpha-galacturonosyltransferase activity [GO:0047262]; pectin biosynthetic process [GO:0045489]	L-ascorbic acid binding [GO:0031418]; oxidoreductase activity [GO:0016491]; polygalacturonate 4-alpha-galacturonosyltransferase activity [GO:0047262]	GO:0016021; GO:0016491; GO:0031418; GO:0045489; GO:0047262	UPA00845	-	-	-
XLOC_001242	XLOC_001242	Solyc01g094690.3	1:86011825-86014616	OHr	24Hr	OK	74.0357	138.847	0.907207	2.2342	0.0021	0.0459645	yes	K4AZL0	PIP1;2 543640	Plasmamembrane intrinsic protein 12	Solanum lycopersicum (Tomato) (Lycopersicon esculentum)	-	response to water deprivation [GO:0009414]	integral component of membrane [GO:0016021]; plasma membrane [GO:0005886]; plasmodesma [GO:0009506]; vacuole [GO:0005773]	integral component of membrane [GO:0016021]; plasma membrane [GO:0005886]; plasmodesma [GO:0009506]; vacuole [GO:0005773]; water channel activity [GO:0015250]; response to water deprivation [GO:0009414]	water channel activity [GO:0015250]	GO:0005773; GO:0005886; GO:0009414; GO:0009506; GO:0015250; GO:0016021	-	sly:543640;	K09872;	-
XLOC_001243	XLOC_001243	Solyc01g094700.3	1:86019977-86022925	OHr	24Hr	OK	25.518	50.5966	0.987522	2.38457	0.001	0.0288769	yes	A0A3Q7F5E5	101254424	PlsC domain-containing protein	Solanum lycopersicum (Tomato) (Lycopersicon esculentum)	-	cutin biosynthetic process [GO:0010143]	integral component of membrane [GO:0016021]; membrane [GO:0016020]	integral component of membrane [GO:0016021]; membrane [GO:0016020]; glycerol-3-phosphate 2-O-acyltransferase activity [GO:0090447]; phosphatase activity [GO:0016791]; cutin biosynthetic process [GO:0010143]	glycerol-3-phosphate 2-O-acyltransferase activity [GO:0090447]; phosphatase activity [GO:0016791]	GO:0010143; GO:0016020; GO:0016021; GO:0016791; GO:0090447	-	sly:101254424;	K13508;	Metabolic pathways; Biosynthesis of secondary metabolites; Glycerolipid metabolism; Glycerophospholipid metabolism;
XLOC_001309	XLOC_001309	Solyc01g096060.3	1:87033871-87040159	OHr	24Hr	OK	2.93799	8.6875	1.56411	3.25931	5e-05	0.00359283	yes	A0A3Q7ELJ8	-	Importin N-terminal domain-containing protein	Solanum lycopersicum (Tomato) (Lycopersicon esculentum)	-	protein export from nucleus [GO:0006611]; protein import into nucleus [GO:0006606]	cytosol [GO:0005829]; integral component of membrane [GO:0016021]; nuclear envelope [GO:0005635]	cytosol [GO:0005829]; integral component of membrane [GO:0016021]; nuclear envelope [GO:0005635]; nuclear export signal receptor activity [GO:0005049]; Ran GTPase binding [GO:0008536]; protein export from nucleus [GO:0006611]; protein import into nucleus [GO:0006606]	nuclear export signal receptor activity [GO:0005049]; Ran GTPase binding [GO:0008536]	GO:0005049; GO:0005635; GO:0005829; GO:0006606; GO:0006611; GO:0008536; GO:0016021	-	-	-	-
XLOC_001316	XLOC_001316	Solyc01g096190.3	1:87159840-87165677	OHr	24Hr	OK	6.34776	14.3176	1.17346	2.76828	0.00025	0.0115292	yes	Q42883	LCA1	Calcium-transporting ATPase, endoplasmic reticulum-type (EC 7.2.2.10)	Solanum lycopersicum (Tomato) (Lycopersicon esculentum)	-	calcium ion transmembrane transport [GO:0070588]; calcium ion transport [GO:0006816]; cellular calcium ion homeostasis [GO:0006874]	endoplasmic reticulum [GO:0005783]; integral component of endoplasmic reticulum membrane [GO:0030176]	endoplasmic reticulum [GO:0005783]; integral component of endoplasmic reticulum membrane [GO:0030176]; ATP binding [GO:0005524]; ATPase activity [GO:0016887]; calcium transmembrane transporter activity, phosphorylative mechanism [GO:0005388]; metal ion binding [GO:0046872]; proton-exporting ATPase activity, phosphorylative mechanism [GO:0008553]; calcium ion transmembrane transport [GO:0070588]; …	ATPase activity [GO:0016887]; ATP binding [GO:0005524]; calcium transmembrane transporter activity, phosphorylative mechanism [GO:0005388]; metal ion binding [GO:0046872]; proton-exporting ATPase activity, phosphorylative mechanism [GO:0008553]	GO:0005388; GO:0005524; GO:0005783; GO:0006816; GO:0006874; GO:0008553; GO:0016887; GO:0030176; GO:0046872; GO:0070588	-	sly:543554;	K01537;	-
XLOC_001359	XLOC_001359	Solyc01g097120.3	1:87961321-87967552	OHr	24Hr	OK	10.6442	20.4718	0.943567	2.22835	0.0024	0.0498249	yes	A0A3Q7EMC2	-	TPX2 domain-containing protein	Solanum lycopersicum (Tomato) (Lycopersicon esculentum)	-	-	cytoplasm [GO:0005737]; microtubule [GO:0005874]	cytoplasm [GO:0005737]; microtubule [GO:0005874]	-	GO:0005737; GO:0005874	-	sly:101256524;	-	-
XLOC_001365	XLOC_001365	Solyc01g097190.3	1:88000290-88025314	OHr	24Hr	OK	4.77358	11.1288	1.22115	2.80731	0.00015	0.00825178	yes	A0A3Q7EM39	-	Uncharacterized protein	Solanum lycopersicum (Tomato) (Lycopersicon esculentum)	-	-	-	-	-	-	-	-	-	-
XLOC_001392	XLOC_001392	Solyc01g097640.3	1:88275894-88298332	OHr	24Hr	OK	2.52731	5.75568	1.18738	2.59899	0.0002	0.0100755	yes	A0A3Q7EM99	-	Bms1-type G domain-containing protein	Solanum lycopersicum (Tomato) (Lycopersicon esculentum)	-	endonucleolytic cleavage of tricistronic rRNA transcript (SSU-rRNA, 5.8S rRNA, LSU-rRNA) [GO:0000479]; maturation of SSU-rRNA from tricistronic rRNA transcript (SSU-rRNA, 5.8S rRNA, LSU-rRNA) [GO:0000462]	90S preribosome [GO:0030686]; nucleolus [GO:0005730]	90S preribosome [GO:0030686]; nucleolus [GO:0005730]; GTP binding [GO:0005525]; GTPase activity [GO:0003924]; U3 snoRNA binding [GO:0034511]; endonucleolytic cleavage of tricistronic rRNA transcript (SSU-rRNA, 5.8S rRNA, LSU-rRNA) [GO:0000479]; maturation of SSU-rRNA from tricistronic rRNA transcript (SSU-rRNA, 5.8S rRNA, LSU-rRNA) [GO:0000462]	GTPase activity [GO:0003924]; GTP binding [GO:0005525]; U3 snoRNA binding [GO:0034511]	GO:0000462; GO:0000479; GO:0003924; GO:0005525; GO:0005730; GO:0030686; GO:0034511	-	-	-	-
XLOC_001416	XLOC_001416	Solyc01g098100.2	1:88576837-88577627	OHr	24Hr	OK	52.8416	104.714	0.986706	2.42891	0.00095	0.0278231	yes	A0A3Q7EMS1	-	60S ribosome subunit biogenesis protein NIP7 homolog	Solanum lycopersicum (Tomato) (Lycopersicon esculentum)	-	ribosomal large subunit biogenesis [GO:0042273]; ribosome assembly [GO:0042255]	nucleolus [GO:0005730]; preribosome, large subunit precursor [GO:0030687]	nucleolus [GO:0005730]; preribosome, large subunit precursor [GO:0030687]; RNA binding [GO:0003723]; ribosomal large subunit biogenesis [GO:0042273]; ribosome assembly [GO:0042255]	RNA binding [GO:0003723]	GO:0003723; GO:0005730; GO:0030687; GO:0042255; GO:0042273	-	-	-	-
XLOC_001438	XLOC_001438	Solyc01g098500.3	1:88883753-88895939	OHr	24Hr	OK	61.4243	32.0562	-0.938207	-2.15185	0.0024	0.0498249	yes	A0A0A8JCK7	SFP5 101261374	Sugar-porter family protein 5	Solanum lycopersicum (Tomato) (Lycopersicon esculentum)	-	phosphate ion transport [GO:0006817]	integral component of membrane [GO:0016021]	integral component of membrane [GO:0016021]; transmembrane transporter activity [GO:0022857]; phosphate ion transport [GO:0006817]	transmembrane transporter activity [GO:0022857]	GO:0006817; GO:0016021; GO:0022857	-	sly:101261374;	K03444;	-
XLOC_001515	XLOC_001515	Solyc01g100020.3	1:89974450-89985618	OHr	24Hr	OK	16.9805	4.60485	-1.88265	-3.81996	5e-05	0.00359283	yes	A0A3Q7ENG5	-	Phospholipase (EC 3.1.4.4)	Solanum lycopersicum (Tomato) (Lycopersicon esculentum)	-	inositol lipid-mediated signaling [GO:0048017]; phosphatidic acid biosynthetic process [GO:0006654]; phospholipid catabolic process [GO:0009395]	plasma membrane [GO:0005886]	plasma membrane [GO:0005886]; N-acylphosphatidylethanolamine-specific phospholipase D activity [GO:0070290]; phospholipase D activity [GO:0004630]; inositol lipid-mediated signaling [GO:0048017]; phosphatidic acid biosynthetic process [GO:0006654]; phospholipid catabolic process [GO:0009395]	N-acylphosphatidylethanolamine-specific phospholipase D activity [GO:0070290]; phospholipase D activity [GO:0004630]	GO:0004630; GO:0005886; GO:0006654; GO:0009395; GO:0048017; GO:0070290	-	-	-	-
XLOC_001544	XLOC_001544	Solyc01g100580.3	1:90443494-90446574	OHr	24Hr	OK	2.9465	9.66635	1.71397	3.03434	0.0002	0.0100755	yes	A0A3Q7EQC9	101250841	Uncharacterized protein	Solanum lycopersicum (Tomato) (Lycopersicon esculentum)	-	-	mitochondrion [GO:0005739]	mitochondrion [GO:0005739]	-	GO:0005739	-	sly:101250841;	-	-
XLOC_001569	XLOC_001569	Solyc01g101060.3	1:90795404-90797732	OHr	24Hr	OK	60.3306	123.771	1.03671	2.5884	0.00035	0.0144513	yes	A0A3Q7EQL9	-	S-adenosylmethionine synthase (EC 2.5.1.6)	Solanum lycopersicum (Tomato) (Lycopersicon esculentum)	PATHWAY: Amino-acid biosynthesis; S-adenosyl-L-methionine biosynthesis; S-adenosyl-L-methionine from L-methionine: step 1/1. {ECO:0000256|ARBA:ARBA00005224, ECO:0000256|RuleBase:RU000541}.	one-carbon metabolic process [GO:0006730]; S-adenosylmethionine biosynthetic process [GO:0006556]	cytosol [GO:0005829]	cytosol [GO:0005829]; ATP binding [GO:0005524]; metal ion binding [GO:0046872]; methionine adenosyltransferase activity [GO:0004478]; one-carbon metabolic process [GO:0006730]; S-adenosylmethionine biosynthetic process [GO:0006556]	ATP binding [GO:0005524]; metal ion binding [GO:0046872]; methionine adenosyltransferase activity [GO:0004478]	GO:0004478; GO:0005524; GO:0005829; GO:0006556; GO:0006730; GO:0046872	UPA00315;UER00080	-	-	-
XLOC_001598	XLOC_001598	Solyc01g102700.3	1:91309947-91318509	OHr	24Hr	OK	0.835478	2.61084	1.64384	2.58335	0.00145	0.0363756	yes	A0A3Q7EQZ7	-	Protein kinase domain-containing protein	Solanum lycopersicum (Tomato) (Lycopersicon esculentum)	-	-	integral component of membrane [GO:0016021]; membrane [GO:0016020]	integral component of membrane [GO:0016021]; membrane [GO:0016020]; ATP binding [GO:0005524]; protein serine/threonine kinase activity [GO:0004674]	ATP binding [GO:0005524]; protein serine/threonine kinase activity [GO:0004674]	GO:0004674; GO:0005524; GO:0016020; GO:0016021	-	-	-	-
XLOC_001638	XLOC_001638	Solyc01g103335.1	1:91846407-91852131	OHr	24Hr	OK	5.30747	1.32673	-2.00015	-2.78498	0.0007	0.0228474	yes	A0A3Q7EQ17	-	Plus3 domain-containing protein	Solanum lycopersicum (Tomato) (Lycopersicon esculentum)	-	-	-	DNA binding [GO:0003677]	DNA binding [GO:0003677]	GO:0003677	-	-	-	-
XLOC_001683	XLOC_001683	Solyc01g104390.2	1:92667427-92667976	OHr	24Hr	OK	0	0.974393	inf	-nan	0.0013	0.0338493	yes	A0A3Q7EQD3	101260083	Phytocyanin domain-containing protein	Solanum lycopersicum (Tomato) (Lycopersicon esculentum)	-	-	anchored component of plasma membrane [GO:0046658]	anchored component of plasma membrane [GO:0046658]; electron transfer activity [GO:0009055]	electron transfer activity [GO:0009055]	GO:0009055; GO:0046658	-	sly:101260083;	-	-
XLOC_001814	XLOC_001814	Solyc01g107160.3	1:94668393-94674091	OHr	24Hr	OK	15.8644	31.9129	1.00835	2.33459	0.00115	0.0312608	yes	A0A3Q7ES41	101266983	WD_REPEATS_REGION domain-containing protein	Solanum lycopersicum (Tomato) (Lycopersicon esculentum)	-	mitotic spindle assembly checkpoint [GO:0007094]	bub1-bub3 complex [GO:1990298]; kinetochore [GO:0000776]; mitotic checkpoint complex [GO:0033597]; phragmoplast [GO:0009524]	bub1-bub3 complex [GO:1990298]; kinetochore [GO:0000776]; mitotic checkpoint complex [GO:0033597]; phragmoplast [GO:0009524]; ubiquitin binding [GO:0043130]; mitotic spindle assembly checkpoint [GO:0007094]	ubiquitin binding [GO:0043130]	GO:0000776; GO:0007094; GO:0009524; GO:0033597; GO:0043130; GO:1990298	-	sly:101266983;	K02180;	Cell cycle;
XLOC_001836	XLOC_001836	Solyc01g107580.3	1:94974798-94980384	OHr	24Hr	OK	1.68666	5.42568	1.68563	2.86065	0.00025	0.0115292	yes	A0A3Q7ETL4	-	PseudoU_synth_2 domain-containing protein	Solanum lycopersicum (Tomato) (Lycopersicon esculentum)	-	enzyme-directed rRNA pseudouridine synthesis [GO:0000455]	-	pseudouridine synthase activity [GO:0009982]; RNA binding [GO:0003723]; enzyme-directed rRNA pseudouridine synthesis [GO:0000455]	pseudouridine synthase activity [GO:0009982]; RNA binding [GO:0003723]	GO:0000455; GO:0003723; GO:0009982	-	-	-	-
XLOC_001875	XLOC_001875	Solyc01g108180.3	1:95445006-95446905	OHr	24Hr	OK	3.3215	8.16446	1.29752	2.44766	0.00195	0.0440866	yes	A0A3Q7ESQ1	-	DYW_deaminase domain-containing protein	Solanum lycopersicum (Tomato) (Lycopersicon esculentum)	-	-	-	zinc ion binding [GO:0008270]	zinc ion binding [GO:0008270]	GO:0008270	-	-	-	-
XLOC_001876	XLOC_001876	Solyc01g108210.3	1:95464622-95472015	OHr	24Hr	OK	14.1773	5.86821	-1.27259	-2.71311	0.00025	0.0115292	yes	A0A3Q7EU02	-	Uncharacterized protein	Solanum lycopersicum (Tomato) (Lycopersicon esculentum)	-	oxidation-reduction process [GO:0055114]; sterol metabolic process [GO:0016125]	integral component of membrane [GO:0016021]	integral component of membrane [GO:0016021]; (+)-abscisic acid 8'-hydroxylase activity [GO:0010295]; heme binding [GO:0020037]; iron ion binding [GO:0005506]; monooxygenase activity [GO:0004497]; oxidoreductase activity [GO:0016491]; oxidation-reduction process [GO:0055114]; sterol metabolic process [GO:0016125]	(+)-abscisic acid 8'-hydroxylase activity [GO:0010295]; heme binding [GO:0020037]; iron ion binding [GO:0005506]; monooxygenase activity [GO:0004497]; oxidoreductase activity [GO:0016491]	GO:0004497; GO:0005506; GO:0010295; GO:0016021; GO:0016125; GO:0016491; GO:0020037; GO:0055114	-	-	-	-
XLOC_001912	XLOC_001912	Solyc01g109090.2	1:96055966-96056431	OHr	24Hr	OK	117.942	28.408	-2.05371	-4.10782	5e-05	0.00359283	yes	A0A3Q7FDE6	-	Uncharacterized protein	Solanum lycopersicum (Tomato) (Lycopersicon esculentum)	-	-	-	-	-	-	-	-	-	-
XLOC_001937	XLOC_001937	Solyc01g109655.1	1:96475058-96485213	OHr	24Hr	OK	95.2386	256.503	1.42936	3.61836	5e-05	0.00359283	yes	A0A3Q7ETE6	-	RRM domain-containing protein	Solanum lycopersicum (Tomato) (Lycopersicon esculentum)	-	-	nucleus [GO:0005634]	nucleus [GO:0005634]; RNA binding [GO:0003723]	RNA binding [GO:0003723]	GO:0003723; GO:0005634	-	-	-	-
XLOC_001980	XLOC_001980	Solyc01g110490.3	1:97098535-97103088	OHr	24Hr	OK	7.49768	17.5433	1.22641	2.7413	0.00015	0.00825178	yes	A0A3Q7FEA4	101268622	tRNA-dihydrouridine(47) synthase [NAD(P)(+)] (EC 1.3.1.-) (tRNA-dihydrouridine synthase 3)	Solanum lycopersicum (Tomato) (Lycopersicon esculentum)	-	-	-	flavin adenine dinucleotide binding [GO:0050660]; metal ion binding [GO:0046872]; tRNA dihydrouridine synthase activity [GO:0017150]	flavin adenine dinucleotide binding [GO:0050660]; metal ion binding [GO:0046872]; tRNA dihydrouridine synthase activity [GO:0017150]	GO:0017150; GO:0046872; GO:0050660	-	sly:101268622;	K05544;	-
XLOC_002028	XLOC_002028	Solyc01g111530.3	1:97669237-97692162	OHr	24Hr	OK	3.19636	8.38117	1.39072	3.21448	5e-05	0.00359283	yes	A0A3Q7EW07	-	Beta-galactosidase (EC 3.2.1.23)	Solanum lycopersicum (Tomato) (Lycopersicon esculentum)	-	carbohydrate metabolic process [GO:0005975]	cell wall [GO:0005618]; vacuole [GO:0005773]	cell wall [GO:0005618]; vacuole [GO:0005773]; beta-galactosidase activity [GO:0004565]; carbohydrate binding [GO:0030246]; ubiquitin-protein transferase activity [GO:0004842]; carbohydrate metabolic process [GO:0005975]	beta-galactosidase activity [GO:0004565]; carbohydrate binding [GO:0030246]; ubiquitin-protein transferase activity [GO:0004842]	GO:0004565; GO:0004842; GO:0005618; GO:0005773; GO:0005975; GO:0030246	-	-	-	-
XLOC_002070	XLOC_002070	Solyc01g005100.3	1:91750-97452	OHr	24Hr	OK	15.0272	5.85006	-1.36105	-2.75794	0.0001	0.00611848	yes	A0A3Q7E7D1	-	Uncharacterized protein	Solanum lycopersicum (Tomato) (Lycopersicon esculentum)	-	collagen metabolic process [GO:0032963]	-	collagen metabolic process [GO:0032963]	-	GO:0032963	-	-	-	-
XLOC_002114	XLOC_002114	Solyc01g006100.3	1:756261-764489	OHr	24Hr	OK	4.11008	11.9315	1.53754	3.35829	5e-05	0.00359283	yes	A0A3Q7E7N6	-	Uncharacterized protein	Solanum lycopersicum (Tomato) (Lycopersicon esculentum)	-	chromatin organization [GO:0006325]	nucleus [GO:0005634]	nucleus [GO:0005634]; chromatin binding [GO:0003682]; DNA (cytosine-5-)-methyltransferase activity [GO:0003886]; DNA binding [GO:0003677]; chromatin organization [GO:0006325]	chromatin binding [GO:0003682]; DNA (cytosine-5-)-methyltransferase activity [GO:0003886]; DNA binding [GO:0003677]	GO:0003677; GO:0003682; GO:0003886; GO:0005634; GO:0006325	-	sly:101265056;	K00558;	Metabolic pathways; Cysteine and methionine metabolism;
XLOC_002119	XLOC_002119	Solyc01g006170.3	1:808929-811277	OHr	24Hr	OK	14.8025	46.4487	1.64979	4.2141	5e-05	0.00359283	yes	A0A3Q7ER31	-	Uncharacterized protein	Solanum lycopersicum (Tomato) (Lycopersicon esculentum)	-	ribosomal large subunit biogenesis [GO:0042273]; rRNA processing [GO:0006364]	nuclear periphery [GO:0034399]; nucleolus [GO:0005730]; preribosome, large subunit precursor [GO:0030687]	nuclear periphery [GO:0034399]; nucleolus [GO:0005730]; preribosome, large subunit precursor [GO:0030687]; ribosomal large subunit biogenesis [GO:0042273]; rRNA processing [GO:0006364]	-	GO:0005730; GO:0006364; GO:0030687; GO:0034399; GO:0042273	-	sly:101264660;	K14823;	-
XLOC_002140	XLOC_002140	Solyc01g006560.3	1:1128397-1132896	OHr	24Hr	OK	45.8561	15.5378	-1.56133	-3.5908	5e-05	0.00359283	yes	A0A3Q7E8Z0	-	Lipoxygenase (EC 1.13.11.-)	Solanum lycopersicum (Tomato) (Lycopersicon esculentum)	PATHWAY: Lipid metabolism; oxylipin biosynthesis. {ECO:0000256|RuleBase:RU003975}.	lipid oxidation [GO:0034440]; oxylipin biosynthetic process [GO:0031408]	-	metal ion binding [GO:0046872]; oxidoreductase activity, acting on single donors with incorporation of molecular oxygen, incorporation of two atoms of oxygen [GO:0016702]; lipid oxidation [GO:0034440]; oxylipin biosynthetic process [GO:0031408]	metal ion binding [GO:0046872]; oxidoreductase activity, acting on single donors with incorporation of molecular oxygen, incorporation of two atoms of oxygen [GO:0016702]	GO:0016702; GO:0031408; GO:0034440; GO:0046872	UPA00382	-	-	-
XLOC_002178	XLOC_002178	Solyc01g007170.3	1:1732796-1735826	OHr	24Hr	OK	2.48989	7.45321	1.58178	3.44412	5e-05	0.00359283	yes	A0A3Q7E9B4	-	Uncharacterized protein	Solanum lycopersicum (Tomato) (Lycopersicon esculentum)	-	-	integral component of membrane [GO:0016021]	integral component of membrane [GO:0016021]	-	GO:0016021	-	-	-	-
XLOC_002197	XLOC_002197	Solyc01g007250.3	1:1808371-1812614	OHr	24Hr	OK	7.62549	18.6739	1.29212	2.37599	0.00185	0.0428179	yes	A0A3Q7E9C7	101261441	Brix domain-containing protein	Solanum lycopersicum (Tomato) (Lycopersicon esculentum)	-	rRNA processing [GO:0006364]	Mpp10 complex [GO:0034457]; nucleolus [GO:0005730]; small-subunit processome [GO:0032040]	Mpp10 complex [GO:0034457]; nucleolus [GO:0005730]; small-subunit processome [GO:0032040]; snoRNA binding [GO:0030515]; rRNA processing [GO:0006364]	snoRNA binding [GO:0030515]	GO:0005730; GO:0006364; GO:0030515; GO:0032040; GO:0034457	-	sly:101261441;	K14561;	Ribosome biogenesis in eukaryotes;
XLOC_002225	XLOC_002225	Solyc01g008230.3	1:2294445-2295195	OHr	24Hr	OK	30.4314	65.7081	1.11051	2.56439	0.00065	0.0217123	yes	G3BGV5	TCP15 100736520	TCP transcription factor 15	Solanum lycopersicum (Tomato) (Lycopersicon esculentum)	-	-	nucleus [GO:0005634]	nucleus [GO:0005634]; DNA-binding transcription factor activity [GO:0003700]; sequence-specific DNA binding [GO:0043565]	DNA-binding transcription factor activity [GO:0003700]; sequence-specific DNA binding [GO:0043565]	GO:0003700; GO:0005634; GO:0043565	-	sly:100736520;	K16221;	Circadian rhythm - plant;
XLOC_002507	XLOC_002507	Solyc01g016455.1	1:19929870-19933831	OHr	24Hr	OK	18.4927	3.93622	-2.23208	-3.79806	5e-05	0.00359283	yes	A0A3Q7EBM5	-	Uncharacterized protein	Solanum lycopersicum (Tomato) (Lycopersicon esculentum)	-	-	-	-	-	-	-	-	-	-
XLOC_002687	XLOC_002687	Solyc01g049880.3	1:46638807-46641245	OHr	24Hr	OK	12.7871	3.40981	-1.90693	-2.7837	0.00105	0.0294492	yes	A0A3Q7ED00	-	Uncharacterized protein	Solanum lycopersicum (Tomato) (Lycopersicon esculentum)	-	-	-	-	-	-	-	-	-	-
XLOC_002726	XLOC_002726	Solyc01g056850.3	1:56980455-56987295	OHr	24Hr	OK	5.05988	14.4165	1.51055	3.33233	5e-05	0.00359283	yes	A0A3Q7EDE2	-	CTP synthase (EC 6.3.4.2) (UTP--ammonia ligase)	Solanum lycopersicum (Tomato) (Lycopersicon esculentum)	PATHWAY: Pyrimidine metabolism; CTP biosynthesis via de novo pathway; CTP from UDP: step 2/2. {ECO:0000256|ARBA:ARBA00005171, ECO:0000256|RuleBase:RU810713}.	'de novo' CTP biosynthetic process [GO:0044210]; CTP biosynthetic process [GO:0006241]; glutamine metabolic process [GO:0006541]; pyrimidine nucleobase biosynthetic process [GO:0019856]	-	ATP binding [GO:0005524]; CTP synthase activity [GO:0003883]; identical protein binding [GO:0042802]; 'de novo' CTP biosynthetic process [GO:0044210]; CTP biosynthetic process [GO:0006241]; glutamine metabolic process [GO:0006541]; pyrimidine nucleobase biosynthetic process [GO:0019856]	ATP binding [GO:0005524]; CTP synthase activity [GO:0003883]; identical protein binding [GO:0042802]	GO:0003883; GO:0005524; GO:0006241; GO:0006541; GO:0019856; GO:0042802; GO:0044210	UPA00159;UER00277	sly:101257698;	K01937;	Metabolic pathways; Pyrimidine metabolism;
XLOC_002928	XLOC_002928	Solyc01g066430.3	1:74130133-74131036	OHr	24Hr	OK	3.73486	13.8462	1.89036	3.04255	0.00055	0.0194961	yes	A0A3Q7EFY3	101260171	RING-type domain-containing protein	Solanum lycopersicum (Tomato) (Lycopersicon esculentum)	-	protein ubiquitination [GO:0016567]	integral component of membrane [GO:0016021]	integral component of membrane [GO:0016021]; protein ubiquitination [GO:0016567]	-	GO:0016021; GO:0016567	-	sly:101260171;	-	-
XLOC_002956	XLOC_002956	Solyc01g066880.3	1:74935807-74937288	OHr	24Hr	OK	86.4854	25.15	-1.7819	-4.23943	5e-05	0.00359283	yes	A0A3Q7EZF0	101253123	HMA domain-containing protein	Solanum lycopersicum (Tomato) (Lycopersicon esculentum)	-	metal ion transport [GO:0030001]	-	metal ion binding [GO:0046872]; metal ion transport [GO:0030001]	metal ion binding [GO:0046872]	GO:0030001; GO:0046872	-	sly:101253123;	-	-
XLOC_003007	XLOC_003007	Solyc01g068020.3	1:76874016-76876937	OHr	24Hr	OK	25.3875	10.6408	-1.25452	-2.69765	0.00055	0.0194961	yes	A0A3Q7EGL7	-	Polyketide_cyc domain-containing protein	Solanum lycopersicum (Tomato) (Lycopersicon esculentum)	-	-	-	-	-	-	-	-	-	-
XLOC_003017	XLOC_003017	Solyc01g068160.3	1:77076994-77078580	OHr	24Hr	OK	7.96856	18.6753	1.22874	2.65104	0.0003	0.0130251	yes	A0A3Q7EGW4	-	Aminotran_5 domain-containing protein	Solanum lycopersicum (Tomato) (Lycopersicon esculentum)	-	-	-	catalytic activity [GO:0003824]	catalytic activity [GO:0003824]	GO:0003824	-	sly:101258894;	K22207;	Metabolic pathways; Cysteine and methionine metabolism;
XLOC_003039	XLOC_003039	Solyc01g079150.3	1:78098619-78102435	OHr	24Hr	OK	8.22812	19.7894	1.26609	2.91868	0.0001	0.00611848	yes	A0A3Q7EGT9	-	Uncharacterized protein	Solanum lycopersicum (Tomato) (Lycopersicon esculentum)	-	borate transport [GO:0046713]	integral component of membrane [GO:0016021]	integral component of membrane [GO:0016021]; borate efflux transmembrane transporter activity [GO:0080139]; inorganic anion exchanger activity [GO:0005452]; borate transport [GO:0046713]	borate efflux transmembrane transporter activity [GO:0080139]; inorganic anion exchanger activity [GO:0005452]	GO:0005452; GO:0016021; GO:0046713; GO:0080139	-	-	-	-
XLOC_003096	XLOC_003096	Solyc01g080070.3	1:79076734-79079067	OHr	24Hr	OK	9.41188	23.3881	1.31322	3.24758	5e-05	0.00359283	yes	A0A3Q7F1A4	-	HMA domain-containing protein	Solanum lycopersicum (Tomato) (Lycopersicon esculentum)	-	metal ion transport [GO:0030001]	-	metal ion binding [GO:0046872]; metal ion transport [GO:0030001]	metal ion binding [GO:0046872]	GO:0030001; GO:0046872	-	-	-	-
XLOC_003195	XLOC_003195	Solyc01g074010.3	1:81214992-81222780	OHr	24Hr	OK	26.2418	51.9727	0.985884	2.40547	0.00075	0.0240975	yes	A0A3Q7EH43	-	Protein kinase domain-containing protein	Solanum lycopersicum (Tomato) (Lycopersicon esculentum)	-	protein phosphorylation [GO:0006468]	cytoplasm [GO:0005737]; nucleosome [GO:0000786]	cytoplasm [GO:0005737]; nucleosome [GO:0000786]; ATP binding [GO:0005524]; DNA binding [GO:0003677]; protein heterodimerization activity [GO:0046982]; protein serine/threonine kinase activity [GO:0004674]; protein phosphorylation [GO:0006468]	ATP binding [GO:0005524]; DNA binding [GO:0003677]; protein heterodimerization activity [GO:0046982]; protein serine/threonine kinase activity [GO:0004674]	GO:0000786; GO:0003677; GO:0004674; GO:0005524; GO:0005737; GO:0006468; GO:0046982	-	-	-	-
XLOC_003217	XLOC_003217	Solyc01g087035.1	1:81830127-81830256	OHr	24Hr	OK	62.4548	0	-inf	-nan	0.0013	0.0338493	yes	A0A3Q7EIX3	-	Uncharacterized protein	Solanum lycopersicum (Tomato) (Lycopersicon esculentum)	-	-	-	-	-	-	-	-	-	-
XLOC_003226	XLOC_003226	Solyc01g087210.3	1:82008205-82016312	OHr	24Hr	OK	10.8638	24.5216	1.17452	2.83351	5e-05	0.00359283	yes	A0A3Q7EJE4	101246863	Cellulose synthase (EC 2.4.1.12)	Solanum lycopersicum (Tomato) (Lycopersicon esculentum)	PATHWAY: Glycan metabolism; plant cellulose biosynthesis. {ECO:0000256|ARBA:ARBA00004768, ECO:0000256|RuleBase:RU361116}.	cellulose biosynthetic process [GO:0030244]; cell wall organization [GO:0071555]; plant-type primary cell wall biogenesis [GO:0009833]	Golgi apparatus [GO:0005794]; integral component of membrane [GO:0016021]; plasma membrane [GO:0005886]; trans-Golgi network [GO:0005802]	Golgi apparatus [GO:0005794]; integral component of membrane [GO:0016021]; plasma membrane [GO:0005886]; trans-Golgi network [GO:0005802]; cellulose synthase (UDP-forming) activity [GO:0016760]; cellulose synthase activity [GO:0016759]; metal ion binding [GO:0046872]; cell wall organization [GO:0071555]; cellulose biosynthetic process [GO:0030244]; plant-type primary cell wall biogenesis [GO:0009…	cellulose synthase (UDP-forming) activity [GO:0016760]; cellulose synthase activity [GO:0016759]; metal ion binding [GO:0046872]	GO:0005794; GO:0005802; GO:0005886; GO:0009833; GO:0016021; GO:0016759; GO:0016760; GO:0030244; GO:0046872; GO:0071555	UPA00695	sly:101246863;	K10999;	-
XLOC_003233	XLOC_003233	Solyc01g087330.3	1:82160857-82168963	OHr	24Hr	OK	18.9348	7.69836	-1.29841	-2.32021	0.00165	0.0397264	yes	A0A3Q7EIY3	-	Uncharacterized protein	Solanum lycopersicum (Tomato) (Lycopersicon esculentum)	-	-	-	-	-	-	-	-	-	-
XLOC_003233	XLOC_003233	Solyc01g087332.1	1:82160857-82168963	OHr	24Hr	OK	18.9348	7.69836	-1.29841	-2.32021	0.00165	0.0397264	yes	A0A3Q7EJ26	-	Uncharacterized protein	Solanum lycopersicum (Tomato) (Lycopersicon esculentum)	-	-	-	-	-	-	-	-	-	-
XLOC_003237	XLOC_003237	Solyc01g087380.3	1:82189149-82190435	OHr	24Hr	OK	21.5952	5.81694	-1.89238	-3.26771	0.0001	0.00611848	yes	A0A3Q7EJ34	-	Uncharacterized protein	Solanum lycopersicum (Tomato) (Lycopersicon esculentum)	-	negative regulation of transcription, DNA-templated [GO:0045892]; positive regulation of transcription by RNA polymerase II [GO:0045944]	histone acetyltransferase complex [GO:0000123]; nuclear chromatin [GO:0000790]; nucleus [GO:0005634]	histone acetyltransferase complex [GO:0000123]; nuclear chromatin [GO:0000790]; nucleus [GO:0005634]; histone acetyltransferase activity [GO:0004402]; histone binding [GO:0042393]; negative regulation of transcription, DNA-templated [GO:0045892]; positive regulation of transcription by RNA polymerase II [GO:0045944]	histone acetyltransferase activity [GO:0004402]; histone binding [GO:0042393]	GO:0000123; GO:0000790; GO:0004402; GO:0005634; GO:0042393; GO:0045892; GO:0045944	-	-	-	-
XLOC_003252	XLOC_003252	Solyc01g087690.2	1:82490591-82493437	OHr	24Hr	OK	31.1878	10.8175	-1.52761	-3.47416	5e-05	0.00359283	yes	A0A3Q7EIU0	-	RNA_pol_sigma70 domain-containing protein	Solanum lycopersicum (Tomato) (Lycopersicon esculentum)	-	DNA-templated transcription, initiation [GO:0006352]	-	DNA binding [GO:0003677]; DNA-binding transcription factor activity [GO:0003700]; sigma factor activity [GO:0016987]; DNA-templated transcription, initiation [GO:0006352]	DNA binding [GO:0003677]; DNA-binding transcription factor activity [GO:0003700]; sigma factor activity [GO:0016987]	GO:0003677; GO:0003700; GO:0006352; GO:0016987	-	-	-	-
XLOC_003283	XLOC_003283	Solyc01g088550.3	1:83203617-83206607	OHr	24Hr	OK	19.4532	8.93826	-1.12194	-2.31283	0.0023	0.0485646	yes	A0A3Q7EJP3	101245097	Uncharacterized protein	Solanum lycopersicum (Tomato) (Lycopersicon esculentum)	-	-	integral component of membrane [GO:0016021]	integral component of membrane [GO:0016021]; purine nucleoside transmembrane transporter activity [GO:0015211]	purine nucleoside transmembrane transporter activity [GO:0015211]	GO:0015211; GO:0016021	-	sly:101245097;	-	-
XLOC_003358	XLOC_003358	Solyc01g091010.3	1:84589954-84593708	OHr	24Hr	OK	3.39176	17.9852	2.4067	3.95171	5e-05	0.00359283	yes	A0A3Q7EKF3	-	Uncharacterized protein	Solanum lycopersicum (Tomato) (Lycopersicon esculentum)	-	abaxial cell fate specification [GO:0010158]; cell fate commitment [GO:0045165]; fruit development [GO:0010154]; polarity specification of adaxial/abaxial axis [GO:0009944]; regulation of leaf development [GO:2000024]; regulation of shoot apical meristem development [GO:1902183]	nucleus [GO:0005634]	nucleus [GO:0005634]; DNA binding [GO:0003677]; abaxial cell fate specification [GO:0010158]; cell fate commitment [GO:0045165]; fruit development [GO:0010154]; polarity specification of adaxial/abaxial axis [GO:0009944]; regulation of leaf development [GO:2000024]; regulation of shoot apical meristem development [GO:1902183]	DNA binding [GO:0003677]	GO:0003677; GO:0005634; GO:0009944; GO:0010154; GO:0010158; GO:0045165; GO:1902183; GO:2000024	-	-	-	-
XLOC_003375	XLOC_003375	Solyc01g091260.3	1:84796695-84804327	OHr	24Hr	OK	50.4867	15.247	-1.72738	-4.41676	5e-05	0.00359283	yes	A0A3Q7EK89	-	Uncharacterized protein	Solanum lycopersicum (Tomato) (Lycopersicon esculentum)	-	-	cytoplasm [GO:0005737]	cytoplasm [GO:0005737]	-	GO:0005737	-	-	-	-
XLOC_003384	XLOC_003384	Solyc01g091430.2	1:84931354-84932973	OHr	24Hr	OK	4.65662	0.860803	-2.43553	-2.84545	0.0018	0.0422943	yes	A0A3Q7EKA0	-	Ku_PK_bind domain-containing protein	Solanum lycopersicum (Tomato) (Lycopersicon esculentum)	-	cellular response to gamma radiation [GO:0071480]; cellular response to X-ray [GO:0071481]; double-strand break repair via nonhomologous end joining [GO:0006303]; telomere maintenance [GO:0000723]	Ku70:Ku80 complex [GO:0043564]; nuclear chromosome, telomeric region [GO:0000784]	Ku70:Ku80 complex [GO:0043564]; nuclear chromosome, telomeric region [GO:0000784]; hydrolase activity, acting on acid anhydrides [GO:0016817]; telomeric DNA binding [GO:0042162]; cellular response to gamma radiation [GO:0071480]; cellular response to X-ray [GO:0071481]; double-strand break repair via nonhomologous end joining [GO:0006303]; telomere maintenance [GO:0000723]	hydrolase activity, acting on acid anhydrides [GO:0016817]; telomeric DNA binding [GO:0042162]	GO:0000723; GO:0000784; GO:0006303; GO:0016817; GO:0042162; GO:0043564; GO:0071480; GO:0071481	-	-	-	-
XLOC_003390	XLOC_003390	Solyc01g091530.3	1:85023729-85025737	OHr	24Hr	OK	57.9623	115.816	0.99865	2.41443	0.00085	0.025918	yes	A0A3Q7ELA6	-	Uncharacterized protein	Solanum lycopersicum (Tomato) (Lycopersicon esculentum)	-	-	anchored component of plasma membrane [GO:0046658]	anchored component of plasma membrane [GO:0046658]	-	GO:0046658	-	-	-	-
XLOC_003400	XLOC_003400	Solyc01g091740.3	1:85200371-85204194	OHr	24Hr	OK	3.59176	8.75658	1.28568	2.55899	0.00065	0.0217123	yes	A0A3Q7F4S4	-	Uncharacterized protein	Solanum lycopersicum (Tomato) (Lycopersicon esculentum)	-	-	-	-	-	-	-	-	-	-
XLOC_003436	XLOC_003436	Solyc01g094540.3	1:85847367-85848298	OHr	24Hr	OK	3.62709	19.688	2.44043	2.9326	0.0012	0.0322417	yes	A0A3Q7F5B7	-	Sm domain-containing protein	Solanum lycopersicum (Tomato) (Lycopersicon esculentum)	-	mRNA splicing, via spliceosome [GO:0000398]	catalytic step 2 spliceosome [GO:0071013]; cytoplasm [GO:0005737]; U1 snRNP [GO:0005685]; U2 snRNP [GO:0005686]; U2-type prespliceosome [GO:0071004]; U4/U6 x U5 tri-snRNP complex [GO:0046540]; U4 snRNP [GO:0005687]; U5 snRNP [GO:0005682]	catalytic step 2 spliceosome [GO:0071013]; cytoplasm [GO:0005737]; U1 snRNP [GO:0005685]; U2 snRNP [GO:0005686]; U2-type prespliceosome [GO:0071004]; U4 snRNP [GO:0005687]; U4/U6 x U5 tri-snRNP complex [GO:0046540]; U5 snRNP [GO:0005682]; mRNA splicing, via spliceosome [GO:0000398]	-	GO:0000398; GO:0005682; GO:0005685; GO:0005686; GO:0005687; GO:0005737; GO:0046540; GO:0071004; GO:0071013	-	-	-	-
XLOC_003447	XLOC_003447	Solyc01g094750.3	1:86048315-86049896	OHr	24Hr	OK	3.93757	9.26255	1.2341	2.3551	0.00165	0.0397264	yes	A0A3Q7ELX6	101262353	Uncharacterized protein	Solanum lycopersicum (Tomato) (Lycopersicon esculentum)	-	-	-	heme binding [GO:0020037]; iron ion binding [GO:0005506]; monooxygenase activity [GO:0004497]; oxidoreductase activity, acting on paired donors, with incorporation or reduction of molecular oxygen [GO:0016705]	heme binding [GO:0020037]; iron ion binding [GO:0005506]; monooxygenase activity [GO:0004497]; oxidoreductase activity, acting on paired donors, with incorporation or reduction of molecular oxygen [GO:0016705]	GO:0004497; GO:0005506; GO:0016705; GO:0020037	-	sly:101262353;	K15398;	Metabolic pathways; Cutin, suberine and wax biosynthesis;
XLOC_003458	XLOC_003458	Solyc01g094920.3	1:86200749-86202502	OHr	24Hr	OK	22.662	43.3199	0.934758	2.23162	0.0016	0.038876	yes	A0A3Q7F5H9	-	Malectin_like domain-containing protein	Solanum lycopersicum (Tomato) (Lycopersicon esculentum)	-	formation of cytoplasmic translation initiation complex [GO:0001732]; formation of translation preinitiation complex [GO:0001731]	eukaryotic translation initiation factor 2 complex [GO:0005850]; integral component of membrane [GO:0016021]	eukaryotic translation initiation factor 2 complex [GO:0005850]; integral component of membrane [GO:0016021]; mRNA binding [GO:0003729]; translation initiation factor activity [GO:0003743]; translation initiation factor binding [GO:0031369]; formation of cytoplasmic translation initiation complex [GO:0001732]; formation of translation preinitiation complex [GO:0001731]	mRNA binding [GO:0003729]; translation initiation factor activity [GO:0003743]; translation initiation factor binding [GO:0031369]	GO:0001731; GO:0001732; GO:0003729; GO:0003743; GO:0005850; GO:0016021; GO:0031369	-	-	-	-
XLOC_003469	XLOC_003469	Solyc01g095110.3	1:86378388-86380674	OHr	24Hr	OK	0.919986	3.08939	1.74764	2.60223	0.00105	0.0294492	yes	A0A3Q7F5L6	101265078	Uncharacterized protein	Solanum lycopersicum (Tomato) (Lycopersicon esculentum)	-	-	-	-	-	-	-	sly:101265078;	-	-
XLOC_003474	XLOC_003474	Solyc01g095330.2	1:86503727-86509039	OHr	24Hr	OK	25.5912	8.25215	-1.6328	-2.5167	0.00105	0.0294492	yes	K4AZS2	-	Uncharacterized protein	Solanum lycopersicum (Tomato) (Lycopersicon esculentum)	-	-	integral component of membrane [GO:0016021]	integral component of membrane [GO:0016021]	-	GO:0016021	-	-	-	-
XLOC_003491	XLOC_003491	Solyc01g095740.3	1:86798231-86828846	OHr	24Hr	OK	10.8612	20.639	0.926188	2.14475	0.00225	0.0480562	yes	A0A3Q7ELP2	101245996	Uncharacterized protein	Solanum lycopersicum (Tomato) (Lycopersicon esculentum)	-	-	chloroplast [GO:0009507]	chloroplast [GO:0009507]; ATP binding [GO:0005524]; hydrolase activity [GO:0016787]; nucleic acid binding [GO:0003676]	ATP binding [GO:0005524]; hydrolase activity [GO:0016787]; nucleic acid binding [GO:0003676]	GO:0003676; GO:0005524; GO:0009507; GO:0016787	-	sly:101245996;	-	-
XLOC_003491	XLOC_003491	Solyc01g095745.1	1:86798231-86828846	OHr	24Hr	OK	10.8612	20.639	0.926188	2.14475	0.00225	0.0480562	yes	A0A3Q7F5Y8	-	4-coumarate--CoA ligase (EC 6.2.1.12)	Solanum lycopersicum (Tomato) (Lycopersicon esculentum)	PATHWAY: Phytoalexin biosynthesis; 3,4',5-trihydroxystilbene biosynthesis; 3,4',5-trihydroxystilbene from trans-4-coumarate: step 1/2. {ECO:0000256|ARBA:ARBA00004930}.	phenylpropanoid metabolic process [GO:0009698]	endoplasmic reticulum [GO:0005783]; membrane [GO:0016020]	endoplasmic reticulum [GO:0005783]; membrane [GO:0016020]; 4-coumarate-CoA ligase activity [GO:0016207]; long-chain fatty acid-CoA ligase activity [GO:0004467]; phenylpropanoid metabolic process [GO:0009698]	4-coumarate-CoA ligase activity [GO:0016207]; long-chain fatty acid-CoA ligase activity [GO:0004467]	GO:0004467; GO:0005783; GO:0009698; GO:0016020; GO:0016207	UPA00372;UER00547	-	-	-
XLOC_003504	XLOC_003504	Solyc01g096040.3	1:87003118-87004564	OHr	24Hr	OK	17.5007	34.8493	0.99372	2.38457	0.00075	0.0240975	yes	A0A3Q7ELT8	-	Peptidase A1 domain-containing protein	Solanum lycopersicum (Tomato) (Lycopersicon esculentum)	-	-	-	aspartic-type endopeptidase activity [GO:0004190]	aspartic-type endopeptidase activity [GO:0004190]	GO:0004190	-	-	-	-
XLOC_003615	XLOC_003615	Solyc01g098610.3	1:88948287-88960465	OHr	24Hr	OK	21.7653	11.066	-0.975895	-2.36934	0.0015	0.0371275	yes	A0A3Q7EN09	-	Glutathione synthetase (GSH-S) (EC 6.3.2.3)	Solanum lycopersicum (Tomato) (Lycopersicon esculentum)	PATHWAY: Sulfur metabolism; glutathione biosynthesis; glutathione from L-cysteine and L-glutamate: step 2/2. {ECO:0000256|ARBA:ARBA00004965, ECO:0000256|PIRNR:PIRNR001558}.	-	cytosol [GO:0005829]	cytosol [GO:0005829]; ATP binding [GO:0005524]; glutathione binding [GO:0043295]; glutathione synthase activity [GO:0004363]; magnesium ion binding [GO:0000287]; protein homodimerization activity [GO:0042803]	ATP binding [GO:0005524]; glutathione binding [GO:0043295]; glutathione synthase activity [GO:0004363]; magnesium ion binding [GO:0000287]; protein homodimerization activity [GO:0042803]	GO:0000287; GO:0004363; GO:0005524; GO:0005829; GO:0042803; GO:0043295	UPA00142;UER00210	-	-	-
XLOC_003634	XLOC_003634	Solyc01g098985.1	1:89214474-89220207	OHr	24Hr	OK	3.49727	10.2633	1.55319	3.27425	5e-05	0.00359283	yes	A0A3Q7EPD4	-	Kinesin-like protein	Solanum lycopersicum (Tomato) (Lycopersicon esculentum)	-	microtubule-based movement [GO:0007018]	microtubule [GO:0005874]	microtubule [GO:0005874]; ATP binding [GO:0005524]; microtubule binding [GO:0008017]; microtubule motor activity [GO:0003777]; microtubule-based movement [GO:0007018]	ATP binding [GO:0005524]; microtubule binding [GO:0008017]; microtubule motor activity [GO:0003777]	GO:0003777; GO:0005524; GO:0005874; GO:0007018; GO:0008017	-	sly:101264985;	K10406;	-
XLOC_003652	XLOC_003652	Solyc01g099405.1	1:89545642-89555629	OHr	24Hr	OK	495.11	1189.49	1.26452	2.60103	0.00185	0.0428179	yes	A0A3Q7ENE2	-	Uncharacterized protein	Solanum lycopersicum (Tomato) (Lycopersicon esculentum)	-	-	integral component of membrane [GO:0016021]	integral component of membrane [GO:0016021]	-	GO:0016021	-	-	-	-
XLOC_003652	XLOC_003652	Solyc01g099410.3	1:89545642-89555629	OHr	24Hr	OK	495.11	1189.49	1.26452	2.60103	0.00185	0.0428179	yes	P25469	-	Histone H2A.1 (LeH2A-1)	Solanum lycopersicum (Tomato) (Lycopersicon esculentum)	-	chromatin organization [GO:0006325]; chromatin silencing [GO:0006342]	nuclear chromatin [GO:0000790]; nucleosome [GO:0000786]	nuclear chromatin [GO:0000790]; nucleosome [GO:0000786]; DNA binding [GO:0003677]; protein heterodimerization activity [GO:0046982]; chromatin organization [GO:0006325]; chromatin silencing [GO:0006342]	DNA binding [GO:0003677]; protein heterodimerization activity [GO:0046982]	GO:0000786; GO:0000790; GO:0003677; GO:0006325; GO:0006342; GO:0046982	-	sly:101250163;	K11251;	Necroptosis;
XLOC_003691	XLOC_003691	Solyc01g100230.3	1:90158400-90160614	OHr	24Hr	OK	47.5913	22.7867	-1.06251	-2.44796	0.00065	0.0217123	yes	A0A3Q7EQ59	101267064	J domain-containing protein	Solanum lycopersicum (Tomato) (Lycopersicon esculentum)	-	-	-	-	-	-	-	sly:101267064;	-	-
XLOC_003734	XLOC_003734	Solyc01g101225.1	1:90921910-90927866	OHr	24Hr	OK	1.87598	5.27817	1.49239	2.54537	0.00065	0.0217123	yes	A0A3Q7F983	-	SWIM-type domain-containing protein	Solanum lycopersicum (Tomato) (Lycopersicon esculentum)	-	-	-	zinc ion binding [GO:0008270]	zinc ion binding [GO:0008270]	GO:0008270	-	-	-	-
XLOC_003746	XLOC_003746	Solyc01g102410.3	1:91103328-91111936	OHr	24Hr	OK	11.8032	26.913	1.18912	2.93446	5e-05	0.00359283	yes	A0A3Q7EQU1	101244420	Glutamyl-tRNA synthetase (EC 6.1.1.17)	Solanum lycopersicum (Tomato) (Lycopersicon esculentum)	-	glutaminyl-tRNA aminoacylation [GO:0006425]; glutamyl-tRNA aminoacylation [GO:0006424]	cytosol [GO:0005829]	cytosol [GO:0005829]; ATP binding [GO:0005524]; glutamate-tRNA ligase activity [GO:0004818]; glutamine-tRNA ligase activity [GO:0004819]; glutaminyl-tRNA aminoacylation [GO:0006425]; glutamyl-tRNA aminoacylation [GO:0006424]	ATP binding [GO:0005524]; glutamate-tRNA ligase activity [GO:0004818]; glutamine-tRNA ligase activity [GO:0004819]	GO:0004818; GO:0004819; GO:0005524; GO:0005829; GO:0006424; GO:0006425	-	sly:101244420;	K01885;	Metabolic pathways; Biosynthesis of secondary metabolites; Porphyrin and chlorophyll metabolism; Aminoacyl-tRNA biosynthesis;
XLOC_003751	XLOC_003751	Solyc01g102510.3	1:91173005-91184569	OHr	24Hr	OK	2.14241	5.39645	1.33278	2.8456	0.0001	0.00611848	yes	A0A3Q7EPI6	-	WD_REPEATS_REGION domain-containing protein	Solanum lycopersicum (Tomato) (Lycopersicon esculentum)	-	-	-	-	-	-	-	-	-	-
XLOC_003811	XLOC_003811	Solyc01g103920.3	1:92300929-92301352	OHr	24Hr	OK	1.47885	0	-inf	-nan	0.00085	0.025918	yes	A0A3Q7EQF6	101248335	Ferredoxin	Solanum lycopersicum (Tomato) (Lycopersicon esculentum)	-	-	chloroplast [GO:0009507]	chloroplast [GO:0009507]; 2 iron, 2 sulfur cluster binding [GO:0051537]; electron transfer activity [GO:0009055]; metal ion binding [GO:0046872]	2 iron, 2 sulfur cluster binding [GO:0051537]; electron transfer activity [GO:0009055]; metal ion binding [GO:0046872]	GO:0009055; GO:0009507; GO:0046872; GO:0051537	-	sly:101248335;	K02639;	Photosynthesis;
XLOC_003825	XLOC_003825	Solyc01g104160.3	1:92521136-92525678	OHr	24Hr	OK	99.5068	31.4983	-1.65952	-4.0663	5e-05	0.00359283	yes	A0A3Q7EQG6	-	Uncharacterized protein	Solanum lycopersicum (Tomato) (Lycopersicon esculentum)	-	-	mitochondrion [GO:0005739]; nucleoplasm [GO:0005654]	mitochondrion [GO:0005739]; nucleoplasm [GO:0005654]	-	GO:0005654; GO:0005739	-	-	-	-
XLOC_003843	XLOC_003843	Solyc01g104410.3	1:92673586-92680774	OHr	24Hr	OK	6.99963	2.57525	-1.44257	-2.3581	0.00215	0.0465097	yes	A0A3Q7ERY2	-	Uncharacterized protein	Solanum lycopersicum (Tomato) (Lycopersicon esculentum)	-	-	-	-	-	-	-	-	-	-
XLOC_003947	XLOC_003947	Solyc01g106320.2	1:94139440-94141307	OHr	24Hr	OK	5.18599	11.1755	1.10765	2.43332	0.0012	0.0322417	yes	A0A3Q7ESZ6	101252825	PB1 domain-containing protein	Solanum lycopersicum (Tomato) (Lycopersicon esculentum)	-	-	-	-	-	-	-	sly:101252825;	-	-
XLOC_004054	XLOC_004054	Solyc01g108840.3	1:95910667-95922919	OHr	24Hr	OK	3.78715	9.42528	1.31542	2.94874	5e-05	0.00359283	yes	A0A3Q7ESS4	-	Protein kinase domain-containing protein	Solanum lycopersicum (Tomato) (Lycopersicon esculentum)	-	-	integral component of membrane [GO:0016021]; plasma membrane [GO:0005886]	integral component of membrane [GO:0016021]; plasma membrane [GO:0005886]; ATP binding [GO:0005524]; protein kinase activity [GO:0004672]	ATP binding [GO:0005524]; protein kinase activity [GO:0004672]	GO:0004672; GO:0005524; GO:0005886; GO:0016021	-	-	-	-
XLOC_004069	XLOC_004069	Solyc01g109110.3	1:96057868-96063695	OHr	24Hr	OK	11.8662	5.21968	-1.18482	-2.44119	0.0019	0.0435942	yes	A0A3Q7ET36	101258203	Uncharacterized protein	Solanum lycopersicum (Tomato) (Lycopersicon esculentum)	-	dGTP catabolic process [GO:0006203]; G protein-coupled receptor signaling pathway [GO:0007186]	nucleus [GO:0005634]	nucleus [GO:0005634]; dGTPase activity [GO:0008832]; G-protein beta/gamma-subunit complex binding [GO:0031683]; GTPase activity [GO:0003924]; guanyl nucleotide binding [GO:0019001]; dGTP catabolic process [GO:0006203]; G protein-coupled receptor signaling pathway [GO:0007186]	dGTPase activity [GO:0008832]; G-protein beta/gamma-subunit complex binding [GO:0031683]; GTPase activity [GO:0003924]; guanyl nucleotide binding [GO:0019001]	GO:0003924; GO:0005634; GO:0006203; GO:0007186; GO:0008832; GO:0019001; GO:0031683	-	sly:101258203;	-	-
XLOC_004122	XLOC_004122	Solyc01g110130.3	1:96818893-96824652	OHr	24Hr	OK	19.2193	43.6898	1.18474	3.01218	5e-05	0.00359283	yes	A0A3Q7EV63	101264867	DNA helicase (EC 3.6.4.12)	Solanum lycopersicum (Tomato) (Lycopersicon esculentum)	-	DNA strand elongation involved in DNA replication [GO:0006271]; DNA unwinding involved in DNA replication [GO:0006268]; double-strand break repair via break-induced replication [GO:0000727]; mitotic DNA replication initiation [GO:1902975]; pre-replicative complex assembly involved in nuclear cell cycle DNA replication [GO:0006267]	MCM complex [GO:0042555]; nucleus [GO:0005634]	MCM complex [GO:0042555]; nucleus [GO:0005634]; ATP binding [GO:0005524]; DNA helicase activity [GO:0003678]; DNA replication origin binding [GO:0003688]; single-stranded DNA binding [GO:0003697]; DNA strand elongation involved in DNA replication [GO:0006271]; DNA unwinding involved in DNA replication [GO:0006268]; double-strand break repair via break-induced replication [GO:0000727]; mitotic DNA…	ATP binding [GO:0005524]; DNA helicase activity [GO:0003678]; DNA replication origin binding [GO:0003688]; single-stranded DNA binding [GO:0003697]	GO:0000727; GO:0003678; GO:0003688; GO:0003697; GO:0005524; GO:0005634; GO:0006267; GO:0006268; GO:0006271; GO:0042555; GO:1902975	-	sly:101264867;	K02212;	DNA replication; Cell cycle;
XLOC_004125	XLOC_004125	Solyc01g110160.3	1:96844867-96851067	OHr	24Hr	OK	62.0635	31.8181	-0.963896	-2.39306	0.00115	0.0312608	yes	A0A3Q7ETP9	-	Uncharacterized protein	Solanum lycopersicum (Tomato) (Lycopersicon esculentum)	-	-	-	-	-	-	-	-	-	-
XLOC_004181	XLOC_004181	Solyc01g111275.1	1:97497956-97501999	OHr	24Hr	OK	10.3918	27.7403	1.41653	4.31003	0.0003	0.0130251	yes	A0A3Q7EUI8	-	Uncharacterized protein	Solanum lycopersicum (Tomato) (Lycopersicon esculentum)	-	positive regulation of cytoplasmic translation [GO:2000767]	cytoplasm [GO:0005737]	cytoplasm [GO:0005737]; mRNA binding [GO:0003729]; single-stranded RNA binding [GO:0003727]; translation regulator activity [GO:0045182]; zinc ion binding [GO:0008270]; positive regulation of cytoplasmic translation [GO:2000767]	mRNA binding [GO:0003729]; single-stranded RNA binding [GO:0003727]; translation regulator activity [GO:0045182]; zinc ion binding [GO:0008270]	GO:0003727; GO:0003729; GO:0005737; GO:0008270; GO:0045182; GO:2000767	-	-	-	-
XLOC_004182	XLOC_004182	Solyc01g111310.3	1:97505713-97509268	OHr	24Hr	OK	9.04967	26.1778	1.53241	3.3517	5e-05	0.00359283	yes	F8SS63	100736477	LAX2 protein	Solanum lycopersicum (Tomato) (Lycopersicon esculentum)	-	amino acid transport [GO:0006865]	integral component of membrane [GO:0016021]; plasma membrane [GO:0005886]	integral component of membrane [GO:0016021]; plasma membrane [GO:0005886]; amino acid transport [GO:0006865]	-	GO:0005886; GO:0006865; GO:0016021	-	sly:100736477;	K13946;	Plant hormone signal transduction;
XLOC_004202	XLOC_004202	Solyc01g111830.3	1:97908274-97909351	OHr	24Hr	OK	146.413	292.074	0.996293	2.53128	0.00105	0.0294492	yes	A0A3Q7FF28	101247376	Methyltransferase (EC 2.1.1.-)	Solanum lycopersicum (Tomato) (Lycopersicon esculentum)	PATHWAY: Steroid biosynthesis; sterol biosynthesis. {ECO:0000256|ARBA:ARBA00004938}.	methylation [GO:0032259]; sterol biosynthetic process [GO:0016126]	-	methyltransferase activity [GO:0008168]; methylation [GO:0032259]; sterol biosynthetic process [GO:0016126]	methyltransferase activity [GO:0008168]	GO:0008168; GO:0016126; GO:0032259	UPA00766	sly:101247376;	K08242;	Metabolic pathways; Biosynthesis of secondary metabolites;
XLOC_004213	XLOC_004213	Solyc01g111980.3	1:98029398-98033033	OHr	24Hr	OK	1.72554	5.32984	1.62704	2.86089	0.00015	0.00825178	yes	A0A3Q7EWB1	101250935	Aa_trans domain-containing protein	Solanum lycopersicum (Tomato) (Lycopersicon esculentum)	-	amino acid transport [GO:0006865]	integral component of membrane [GO:0016021]; plasma membrane [GO:0005886]	integral component of membrane [GO:0016021]; plasma membrane [GO:0005886]; amino acid transport [GO:0006865]	-	GO:0005886; GO:0006865; GO:0016021	-	sly:101250935;	-	-
XLOC_004214	XLOC_004214	Solyc01g112010.3	1:98051054-98053866	OHr	24Hr	OK	12.9652	3.13363	-2.04874	-3.42109	0.0001	0.00611848	yes	A0A3Q7EUH9	-	Uncharacterized protein	Solanum lycopersicum (Tomato) (Lycopersicon esculentum)	-	endonucleolytic cleavage in 5'-ETS of tricistronic rRNA transcript (SSU-rRNA, 5.8S rRNA, LSU-rRNA) [GO:0000480]; endonucleolytic cleavage in ITS1 to separate SSU-rRNA from 5.8S rRNA and LSU-rRNA from tricistronic rRNA transcript (SSU-rRNA, 5.8S rRNA, LSU-rRNA) [GO:0000447]; endonucleolytic cleavage to generate mature 5'-end of SSU-rRNA from (SSU-rRNA, 5.8S rRNA, LSU-rRNA) [GO:0000472]; small-subu…	nucleolus [GO:0005730]	nucleolus [GO:0005730]; RNA binding [GO:0003723]; endonucleolytic cleavage in 5'-ETS of tricistronic rRNA transcript (SSU-rRNA, 5.8S rRNA, LSU-rRNA) [GO:0000480]; endonucleolytic cleavage in ITS1 to separate SSU-rRNA from 5.8S rRNA and LSU-rRNA from tricistronic rRNA transcript (SSU-rRNA, 5.8S rRNA, LSU-rRNA) [GO:0000447]; endonucleolytic cleavage to generate mature 5'-end of SSU-rRNA from (SSU-r…	RNA binding [GO:0003723]	GO:0000447; GO:0000472; GO:0000480; GO:0003723; GO:0005730; GO:0034462	-	-	-	-
XLOC_004259	XLOC_004259	Solyc10g005470.3	10:347035-348751	OHr	24Hr	OK	119.298	62.3942	-0.935087	-2.28793	0.0016	0.038876	yes	A0A3Q7I9H2	104649495	Uncharacterized protein	Solanum lycopersicum (Tomato) (Lycopersicon esculentum)	-	-	-	-	-	-	-	sly:104649495;	-	-
XLOC_004271	XLOC_004271	Solyc10g005840.3	10:644031-649759	OHr	24Hr	OK	45.5049	18.386	-1.30741	-3.07864	5e-05	0.00359283	yes	A0A3Q7I9T2	-	Uncharacterized protein	Solanum lycopersicum (Tomato) (Lycopersicon esculentum)	-	farnesyl diphosphate biosynthetic process [GO:0045337]	cytoplasm [GO:0005737]	cytoplasm [GO:0005737]; dimethylallyltranstransferase activity [GO:0004161]; geranyltranstransferase activity [GO:0004337]; farnesyl diphosphate biosynthetic process [GO:0045337]	dimethylallyltranstransferase activity [GO:0004161]; geranyltranstransferase activity [GO:0004337]	GO:0004161; GO:0004337; GO:0005737; GO:0045337	-	-	-	-
XLOC_004315	XLOC_004315	Solyc10g006740.3	10:1193421-1194292	OHr	24Hr	OK	39.6717	17.0656	-1.21702	-2.46854	0.00235	0.0493953	yes	A0A3Q7IBN1	-	EF-hand domain-containing protein	Solanum lycopersicum (Tomato) (Lycopersicon esculentum)	-	-	-	calcium ion binding [GO:0005509]	calcium ion binding [GO:0005509]	GO:0005509	-	-	-	-
XLOC_004342	XLOC_004342	Solyc10g007310.1	10:1708141-1708783	OHr	24Hr	OK	20.1694	7.63435	-1.40159	-2.32845	0.00115	0.0312608	yes	A0A3Q7IAN2	101260873	ALOG domain-containing protein	Solanum lycopersicum (Tomato) (Lycopersicon esculentum)	-	mRNA transcription [GO:0009299]; response to light stimulus [GO:0009416]	nucleus [GO:0005634]	nucleus [GO:0005634]; mRNA transcription [GO:0009299]; response to light stimulus [GO:0009416]	-	GO:0005634; GO:0009299; GO:0009416	-	sly:101260873;	-	-
XLOC_004383	XLOC_004383	Solyc10g008150.1	10:2271126-2271456	OHr	24Hr	OK	0	1.55133	inf	-nan	0.0013	0.0338493	yes	A0A3Q7IC57	-	Glutaredoxin domain-containing protein	Solanum lycopersicum (Tomato) (Lycopersicon esculentum)	-	-	cytoplasm [GO:0005737]	cytoplasm [GO:0005737]; electron transfer activity [GO:0009055]; protein disulfide oxidoreductase activity [GO:0015035]	electron transfer activity [GO:0009055]; protein disulfide oxidoreductase activity [GO:0015035]	GO:0005737; GO:0009055; GO:0015035	-	-	-	-
XLOC_004424	XLOC_004424	Solyc10g008910.1	10:2925229-2925640	OHr	24Hr	OK	221.683	425.322	0.940062	2.51681	0.00185	0.0428179	yes	K4AY75	101263845	Histone H3	Solanum lycopersicum (Tomato) (Lycopersicon esculentum)	-	-	nucleosome [GO:0000786]; nucleus [GO:0005634]	nucleosome [GO:0000786]; nucleus [GO:0005634]; DNA binding [GO:0003677]; protein heterodimerization activity [GO:0046982]	DNA binding [GO:0003677]; protein heterodimerization activity [GO:0046982]	GO:0000786; GO:0003677; GO:0005634; GO:0046982	-	sly:101245793;sly:101250929;sly:101252717;sly:101253224;sly:101263845;sly:101267861;	K11253;	-
XLOC_004451	XLOC_004451	Solyc10g009410.1	10:3460977-3462354	OHr	24Hr	OK	10.5764	24.7953	1.22922	2.66093	0.0003	0.0130251	yes	A0A3Q7IBV7	101264466	Peptidase A1 domain-containing protein	Solanum lycopersicum (Tomato) (Lycopersicon esculentum)	-	-	-	aspartic-type endopeptidase activity [GO:0004190]	aspartic-type endopeptidase activity [GO:0004190]	GO:0004190	-	sly:101264466;	K22683;	-
XLOC_004470	XLOC_004470	Solyc10g011730.3	10:3968919-3969892	OHr	24Hr	OK	93.1873	40.4961	-1.20235	-2.60024	0.0008	0.0250105	yes	A0A3Q7ID62	-	Uncharacterized protein	Solanum lycopersicum (Tomato) (Lycopersicon esculentum)	-	-	integral component of membrane [GO:0016021]	integral component of membrane [GO:0016021]	-	GO:0016021	-	-	-	-
XLOC_004561	XLOC_004561	Solyc10g018580.1	10:8746741-8746984	OHr	24Hr	OK	166.487	45.7871	-1.86239	-3.20472	5e-05	0.00359283	yes	A0A3Q7ICV5	-	Protein TIC 214 (Translocon at the inner envelope membrane of chloroplasts 214)	Solanum lycopersicum (Tomato) (Lycopersicon esculentum)	-	protein transport [GO:0015031]	chloroplast inner membrane [GO:0009706]; integral component of membrane [GO:0016021]	chloroplast inner membrane [GO:0009706]; integral component of membrane [GO:0016021]; protein transport [GO:0015031]	-	GO:0009706; GO:0015031; GO:0016021	-	-	-	-
XLOC_004832	XLOC_004832	Solyc10g049470.1	10:45831430-45831993	OHr	24Hr	OK	234.471	57.3955	-2.0304	-4.62868	5e-05	0.00359283	yes	K4D0A4	-	Protein TIC 214 (Translocon at the inner envelope membrane of chloroplasts 214)	Solanum lycopersicum (Tomato) (Lycopersicon esculentum)	-	protein transport [GO:0015031]	chloroplast inner membrane [GO:0009706]; integral component of membrane [GO:0016021]	chloroplast inner membrane [GO:0009706]; integral component of membrane [GO:0016021]; protein transport [GO:0015031]	-	GO:0009706; GO:0015031; GO:0016021	-	-	-	-
XLOC_004930	XLOC_004930	Solyc10g051390.2	10:51998007-51998555	OHr	24Hr	OK	356.144	824.497	1.21105	3.028	5e-05	0.00359283	yes	A0A3Q7IGH7	-	RRM domain-containing protein	Solanum lycopersicum (Tomato) (Lycopersicon esculentum)	-	-	-	RNA binding [GO:0003723]	RNA binding [GO:0003723]	GO:0003723	-	-	-	-
XLOC_004972	XLOC_004972	Solyc10g054330.2	10:55197800-55204794	OHr	24Hr	OK	18.073	42.0051	1.21672	2.89863	5e-05	0.00359283	yes	A0A3Q7JCE2	-	Uncharacterized protein	Solanum lycopersicum (Tomato) (Lycopersicon esculentum)	-	-	-	nucleic acid binding [GO:0003676]; zinc ion binding [GO:0008270]	nucleic acid binding [GO:0003676]; zinc ion binding [GO:0008270]	GO:0003676; GO:0008270	-	-	-	-
XLOC_004974	XLOC_004974	Solyc10g054420.2	10:55307895-55309640	OHr	24Hr	OK	221.283	115.427	-0.938905	-2.31939	0.0014	0.0355542	yes	A0A3Q7IH24	101256723	23 kDa subunit of oxygen evolving system of photosystem II (23 kDa thylakoid membrane protein) (OEC 23 kDa subunit)	Solanum lycopersicum (Tomato) (Lycopersicon esculentum)	-	photosynthesis [GO:0015979]	chloroplast thylakoid membrane [GO:0009535]; extrinsic component of membrane [GO:0019898]; photosystem II oxygen evolving complex [GO:0009654]	chloroplast thylakoid membrane [GO:0009535]; extrinsic component of membrane [GO:0019898]; photosystem II oxygen evolving complex [GO:0009654]; calcium ion binding [GO:0005509]; photosynthesis [GO:0015979]	calcium ion binding [GO:0005509]	GO:0005509; GO:0009535; GO:0009654; GO:0015979; GO:0019898	-	sly:101256723;	-	-
XLOC_004987	XLOC_004987	Solyc10g054860.2	10:55967548-55979246	OHr	24Hr	OK	1.07873	2.85321	1.40326	2.73022	0.00025	0.0115292	yes	A0A3Q7IIB7	101247970	Urb2 domain-containing protein	Solanum lycopersicum (Tomato) (Lycopersicon esculentum)	-	ribosome biogenesis [GO:0042254]	nucleolus [GO:0005730]	nucleolus [GO:0005730]; ribosome biogenesis [GO:0042254]	-	GO:0005730; GO:0042254	-	sly:101247970;	-	-
XLOC_004989	XLOC_004989	Solyc10g054910.1	10:56014907-56015426	OHr	24Hr	OK	375.858	125.884	-1.57809	-3.49928	5e-05	0.00359283	yes	A0A3Q7JCM7	101254541	Peptidyl-prolyl cis-trans isomerase (PPIase) (EC 5.2.1.8)	Solanum lycopersicum (Tomato) (Lycopersicon esculentum)	-	protein folding [GO:0006457]; protein peptidyl-prolyl isomerization [GO:0000413]	cytoplasm [GO:0005737]	cytoplasm [GO:0005737]; cyclosporin A binding [GO:0016018]; peptidyl-prolyl cis-trans isomerase activity [GO:0003755]; protein folding [GO:0006457]; protein peptidyl-prolyl isomerization [GO:0000413]	cyclosporin A binding [GO:0016018]; peptidyl-prolyl cis-trans isomerase activity [GO:0003755]	GO:0000413; GO:0003755; GO:0005737; GO:0006457; GO:0016018	-	sly:101254541;	K01802;	-
XLOC_005070	XLOC_005070	Solyc10g075160.1	10:58944358-58944793	OHr	24Hr	OK	1391.67	725.859	-0.939058	-2.29391	0.00175	0.041329	yes	A0A3Q7IIT3	101265784	Ferredoxin	Solanum lycopersicum (Tomato) (Lycopersicon esculentum)	-	-	chloroplast [GO:0009507]	chloroplast [GO:0009507]; 2 iron, 2 sulfur cluster binding [GO:0051537]; electron transfer activity [GO:0009055]; metal ion binding [GO:0046872]	2 iron, 2 sulfur cluster binding [GO:0051537]; electron transfer activity [GO:0009055]; metal ion binding [GO:0046872]	GO:0009055; GO:0009507; GO:0046872; GO:0051537	-	sly:101265784;	K02639;	Photosynthesis;
XLOC_005123	XLOC_005123	Solyc10g077130.1	10:60101373-60101991	OHr	24Hr	OK	33.4538	74.9768	1.16428	2.78029	0.0009	0.0271302	yes	A0A3Q7IJD5	101259793	VQ domain-containing protein	Solanum lycopersicum (Tomato) (Lycopersicon esculentum)	-	response to osmotic stress [GO:0006970]	nucleus [GO:0005634]	nucleus [GO:0005634]; calmodulin binding [GO:0005516]; response to osmotic stress [GO:0006970]	calmodulin binding [GO:0005516]	GO:0005516; GO:0005634; GO:0006970	-	sly:101259793;	-	-
XLOC_005135	XLOC_005135	Solyc10g078370.2	10:60325110-60329110	OHr	24Hr	OK	1.31658	6.54902	2.31448	3.8026	5e-05	0.00359283	yes	D6RT09	SlPIN1 100527974	Auxin efflux carrier component	Solanum lycopersicum (Tomato) (Lycopersicon esculentum)	-	auxin-activated signaling pathway [GO:0009734]; auxin efflux [GO:0010315]; auxin homeostasis [GO:0010252]; auxin polar transport [GO:0009926]	endoplasmic reticulum [GO:0005783]; integral component of membrane [GO:0016021]; plasma membrane [GO:0005886]	endoplasmic reticulum [GO:0005783]; integral component of membrane [GO:0016021]; plasma membrane [GO:0005886]; auxin efflux transmembrane transporter activity [GO:0010329]; auxin efflux [GO:0010315]; auxin homeostasis [GO:0010252]; auxin polar transport [GO:0009926]; auxin-activated signaling pathway [GO:0009734]	auxin efflux transmembrane transporter activity [GO:0010329]	GO:0005783; GO:0005886; GO:0009734; GO:0009926; GO:0010252; GO:0010315; GO:0010329; GO:0016021	-	sly:100527974;	K13947;	-
XLOC_005153	XLOC_005153	Solyc10g078790.1	10:60619988-60621896	OHr	24Hr	OK	6.0276	13.4118	1.15385	2.64533	0.0005	0.0183554	yes	A0A3Q7IJS9	101253335	MHD domain-containing protein	Solanum lycopersicum (Tomato) (Lycopersicon esculentum)	-	-	-	-	-	-	-	sly:101253335;	-	-
XLOC_005231	XLOC_005231	Solyc10g080420.2	10:61828060-61830388	OHr	24Hr	OK	19.4158	36.3434	0.904464	2.24448	0.00205	0.045244	yes	A0A3Q7IKH3	-	Uncharacterized protein	Solanum lycopersicum (Tomato) (Lycopersicon esculentum)	-	-	integral component of membrane [GO:0016021]	integral component of membrane [GO:0016021]	-	GO:0016021	-	sly:101260588;	-	-
XLOC_005269	XLOC_005269	Solyc10g081040.1	10:62345411-62345999	OHr	24Hr	OK	11.1122	29.781	1.42224	2.43679	0.00195	0.0440866	yes	A0A3Q7ILD1	-	Uncharacterized protein	Solanum lycopersicum (Tomato) (Lycopersicon esculentum)	-	-	-	-	-	-	-	-	-	-
XLOC_005271	XLOC_005271	Solyc10g081100.2	10:62370842-62373253	OHr	24Hr	OK	4.5725	10.0733	1.13948	2.58046	0.00095	0.0278231	yes	A0A3Q7IL47	-	SF3b1 domain-containing protein	Solanum lycopersicum (Tomato) (Lycopersicon esculentum)	-	spliceosomal complex assembly [GO:0000245]	catalytic step 2 spliceosome [GO:0071013]; U12-type spliceosomal complex [GO:0005689]; U2 snRNP [GO:0005686]; U2-type prespliceosome [GO:0071004]	catalytic step 2 spliceosome [GO:0071013]; U12-type spliceosomal complex [GO:0005689]; U2 snRNP [GO:0005686]; U2-type prespliceosome [GO:0071004]; mRNA binding [GO:0003729]; spliceosomal complex assembly [GO:0000245]	mRNA binding [GO:0003729]	GO:0000245; GO:0003729; GO:0005686; GO:0005689; GO:0071004; GO:0071013	-	-	-	-
XLOC_005276	XLOC_005276	Solyc10g081180.2	10:62434762-62438092	OHr	24Hr	OK	119.716	223.546	0.900955	2.33523	0.00195	0.0440866	yes	A0A3Q7JFQ6	-	RRM domain-containing protein	Solanum lycopersicum (Tomato) (Lycopersicon esculentum)	-	-	-	RNA binding [GO:0003723]	RNA binding [GO:0003723]	GO:0003723	-	sly:101254436;	K12741;	Spliceosome;
XLOC_005282	XLOC_005282	Solyc10g081260.2	10:62510753-62516348	OHr	24Hr	OK	31.9024	60.5015	0.923306	2.2525	0.0024	0.0498249	yes	A0A3Q7JFR9	101257226	Protein DETOXIFICATION (Multidrug and toxic compound extrusion protein)	Solanum lycopersicum (Tomato) (Lycopersicon esculentum)	-	-	integral component of membrane [GO:0016021]; membrane [GO:0016020]	integral component of membrane [GO:0016021]; membrane [GO:0016020]; antiporter activity [GO:0015297]; transmembrane transporter activity [GO:0022857]; xenobiotic transmembrane transporter activity [GO:0042910]	antiporter activity [GO:0015297]; transmembrane transporter activity [GO:0022857]; xenobiotic transmembrane transporter activity [GO:0042910]	GO:0015297; GO:0016020; GO:0016021; GO:0022857; GO:0042910	-	sly:101257226;	K03327;	-
XLOC_005306	XLOC_005306	Solyc10g081810.2	10:62914739-62918933	OHr	24Hr	OK	29.4328	9.5518	-1.62358	-3.23832	0.0001	0.00611848	yes	A0A3Q7IL86	-	Uncharacterized protein	Solanum lycopersicum (Tomato) (Lycopersicon esculentum)	-	intracellular sterol transport [GO:0032366]; sterol transport [GO:0015918]	-	sterol binding [GO:0032934]; intracellular sterol transport [GO:0032366]; sterol transport [GO:0015918]	sterol binding [GO:0032934]	GO:0015918; GO:0032366; GO:0032934	-	-	-	-
XLOC_005328	XLOC_005328	Solyc10g083340.2	10:63294254-63303281	OHr	24Hr	OK	5.00685	2.18907	-1.19359	-2.5047	0.00125	0.0331527	yes	A0A3Q7JG39	-	HTH myb-type domain-containing protein	Solanum lycopersicum (Tomato) (Lycopersicon esculentum)	-	-	nucleus [GO:0005634]	nucleus [GO:0005634]	-	GO:0005634	-	-	-	-
XLOC_005339	XLOC_005339	Solyc10g083600.2	10:63507871-63524535	OHr	24Hr	OK	5.13524	17.911	1.80234	2.35092	0.0024	0.0498249	yes	A0A3Q7JG72	-	Ribosome production factor 2 homolog (Ribosome biogenesis protein RPF2 homolog)	Solanum lycopersicum (Tomato) (Lycopersicon esculentum)	-	maturation of LSU-rRNA from tricistronic rRNA transcript (SSU-rRNA, 5.8S rRNA, LSU-rRNA) [GO:0000463]; ribosomal large subunit assembly [GO:0000027]	nucleolus [GO:0005730]	nucleolus [GO:0005730]; rRNA binding [GO:0019843]; maturation of LSU-rRNA from tricistronic rRNA transcript (SSU-rRNA, 5.8S rRNA, LSU-rRNA) [GO:0000463]; ribosomal large subunit assembly [GO:0000027]	rRNA binding [GO:0019843]	GO:0000027; GO:0000463; GO:0005730; GO:0019843	-	sly:101263361;	K14847;	-
XLOC_005364	XLOC_005364	Solyc10g084160.2	10:63951315-63956114	OHr	24Hr	OK	8.79511	18.5333	1.07535	2.32542	0.0011	0.030167	yes	A0A3Q7IN57	101248438	Exonuclease domain-containing protein	Solanum lycopersicum (Tomato) (Lycopersicon esculentum)	-	-	nucleus [GO:0005634]	nucleus [GO:0005634]; exonuclease activity [GO:0004527]; nucleic acid binding [GO:0003676]	exonuclease activity [GO:0004527]; nucleic acid binding [GO:0003676]	GO:0003676; GO:0004527; GO:0005634	-	sly:101248438;	K14570;	Ribosome biogenesis in eukaryotes;
XLOC_005374	XLOC_005374	Solyc10g084320.2	10:64040421-64042632	OHr	24Hr	OK	2.04141	6.94818	1.76707	3.06927	0.00015	0.00825178	yes	A0A3Q7JGF7	-	Uncharacterized protein	Solanum lycopersicum (Tomato) (Lycopersicon esculentum)	-	-	-	serine-type endopeptidase activity [GO:0004252]	serine-type endopeptidase activity [GO:0004252]	GO:0004252	-	-	-	-
XLOC_005404	XLOC_005404	Solyc10g084970.2	10:64438309-64455028	OHr	24Hr	OK	8.3467	23.6218	1.50084	3.18927	0.0001	0.00611848	yes	A0A3Q7JGN4	101266378	Uncharacterized protein	Solanum lycopersicum (Tomato) (Lycopersicon esculentum)	-	-	-	-	-	-	-	sly:101266378;	-	-
XLOC_005410	XLOC_005410	Solyc10g085070.2	10:64513150-64517149	OHr	24Hr	OK	4.68683	10.3522	1.14325	2.46787	0.00055	0.0194961	yes	A0A3Q7JGP5	-	Uncharacterized protein	Solanum lycopersicum (Tomato) (Lycopersicon esculentum)	-	-	plasma membrane [GO:0005886]	plasma membrane [GO:0005886]	-	GO:0005886	-	-	-	-
XLOC_005449	XLOC_005449	Solyc10g085850.1	10:65027134-65027311	OHr	24Hr	OK	1604.31	740.971	-1.11447	-2.28499	0.0014	0.0355542	yes	Q41336	TPSI1	TPSI1 (TPSI1 protein)	Solanum lycopersicum (Tomato) (Lycopersicon esculentum)	-	-	-	-	-	-	-	-	-	-
XLOC_005500	XLOC_005500	Solyc10g005260.3	10:198443-209991	OHr	24Hr	OK	25.5904	48.5256	0.923146	2.30505	0.00125	0.0331527	yes	A0A3Q7I9D6	101257903	Uncharacterized protein	Solanum lycopersicum (Tomato) (Lycopersicon esculentum)	-	-	cytosol [GO:0005829]	cytosol [GO:0005829]; mRNA binding [GO:0003729]	mRNA binding [GO:0003729]	GO:0003729; GO:0005829	-	-	-	-
XLOC_005518	XLOC_005518	Solyc10g005510.3	10:413591-427748	OHr	24Hr	OK	17.1229	31.5318	0.880881	2.15785	0.00215	0.0465097	yes	A0A3Q7IB19	-	Uncharacterized protein	Solanum lycopersicum (Tomato) (Lycopersicon esculentum)	-	glucose metabolic process [GO:0006006]; glycolytic process [GO:0006096]	cytosol [GO:0005829]	cytosol [GO:0005829]; ATP binding [GO:0005524]; glyceraldehyde-3-phosphate dehydrogenase (NAD+) (phosphorylating) activity [GO:0004365]; helicase activity [GO:0004386]; NAD binding [GO:0051287]; NADP binding [GO:0050661]; nucleic acid binding [GO:0003676]; glucose metabolic process [GO:0006006]; glycolytic process [GO:0006096]	ATP binding [GO:0005524]; glyceraldehyde-3-phosphate dehydrogenase (NAD+) (phosphorylating) activity [GO:0004365]; helicase activity [GO:0004386]; NAD binding [GO:0051287]; NADP binding [GO:0050661]; nucleic acid binding [GO:0003676]	GO:0003676; GO:0004365; GO:0004386; GO:0005524; GO:0005829; GO:0006006; GO:0006096; GO:0050661; GO:0051287	-	-	-	-
XLOC_005582	XLOC_005582	Solyc10g006800.3	10:1233681-1240096	OHr	24Hr	OK	77.2821	26.8867	-1.52324	-3.7293	5e-05	0.00359283	yes	A0A3Q7J5W1	-	Cyclic nucleotide-binding domain-containing protein	Solanum lycopersicum (Tomato) (Lycopersicon esculentum)	-	-	integral component of membrane [GO:0016021]	integral component of membrane [GO:0016021]; ion channel activity [GO:0005216]	ion channel activity [GO:0005216]	GO:0005216; GO:0016021	-	-	-	-
XLOC_005662	XLOC_005662	Solyc10g008320.1	10:2453674-2454301	OHr	24Hr	OK	79.5891	198.382	1.31764	3.55934	5e-05	0.00359283	yes	A0A3Q7IC91	104649465	Uncharacterized protein	Solanum lycopersicum (Tomato) (Lycopersicon esculentum)	-	-	-	-	-	-	-	sly:104649465;	-	-
XLOC_005701	XLOC_005701	Solyc10g009190.1	10:3175946-3176324	OHr	24Hr	OK	8.33731	52.7451	2.66138	3.7323	5e-05	0.00359283	yes	A0A3Q7ICW0	101244324	Uncharacterized protein	Solanum lycopersicum (Tomato) (Lycopersicon esculentum)	-	-	-	-	-	-	-	sly:101244324;	-	-
XLOC_005822	XLOC_005822	Solyc10g018530.2	10:8684950-8711105	OHr	24Hr	OK	29.0363	7.09336	-2.03332	-4.65068	5e-05	0.00359283	yes	A0A3Q7ID12	-	DNA_MISMATCH_REPAIR_2 domain-containing protein	Solanum lycopersicum (Tomato) (Lycopersicon esculentum)	-	mismatch repair [GO:0006298]; reciprocal meiotic recombination [GO:0007131]	nuclear chromosome [GO:0000228]; nucleus [GO:0005634]	nuclear chromosome [GO:0000228]; nucleus [GO:0005634]; ATP binding [GO:0005524]; DNA-dependent ATPase activity [GO:0008094]; mismatched DNA binding [GO:0030983]; mismatch repair [GO:0006298]; reciprocal meiotic recombination [GO:0007131]	ATP binding [GO:0005524]; DNA-dependent ATPase activity [GO:0008094]; mismatched DNA binding [GO:0030983]	GO:0000228; GO:0005524; GO:0005634; GO:0006298; GO:0007131; GO:0008094; GO:0030983	-	-	-	-
XLOC_006009	XLOC_006009	Solyc10g047110.2	10:39780496-39791791	OHr	24Hr	OK	2.24642	5.62641	1.32458	2.53459	0.00095	0.0278231	yes	A0A3Q7IFS8	-	Peroxidase (EC 1.11.1.7)	Solanum lycopersicum (Tomato) (Lycopersicon esculentum)	-	hydrogen peroxide catabolic process [GO:0042744]; response to oxidative stress [GO:0006979]	cytoplasm [GO:0005737]	cytoplasm [GO:0005737]; heme binding [GO:0020037]; metal ion binding [GO:0046872]; methyltransferase activity [GO:0008168]; peroxidase activity [GO:0004601]; RNA binding [GO:0003723]; tRNA (guanine-N2-)-methyltransferase activity [GO:0004809]; hydrogen peroxide catabolic process [GO:0042744]; response to oxidative stress [GO:0006979]	heme binding [GO:0020037]; metal ion binding [GO:0046872]; methyltransferase activity [GO:0008168]; peroxidase activity [GO:0004601]; RNA binding [GO:0003723]; tRNA (guanine-N2-)-methyltransferase activity [GO:0004809]	GO:0003723; GO:0004601; GO:0004809; GO:0005737; GO:0006979; GO:0008168; GO:0020037; GO:0042744; GO:0046872	-	-	-	-
XLOC_006087	XLOC_006087	Solyc10g049580.2	10:46082038-46084089	OHr	24Hr	OK	17.9944	42.0442	1.22436	2.60324	0.00025	0.0115292	yes	A0A3Q7IGK7	-	Uncharacterized protein	Solanum lycopersicum (Tomato) (Lycopersicon esculentum)	-	-	-	-	-	-	-	-	-	-
XLOC_006090	XLOC_006090	Solyc10g049630.2	10:46215749-46218841	OHr	24Hr	OK	2.62575	9.53541	1.86057	3.16863	5e-05	0.00359283	yes	A0A3Q7IGM8	-	Protein-serine/threonine phosphatase (EC 3.1.3.16)	Solanum lycopersicum (Tomato) (Lycopersicon esculentum)	-	-	-	metal ion binding [GO:0046872]; protein serine/threonine phosphatase activity [GO:0004722]	metal ion binding [GO:0046872]; protein serine/threonine phosphatase activity [GO:0004722]	GO:0004722; GO:0046872	-	sly:101257219;	-	-
XLOC_006264	XLOC_006264	Solyc10g054840.2	10:55948631-55950532	OHr	24Hr	OK	3.751	9.77407	1.38168	2.55712	0.0011	0.030167	yes	E3UMZ9	XIP1-1-alpha 100750254 XIP1;1	X intrinsic protein (X-intrinsic protein 11)	Solanum lycopersicum (Tomato) (Lycopersicon esculentum)	-	-	integral component of membrane [GO:0016021]	integral component of membrane [GO:0016021]; channel activity [GO:0015267]	channel activity [GO:0015267]	GO:0015267; GO:0016021	-	sly:100750254;	-	-
XLOC_006309	XLOC_006309	Solyc10g055800.2	10:57355937-57358464	OHr	24Hr	OK	14.8351	32.9533	1.15141	2.76407	0.0001	0.00611848	yes	A0A3Q7IHS3	101267358	Chitin-binding type-1 domain-containing protein	Solanum lycopersicum (Tomato) (Lycopersicon esculentum)	-	carbohydrate metabolic process [GO:0005975]; cell wall macromolecule catabolic process [GO:0016998]; chitin catabolic process [GO:0006032]; defense response to fungus [GO:0050832]	extracellular region [GO:0005576]; vacuole [GO:0005773]	extracellular region [GO:0005576]; vacuole [GO:0005773]; chitin binding [GO:0008061]; chitinase activity [GO:0004568]; carbohydrate metabolic process [GO:0005975]; cell wall macromolecule catabolic process [GO:0016998]; chitin catabolic process [GO:0006032]; defense response to fungus [GO:0050832]	chitinase activity [GO:0004568]; chitin binding [GO:0008061]	GO:0004568; GO:0005576; GO:0005773; GO:0005975; GO:0006032; GO:0008061; GO:0016998; GO:0050832	-	sly:101267358;	K20547;	Metabolic pathways; Amino sugar and nucleotide sugar metabolism; MAPK signaling pathway - plant;
XLOC_006310	XLOC_006310	Solyc10g055810.2	10:57363713-57364923	OHr	24Hr	OK	12.8263	37.3288	1.54118	3.13303	5e-05	0.00359283	yes	Q05538	CHI9	Basic 30 kDa endochitinase (EC 3.2.1.14)	Solanum lycopersicum (Tomato) (Lycopersicon esculentum)	-	cell wall macromolecule catabolic process [GO:0016998]; chitin catabolic process [GO:0006032]; defense response to fungus [GO:0050832]; polysaccharide catabolic process [GO:0000272]	cell wall [GO:0005618]; extracellular region [GO:0005576]; vacuole [GO:0005773]	cell wall [GO:0005618]; extracellular region [GO:0005576]; vacuole [GO:0005773]; chitin binding [GO:0008061]; chitinase activity [GO:0004568]; cell wall macromolecule catabolic process [GO:0016998]; chitin catabolic process [GO:0006032]; defense response to fungus [GO:0050832]; polysaccharide catabolic process [GO:0000272]	chitinase activity [GO:0004568]; chitin binding [GO:0008061]	GO:0000272; GO:0004568; GO:0005576; GO:0005618; GO:0005773; GO:0006032; GO:0008061; GO:0016998; GO:0050832	-	sly:544148;	K20547;	Metabolic pathways; Amino sugar and nucleotide sugar metabolism; MAPK signaling pathway - plant;
XLOC_006331	XLOC_006331	Solyc10g074540.1	10:58170354-58171389	OHr	24Hr	OK	21.1023	59.0562	1.48469	3.3872	5e-05	0.00359283	yes	A0A3Q7II91	101252337	Uncharacterized protein	Solanum lycopersicum (Tomato) (Lycopersicon esculentum)	-	-	-	-	-	-	-	sly:101252337;	-	-
XLOC_006355	XLOC_006355	Solyc10g075070.2	10:58843217-58843830	OHr	24Hr	OK	31.1366	123.995	1.9936	3.84757	5e-05	0.00359283	yes	K4D1U9	101266080	Non-specific lipid-transfer protein	Solanum lycopersicum (Tomato) (Lycopersicon esculentum)	-	lipid transport [GO:0006869]	membrane [GO:0016020]	membrane [GO:0016020]; lipid binding [GO:0008289]; lipid transport [GO:0006869]	lipid binding [GO:0008289]	GO:0006869; GO:0008289; GO:0016020	-	sly:101266080;	-	-
XLOC_006405	XLOC_006405	Solyc10g077055.1	10:60069243-60077244	OHr	24Hr	OK	11.8571	32.4261	1.45141	3.44305	5e-05	0.00359283	yes	A0A3Q7IJ68	-	Uncharacterized protein	Solanum lycopersicum (Tomato) (Lycopersicon esculentum)	-	-	-	-	-	-	-	-	-	-
XLOC_006405	XLOC_006405	Solyc10g077070.2	10:60069243-60077244	OHr	24Hr	OK	11.8571	32.4261	1.45141	3.44305	5e-05	0.00359283	yes	A0A3Q7IJC6	101258606	Uncharacterized protein	Solanum lycopersicum (Tomato) (Lycopersicon esculentum)	-	-	nucleus [GO:0005634]	nucleus [GO:0005634]; histone-lysine N-methyltransferase activity [GO:0018024]; zinc ion binding [GO:0008270]	histone-lysine N-methyltransferase activity [GO:0018024]; zinc ion binding [GO:0008270]	GO:0005634; GO:0008270; GO:0018024	-	sly:101258606;	-	-
XLOC_006417	XLOC_006417	Solyc10g078240.2	10:60219077-60222185	OHr	24Hr	OK	13.8916	30.7547	1.14659	2.69858	0.0002	0.0100755	yes	A0A3Q7IJG3	101262367	Uncharacterized protein	Solanum lycopersicum (Tomato) (Lycopersicon esculentum)	-	-	-	heme binding [GO:0020037]; iron ion binding [GO:0005506]; monooxygenase activity [GO:0004497]; oxidoreductase activity, acting on paired donors, with incorporation or reduction of molecular oxygen [GO:0016705]	heme binding [GO:0020037]; iron ion binding [GO:0005506]; monooxygenase activity [GO:0004497]; oxidoreductase activity, acting on paired donors, with incorporation or reduction of molecular oxygen [GO:0016705]	GO:0004497; GO:0005506; GO:0016705; GO:0020037	-	sly:101262367;	K09754;	Metabolic pathways; Biosynthesis of secondary metabolites; Phenylpropanoid biosynthesis; Stilbenoid, diarylheptanoid and gingerol biosynthesis; Flavonoid biosynthesis;
XLOC_006418	XLOC_006418	Solyc10g078260.2	10:60224322-60228457	OHr	24Hr	OK	160.203	43.9795	-1.865	-3.49515	5e-05	0.00359283	yes	A0A3Q7IK90	-	TPR_REGION domain-containing protein	Solanum lycopersicum (Tomato) (Lycopersicon esculentum)	-	-	-	-	-	-	-	-	-	-
XLOC_006418	XLOC_006418	Solyc10g078265.1	10:60224322-60228457	OHr	24Hr	OK	160.203	43.9795	-1.865	-3.49515	5e-05	0.00359283	yes	A0A3Q7IK04	-	Peptidylprolyl isomerase (EC 5.2.1.8)	Solanum lycopersicum (Tomato) (Lycopersicon esculentum)	-	chaperone-mediated protein folding [GO:0061077]; protein peptidyl-prolyl isomerization [GO:0000413]	cytoplasm [GO:0005737]; integral component of membrane [GO:0016021]	cytoplasm [GO:0005737]; integral component of membrane [GO:0016021]; peptidyl-prolyl cis-trans isomerase activity [GO:0003755]; chaperone-mediated protein folding [GO:0061077]; protein peptidyl-prolyl isomerization [GO:0000413]	peptidyl-prolyl cis-trans isomerase activity [GO:0003755]	GO:0000413; GO:0003755; GO:0005737; GO:0016021; GO:0061077	-	-	-	-
XLOC_006475	XLOC_006475	Solyc10g079190.2	10:60910428-60914388	OHr	24Hr	OK	4.58409	11.3347	1.30604	2.56901	0.0012	0.0322417	yes	A0A3Q7JEY3	-	Uncharacterized protein	Solanum lycopersicum (Tomato) (Lycopersicon esculentum)	-	-	Prp19 complex [GO:0000974]; U2-type catalytic step 1 spliceosome [GO:0071006]; U2-type catalytic step 2 spliceosome [GO:0071007]	Prp19 complex [GO:0000974]; U2-type catalytic step 1 spliceosome [GO:0071006]; U2-type catalytic step 2 spliceosome [GO:0071007]; DNA binding [GO:0003677]; metal ion binding [GO:0046872]; pre-mRNA binding [GO:0036002]; U6 snRNA binding [GO:0017070]	DNA binding [GO:0003677]; metal ion binding [GO:0046872]; pre-mRNA binding [GO:0036002]; U6 snRNA binding [GO:0017070]	GO:0000974; GO:0003677; GO:0017070; GO:0036002; GO:0046872; GO:0071006; GO:0071007	-	-	-	-
XLOC_006520	XLOC_006520	Solyc10g080045.1	10:61576050-61579263	OHr	24Hr	OK	6.54239	19.3337	1.56323	3.19792	5e-05	0.00359283	yes	A0A3Q7IKT8	-	RNase III domain-containing protein	Solanum lycopersicum (Tomato) (Lycopersicon esculentum)	-	pre-miRNA processing [GO:0031054]; primary miRNA processing [GO:0031053]; production of siRNA involved in RNA interference [GO:0030422]; RNA processing [GO:0006396]	nucleus [GO:0005634]	nucleus [GO:0005634]; double-stranded RNA binding [GO:0003725]; ribonuclease III activity [GO:0004525]; pre-miRNA processing [GO:0031054]; primary miRNA processing [GO:0031053]; production of siRNA involved in RNA interference [GO:0030422]; RNA processing [GO:0006396]	double-stranded RNA binding [GO:0003725]; ribonuclease III activity [GO:0004525]	GO:0003725; GO:0004525; GO:0005634; GO:0006396; GO:0030422; GO:0031053; GO:0031054	-	-	-	-
XLOC_006526	XLOC_006526	Solyc10g080150.2	10:61654534-61666399	OHr	24Hr	OK	5.1946	12.6149	1.28004	2.93702	5e-05	0.00359283	yes	A0A3Q7JFC5	-	Methyltransferase (EC 2.1.1.-)	Solanum lycopersicum (Tomato) (Lycopersicon esculentum)	PATHWAY: Steroid biosynthesis; sterol biosynthesis. {ECO:0000256|ARBA:ARBA00004938}.	methylation [GO:0032259]; sterol biosynthetic process [GO:0016126]; translation [GO:0006412]	endoplasmic reticulum [GO:0005783]; ribosome [GO:0005840]	endoplasmic reticulum [GO:0005783]; ribosome [GO:0005840]; ATP binding [GO:0005524]; sterol 24-C-methyltransferase activity [GO:0003838]; structural constituent of ribosome [GO:0003735]; methylation [GO:0032259]; sterol biosynthetic process [GO:0016126]; translation [GO:0006412]	ATP binding [GO:0005524]; sterol 24-C-methyltransferase activity [GO:0003838]; structural constituent of ribosome [GO:0003735]	GO:0003735; GO:0003838; GO:0005524; GO:0005783; GO:0005840; GO:0006412; GO:0016126; GO:0032259	UPA00766	-	-	-
XLOC_006545	XLOC_006545	Solyc10g080530.2	10:61899523-61902087	OHr	24Hr	OK	29.1044	11.917	-1.28822	-2.81591	0.0002	0.0100755	yes	A0A3Q7IL30	101263858	WRC domain-containing protein	Solanum lycopersicum (Tomato) (Lycopersicon esculentum)	-	developmental process [GO:0032502]; transcription, DNA-templated [GO:0006351]	nucleus [GO:0005634]	nucleus [GO:0005634]; developmental process [GO:0032502]; transcription, DNA-templated [GO:0006351]	-	GO:0005634; GO:0006351; GO:0032502	-	sly:101263858;	-	-
XLOC_006560	XLOC_006560	Solyc10g080880.2	10:62187507-62190950	OHr	24Hr	OK	3.97575	9.31312	1.22804	2.42814	0.00135	0.0348575	yes	E5KGD2	100527971	Auxin efflux carrier component	Solanum lycopersicum (Tomato) (Lycopersicon esculentum)	-	auxin-activated signaling pathway [GO:0009734]; auxin efflux [GO:0010315]; auxin homeostasis [GO:0010252]; auxin polar transport [GO:0009926]	endoplasmic reticulum [GO:0005783]; integral component of membrane [GO:0016021]; plasma membrane [GO:0005886]	endoplasmic reticulum [GO:0005783]; integral component of membrane [GO:0016021]; plasma membrane [GO:0005886]; auxin efflux transmembrane transporter activity [GO:0010329]; auxin efflux [GO:0010315]; auxin homeostasis [GO:0010252]; auxin polar transport [GO:0009926]; auxin-activated signaling pathway [GO:0009734]	auxin efflux transmembrane transporter activity [GO:0010329]	GO:0005783; GO:0005886; GO:0009734; GO:0009926; GO:0010252; GO:0010315; GO:0010329; GO:0016021	-	sly:100527971;	K13947;	-
XLOC_006577	XLOC_006577	Solyc10g081330.2	10:62553995-62559088	OHr	24Hr	OK	14.5401	32.9959	1.18225	2.77266	0.00025	0.0115292	yes	A0A3Q7IM22	-	Uncharacterized protein	Solanum lycopersicum (Tomato) (Lycopersicon esculentum)	-	-	-	RNA binding [GO:0003723]	RNA binding [GO:0003723]	GO:0003723	-	-	-	-
XLOC_006580	XLOC_006580	Solyc10g081420.2	10:62606036-62614610	OHr	24Hr	OK	7.28656	3.12649	-1.22069	-2.6569	0.0004	0.0157779	yes	A0A3Q7ILK5	101261377	Protein kinase domain-containing protein	Solanum lycopersicum (Tomato) (Lycopersicon esculentum)	-	protein autophosphorylation [GO:0046777]	integral component of membrane [GO:0016021]; plasma membrane [GO:0005886]; plasmodesma [GO:0009506]	integral component of membrane [GO:0016021]; plasma membrane [GO:0005886]; plasmodesma [GO:0009506]; ATP binding [GO:0005524]; protein kinase activity [GO:0004672]; protein autophosphorylation [GO:0046777]	ATP binding [GO:0005524]; protein kinase activity [GO:0004672]	GO:0004672; GO:0005524; GO:0005886; GO:0009506; GO:0016021; GO:0046777	-	sly:101261377;	-	-
XLOC_006636	XLOC_006636	Solyc10g083510.2	10:63422593-63427069	OHr	24Hr	OK	3.10667	8.77074	1.49733	2.56178	0.00085	0.025918	yes	A0A3Q7ILL4	101261864	Uncharacterized protein	Solanum lycopersicum (Tomato) (Lycopersicon esculentum)	-	developmental process [GO:0032502]; regulation of transcription, DNA-templated [GO:0006355]; transcription, DNA-templated [GO:0006351]	nucleus [GO:0005634]	nucleus [GO:0005634]; ATP binding [GO:0005524]; developmental process [GO:0032502]; regulation of transcription, DNA-templated [GO:0006355]; transcription, DNA-templated [GO:0006351]	ATP binding [GO:0005524]	GO:0005524; GO:0005634; GO:0006351; GO:0006355; GO:0032502	-	sly:101261864;	-	-
XLOC_006657	XLOC_006657	Solyc10g083860.2	10:63718038-63726003	OHr	24Hr	OK	8.66366	18.5493	1.09832	2.5224	0.0007	0.0228474	yes	A0A3Q7IMY2	-	ANK_REP_REGION domain-containing protein	Solanum lycopersicum (Tomato) (Lycopersicon esculentum)	-	positive regulation of protein catabolic process [GO:0045732]; protein ubiquitination [GO:0016567]	cytosol [GO:0005829]	cytosol [GO:0005829]; UDP-glycosyltransferase activity [GO:0008194]; positive regulation of protein catabolic process [GO:0045732]; protein ubiquitination [GO:0016567]	UDP-glycosyltransferase activity [GO:0008194]	GO:0005829; GO:0008194; GO:0016567; GO:0045732	-	-	-	-
XLOC_006701	XLOC_006701	Solyc10g084740.2	10:64277725-64280776	OHr	24Hr	OK	49.2396	21.3722	-1.20408	-2.75773	0.0001	0.00611848	yes	A0A3Q7IMT3	-	Uncharacterized protein	Solanum lycopersicum (Tomato) (Lycopersicon esculentum)	-	-	nucleolus [GO:0005730]; small-subunit processome [GO:0032040]	nucleolus [GO:0005730]; small-subunit processome [GO:0032040]; small ribosomal subunit rRNA binding [GO:0070181]	small ribosomal subunit rRNA binding [GO:0070181]	GO:0005730; GO:0032040; GO:0070181	-	sly:101261561;	K14773;	-
XLOC_006720	XLOC_006720	Solyc10g085020.2	10:64477420-64480392	OHr	24Hr	OK	76.4979	163.558	1.09631	2.60258	0.00015	0.00825178	yes	A0A3Q7JGP1	-	Tubulin beta chain	Solanum lycopersicum (Tomato) (Lycopersicon esculentum)	-	microtubule-based process [GO:0007017]	microtubule [GO:0005874]	microtubule [GO:0005874]; GTP binding [GO:0005525]; GTPase activity [GO:0003924]; S-adenosylmethionine-dependent methyltransferase activity [GO:0008757]; structural constituent of cytoskeleton [GO:0005200]; microtubule-based process [GO:0007017]	GTPase activity [GO:0003924]; GTP binding [GO:0005525]; S-adenosylmethionine-dependent methyltransferase activity [GO:0008757]; structural constituent of cytoskeleton [GO:0005200]	GO:0003924; GO:0005200; GO:0005525; GO:0005874; GO:0007017; GO:0008757	-	sly:101253952;	K07375;	Phagosome; Gap junction;
XLOC_006723	XLOC_006723	Solyc10g085100.2	10:64525551-64536401	OHr	24Hr	OK	131.326	56.9776	-1.20469	-2.91384	5e-05	0.00359283	yes	A0A3Q7INS4	101249508	Uncharacterized protein	Solanum lycopersicum (Tomato) (Lycopersicon esculentum)	-	glycolipid biosynthetic process [GO:0009247]; sulfolipid biosynthetic process [GO:0046506]	chloroplast envelope [GO:0009941]	chloroplast envelope [GO:0009941]; transferase activity, transferring glycosyl groups [GO:0016757]; UDP-sulfoquinovose:DAG sulfoquinovosyltransferase activity [GO:0046510]; glycolipid biosynthetic process [GO:0009247]; sulfolipid biosynthetic process [GO:0046506]	transferase activity, transferring glycosyl groups [GO:0016757]; UDP-sulfoquinovose:DAG sulfoquinovosyltransferase activity [GO:0046510]	GO:0009247; GO:0009941; GO:0016757; GO:0046506; GO:0046510	-	sly:101249508;	K06119;	Metabolic pathways; Glycerolipid metabolism;
XLOC_006743	XLOC_006743	Solyc10g085620.2	10:64862041-64864805	OHr	24Hr	OK	7.35809	2.15811	-1.76956	-2.91505	0.0006	0.0206371	yes	A0A3Q7IMN9	-	HTH myb-type domain-containing protein	Solanum lycopersicum (Tomato) (Lycopersicon esculentum)	-	-	nucleus [GO:0005634]	nucleus [GO:0005634]	-	GO:0005634	-	-	-	-
XLOC_006777	XLOC_006777	Solyc10g086240.2	10:65247696-65249593	OHr	24Hr	OK	33.3834	14.3262	-1.22047	-2.84527	5e-05	0.00359283	yes	A0A3Q7IPB0	101261977	Uncharacterized protein	Solanum lycopersicum (Tomato) (Lycopersicon esculentum)	-	-	anchored component of plasma membrane [GO:0046658]	anchored component of plasma membrane [GO:0046658]; UDP-glycosyltransferase activity [GO:0008194]	UDP-glycosyltransferase activity [GO:0008194]	GO:0008194; GO:0046658	-	sly:101261977;	-	-
XLOC_006781	XLOC_006781	Solyc10g086280.2	10:65280995-65282752	OHr	24Hr	OK	37.6681	17.9891	-1.06622	-2.51616	0.00045	0.0171305	yes	A0A3Q7JH36	101259996	Uncharacterized protein	Solanum lycopersicum (Tomato) (Lycopersicon esculentum)	-	metal ion transport [GO:0030001]	-	metal ion binding [GO:0046872]; metal ion transport [GO:0030001]	metal ion binding [GO:0046872]	GO:0030001; GO:0046872	-	sly:101259996;	-	-
XLOC_006807	XLOC_006807	Solyc10g086760.2	10:65606274-65609099	OHr	24Hr	OK	21.5071	52.9225	1.29907	3.14827	5e-05	0.00359283	yes	A0A3Q7IPL2	101252240	Tubulin beta chain	Solanum lycopersicum (Tomato) (Lycopersicon esculentum)	-	microtubule-based process [GO:0007017]	microtubule [GO:0005874]	microtubule [GO:0005874]; GTP binding [GO:0005525]; GTPase activity [GO:0003924]; S-adenosylmethionine-dependent methyltransferase activity [GO:0008757]; structural constituent of cytoskeleton [GO:0005200]; microtubule-based process [GO:0007017]	GTPase activity [GO:0003924]; GTP binding [GO:0005525]; S-adenosylmethionine-dependent methyltransferase activity [GO:0008757]; structural constituent of cytoskeleton [GO:0005200]	GO:0003924; GO:0005200; GO:0005525; GO:0005874; GO:0007017; GO:0008757	-	sly:101252240;	K07375;	Phagosome; Gap junction;
XLOC_006811	XLOC_006811	Solyc11g005150.2	11:138522-140798	OHr	24Hr	OK	0.854357	5.45439	2.67451	3.18225	0.0008	0.0250105	yes	A0A3Q7INM8	-	Uncharacterized protein	Solanum lycopersicum (Tomato) (Lycopersicon esculentum)	-	-	-	-	-	-	-	-	-	-
XLOC_006897	XLOC_006897	Solyc11g007000.2	11:1491990-1496146	OHr	24Hr	OK	4.95848	12.843	1.37302	2.78868	0.0005	0.0183554	yes	A0A3Q7IPM8	101268533	Uncharacterized protein	Solanum lycopersicum (Tomato) (Lycopersicon esculentum)	-	heme A biosynthetic process [GO:0006784]	integral component of membrane [GO:0016021]; mitochondrial inner membrane [GO:0005743]	integral component of membrane [GO:0016021]; mitochondrial inner membrane [GO:0005743]; oxidoreductase activity, acting on NAD(P)H, heme protein as acceptor [GO:0016653]; oxidoreductase activity, acting on the CH-CH group of donors [GO:0016627]; heme A biosynthetic process [GO:0006784]	oxidoreductase activity, acting on NAD(P)H, heme protein as acceptor [GO:0016653]; oxidoreductase activity, acting on the CH-CH group of donors [GO:0016627]	GO:0005743; GO:0006784; GO:0016021; GO:0016627; GO:0016653	-	sly:101268533;	K02259;	Metabolic pathways; Biosynthesis of secondary metabolites; Oxidative phosphorylation; Porphyrin and chlorophyll metabolism; Two-component system;
XLOC_006927	XLOC_006927	Solyc11g007660.1	11:1882702-1884514	OHr	24Hr	OK	4.2369	11.6555	1.45993	2.85366	0.0001	0.00611848	yes	A0A3Q7JI78	101254856	Uncharacterized protein	Solanum lycopersicum (Tomato) (Lycopersicon esculentum)	-	positive regulation of growth [GO:0045927]	-	positive regulation of growth [GO:0045927]	-	GO:0045927	-	sly:101254856;	-	-
XLOC_006942	XLOC_006942	Solyc11g007900.2	11:2105988-2132629	OHr	24Hr	OK	5.43619	2.27326	-1.25783	-2.61994	0.0006	0.0206371	yes	A0A3Q7IPY8	-	Uncharacterized protein	Solanum lycopersicum (Tomato) (Lycopersicon esculentum)	-	-	-	L-ascorbic acid binding [GO:0031418]; oxidoreductase activity [GO:0016491]	L-ascorbic acid binding [GO:0031418]; oxidoreductase activity [GO:0016491]	GO:0016491; GO:0031418	-	-	-	-
XLOC_006980	XLOC_006980	Solyc11g008850.2	11:3033349-3043313	OHr	24Hr	OK	2.41512	5.92733	1.29529	2.58153	0.00025	0.0115292	yes	A0A3Q7JIN4	-	Uncharacterized protein	Solanum lycopersicum (Tomato) (Lycopersicon esculentum)	-	proteolysis [GO:0006508]	-	copper ion binding [GO:0005507]; oxidoreductase activity [GO:0016491]; serine-type endopeptidase activity [GO:0004252]; proteolysis [GO:0006508]	copper ion binding [GO:0005507]; oxidoreductase activity [GO:0016491]; serine-type endopeptidase activity [GO:0004252]	GO:0004252; GO:0005507; GO:0006508; GO:0016491	-	-	-	-
XLOC_006992	XLOC_006992	Solyc11g010190.1	11:3270050-3270890	OHr	24Hr	OK	57.0685	108.73	0.929986	2.31203	0.0011	0.030167	yes	A0A3Q7JIS6	101261982	Prohibitin	Solanum lycopersicum (Tomato) (Lycopersicon esculentum)	-	-	mitochondrial inner membrane [GO:0005743]	mitochondrial inner membrane [GO:0005743]	-	GO:0005743	-	sly:101261982;	K17080;	-
XLOC_006993	XLOC_006993	Solyc11g010200.2	11:3274742-3278052	OHr	24Hr	OK	15.2658	32.5512	1.09241	2.66424	0.00025	0.0115292	yes	A0A3Q7IRT6	-	14_3_3 domain-containing protein	Solanum lycopersicum (Tomato) (Lycopersicon esculentum)	-	-	-	-	-	-	-	-	-	-
XLOC_006998	XLOC_006998	Solyc11g010330.2	11:3403874-3407542	OHr	24Hr	OK	0.865962	4.21302	2.28248	2.88065	0.0008	0.0250105	yes	A0A3Q7IRX2	-	RING-type domain-containing protein	Solanum lycopersicum (Tomato) (Lycopersicon esculentum)	-	protein ubiquitination [GO:0016567]	integral component of membrane [GO:0016021]	integral component of membrane [GO:0016021]; protein ubiquitination [GO:0016567]	-	GO:0016021; GO:0016567	-	-	-	-
XLOC_007005	XLOC_007005	Solyc11g010480.2	11:3541893-3547944	OHr	24Hr	OK	98.0908	49.751	-0.979393	-2.38194	0.00125	0.0331527	yes	A0A3Q7JIW5	101268824	CAAD domain-containing protein	Solanum lycopersicum (Tomato) (Lycopersicon esculentum)	-	-	chloroplast thylakoid membrane [GO:0009535]; integral component of membrane [GO:0016021]	chloroplast thylakoid membrane [GO:0009535]; integral component of membrane [GO:0016021]	-	GO:0009535; GO:0016021	-	sly:101268824;	-	-
XLOC_007041	XLOC_007041	Solyc11g011310.2	11:4355010-4362432	OHr	24Hr	OK	3.87481	1.2304	-1.655	-2.76485	0.00035	0.0144513	yes	A0A3Q7IR81	-	Rhamnogalacturonan endolyase (EC 4.2.2.23)	Solanum lycopersicum (Tomato) (Lycopersicon esculentum)	-	carbohydrate metabolic process [GO:0005975]	extracellular region [GO:0005576]	extracellular region [GO:0005576]; carbohydrate binding [GO:0030246]; rhamnogalacturonan endolyase activity [GO:0102210]; carbohydrate metabolic process [GO:0005975]	carbohydrate binding [GO:0030246]; rhamnogalacturonan endolyase activity [GO:0102210]	GO:0005576; GO:0005975; GO:0030246; GO:0102210	-	-	-	-
XLOC_007058	XLOC_007058	Solyc11g011540.2	11:4593264-4596096	OHr	24Hr	OK	9.3241	3.08654	-1.59497	-2.62543	0.00065	0.0217123	yes	A0A3Q7ISK1	-	F-box domain-containing protein	Solanum lycopersicum (Tomato) (Lycopersicon esculentum)	-	-	-	-	-	-	-	-	-	-
XLOC_007094	XLOC_007094	Solyc11g012320.2	11:5177521-5178924	OHr	24Hr	OK	56.8868	125.712	1.14396	2.79789	0.00015	0.00825178	yes	A0A3Q7IRS5	-	Uncharacterized protein	Solanum lycopersicum (Tomato) (Lycopersicon esculentum)	-	-	-	-	-	-	-	-	-	-
XLOC_007100	XLOC_007100	Solyc11g012410.2	11:5242649-5246895	OHr	24Hr	OK	389.916	181.109	-1.1063	-2.60503	0.0003	0.0130251	yes	P54928	IMP3	Inositol monophosphatase 3 (IMP 3) (IMPase 3) (LeIMP3) (EC 3.1.3.25) (Inositol-1(or 4)-monophosphatase 3)	Solanum lycopersicum (Tomato) (Lycopersicon esculentum)	PATHWAY: Polyol metabolism; myo-inositol biosynthesis; myo-inositol from D-glucose 6-phosphate: step 2/2.	inositol biosynthetic process [GO:0006021]; inositol metabolic process [GO:0006020]; inositol phosphate dephosphorylation [GO:0046855]; phosphatidylinositol phosphorylation [GO:0046854]; signal transduction [GO:0007165]	-	inositol monophosphate 1-phosphatase activity [GO:0008934]; inositol monophosphate 3-phosphatase activity [GO:0052832]; inositol monophosphate 4-phosphatase activity [GO:0052833]; inositol monophosphate phosphatase activity [GO:0052834]; magnesium ion binding [GO:0000287]; inositol biosynthetic process [GO:0006021]; inositol metabolic process [GO:0006020]; inositol phosphate dephosphorylation [GO…	inositol monophosphate 1-phosphatase activity [GO:0008934]; inositol monophosphate 3-phosphatase activity [GO:0052832]; inositol monophosphate 4-phosphatase activity [GO:0052833]; inositol monophosphate phosphatase activity [GO:0052834]; magnesium ion binding [GO:0000287]	GO:0000287; GO:0006020; GO:0006021; GO:0007165; GO:0008934; GO:0046854; GO:0046855; GO:0052832; GO:0052833; GO:0052834	UPA00823;UER00788	sly:544013;	K10047;	Metabolic pathways; Biosynthesis of secondary metabolites; Ascorbate and aldarate metabolism; Inositol phosphate metabolism; Phosphatidylinositol signaling system;
XLOC_007115	XLOC_007115	Solyc11g012690.2	11:5459224-5461773	OHr	24Hr	OK	34.4562	14.4441	-1.25428	-2.70035	0.0001	0.00611848	yes	A0A3Q7ISD7	101264884	Uncharacterized protein	Solanum lycopersicum (Tomato) (Lycopersicon esculentum)	-	metal ion transport [GO:0030001]	-	metal ion binding [GO:0046872]; metal ion transport [GO:0030001]	metal ion binding [GO:0046872]	GO:0030001; GO:0046872	-	sly:101264884;	-	-
XLOC_007297	XLOC_007297	Solyc11g020960.2	11:13017343-13018840	OHr	24Hr	OK	8.41164	40.4594	2.26602	4.11375	5e-05	0.00359283	yes	Q7M222	101255652	Probable proteinase inhibitor	Solanum lycopersicum (Tomato) (Lycopersicon esculentum)	-	-	-	serine-type endopeptidase inhibitor activity [GO:0004867]	serine-type endopeptidase inhibitor activity [GO:0004867]	GO:0004867	-	sly:101255652;	-	-
XLOC_007310	XLOC_007310	Solyc11g021300.1	11:13418843-13419377	OHr	24Hr	OK	144.74	57.327	-1.33618	-3.16195	5e-05	0.00359283	yes	A0A3Q7JKY9	-	Protein TIC 214 (Translocon at the inner envelope membrane of chloroplasts 214)	Solanum lycopersicum (Tomato) (Lycopersicon esculentum)	-	protein transport [GO:0015031]	chloroplast inner membrane [GO:0009706]; integral component of membrane [GO:0016021]	chloroplast inner membrane [GO:0009706]; integral component of membrane [GO:0016021]; protein transport [GO:0015031]	-	GO:0009706; GO:0015031; GO:0016021	-	-	-	-
XLOC_007424	XLOC_007424	Solyc11g045465.1	11:30683153-30684752	OHr	24Hr	OK	0	1.26718	inf	-nan	0.0002	0.0100755	yes	A0A3Q7IWI3	-	Abhydrolase_3 domain-containing protein	Solanum lycopersicum (Tomato) (Lycopersicon esculentum)	-	-	-	hydrolase activity [GO:0016787]	hydrolase activity [GO:0016787]	GO:0016787	-	-	-	-
XLOC_007459	XLOC_007459	Solyc11g044340.2	11:33151312-33173825	OHr	24Hr	OK	10.9686	4.3043	-1.34953	-3.12574	5e-05	0.00359283	yes	A0A3Q7JM93	-	Uncharacterized protein	Solanum lycopersicum (Tomato) (Lycopersicon esculentum)	-	mRNA cis splicing, via spliceosome [GO:0045292]; mRNA splicing, via spliceosome [GO:0000398]	U1 snRNP [GO:0005685]; U2-type prespliceosome [GO:0071004]	U1 snRNP [GO:0005685]; U2-type prespliceosome [GO:0071004]; RNA binding [GO:0003723]; mRNA cis splicing, via spliceosome [GO:0045292]; mRNA splicing, via spliceosome [GO:0000398]	RNA binding [GO:0003723]	GO:0000398; GO:0003723; GO:0005685; GO:0045292; GO:0071004	-	-	-	-
XLOC_007688	XLOC_007688	Solyc11g066130.1	11:52101253-52102012	OHr	24Hr	OK	126.215	325.346	1.3661	3.37859	5e-05	0.00359283	yes	Q41350	-	Osmotin-like protein	Solanum lycopersicum (Tomato) (Lycopersicon esculentum)	-	defense response [GO:0006952]	cell wall [GO:0005618]; extracellular region [GO:0005576]	cell wall [GO:0005618]; extracellular region [GO:0005576]; defense response [GO:0006952]	-	GO:0005576; GO:0005618; GO:0006952	-	sly:543971;	-	-
XLOC_007795	XLOC_007795	Solyc11g069160.2	11:54053696-54064383	OHr	24Hr	OK	2.18842	8.38926	1.93865	3.18542	5e-05	0.00359283	yes	A0A3Q7IZL2	-	Uncharacterized protein	Solanum lycopersicum (Tomato) (Lycopersicon esculentum)	PATHWAY: Protein modification; protein sumoylation. {ECO:0000256|ARBA:ARBA00004718}.	-	nucleus [GO:0005634]	nucleus [GO:0005634]; SUMO transferase activity [GO:0019789]; zinc ion binding [GO:0008270]	SUMO transferase activity [GO:0019789]; zinc ion binding [GO:0008270]	GO:0005634; GO:0008270; GO:0019789	UPA00886	-	-	-
XLOC_007864	XLOC_007864	Solyc11g071640.2	11:55351144-55356075	OHr	24Hr	OK	23.9776	51.2114	1.09477	2.68526	0.0001	0.00611848	yes	A0A3Q7J0Z8	-	Uncharacterized protein	Solanum lycopersicum (Tomato) (Lycopersicon esculentum)	-	glucan catabolic process [GO:0009251]	extracellular region [GO:0005576]	extracellular region [GO:0005576]; beta-glucosidase activity [GO:0008422]; glucan catabolic process [GO:0009251]	beta-glucosidase activity [GO:0008422]	GO:0005576; GO:0008422; GO:0009251	-	-	-	-
XLOC_007925	XLOC_007925	Solyc11g073120.2	11:56508195-56509860	OHr	24Hr	OK	85.2405	44.0711	-0.951707	-2.39683	0.0019	0.0435942	yes	A0A3Q7J1W7	101262486	Uncharacterized protein	Solanum lycopersicum (Tomato) (Lycopersicon esculentum)	-	regulation of transcription, DNA-templated [GO:0006355]	nucleus [GO:0005634]	nucleus [GO:0005634]; sequence-specific DNA binding [GO:0043565]; regulation of transcription, DNA-templated [GO:0006355]	sequence-specific DNA binding [GO:0043565]	GO:0005634; GO:0006355; GO:0043565	-	sly:101262486;	K09422;	-
XLOC_007939	XLOC_007939	Solyc11g005020.2	11:36366-44243	OHr	24Hr	OK	0.92891	4.40715	2.24623	3.03467	0.00025	0.0115292	yes	A0A3Q7INA3	-	Chloroplast protein-transporting ATPase (EC 7.4.2.4)	Solanum lycopersicum (Tomato) (Lycopersicon esculentum)	-	protein import [GO:0017038]; protein targeting [GO:0006605]	chloroplast envelope [GO:0009941]; membrane [GO:0016020]	chloroplast envelope [GO:0009941]; membrane [GO:0016020]; ATP binding [GO:0005524]; ATPase-coupled protein transmembrane transporter activity [GO:0015462]; chloroplast protein-transporting ATPase activity [GO:0016464]; P-P-bond-hydrolysis-driven protein transmembrane transporter activity [GO:0015450]; protein import [GO:0017038]; protein targeting [GO:0006605]	ATPase-coupled protein transmembrane transporter activity [GO:0015462]; ATP binding [GO:0005524]; chloroplast protein-transporting ATPase activity [GO:0016464]; P-P-bond-hydrolysis-driven protein transmembrane transporter activity [GO:0015450]	GO:0005524; GO:0006605; GO:0009941; GO:0015450; GO:0015462; GO:0016020; GO:0016464; GO:0017038	-	-	-	-
XLOC_007954	XLOC_007954	Solyc11g005340.2	11:269285-273046	OHr	24Hr	OK	95.4099	36.1727	-1.39924	-3.96161	5e-05	0.00359283	yes	A0A3Q7JHE7	-	PAP_fibrillin domain-containing protein	Solanum lycopersicum (Tomato) (Lycopersicon esculentum)	-	-	-	-	-	-	-	-	-	-
XLOC_007960	XLOC_007960	Solyc11g005430.2	11:335135-336477	OHr	24Hr	OK	0	2.41852	inf	-nan	0.0005	0.0183554	yes	A0A3Q7IP20	104644530	WAT1-related protein	Solanum lycopersicum (Tomato) (Lycopersicon esculentum)	-	-	integral component of membrane [GO:0016021]; plasma membrane [GO:0005886]	integral component of membrane [GO:0016021]; plasma membrane [GO:0005886]; transmembrane transporter activity [GO:0022857]	transmembrane transporter activity [GO:0022857]	GO:0005886; GO:0016021; GO:0022857	-	sly:104644530;	-	-
XLOC_007989	XLOC_007989	Solyc11g006020.2	11:822772-824468	OHr	24Hr	OK	591.585	294.707	-1.00531	-2.45303	0.00075	0.0240975	yes	A0A3Q7IQ88	101250560	Uncharacterized protein	Solanum lycopersicum (Tomato) (Lycopersicon esculentum)	-	-	plasma membrane [GO:0005886]	plasma membrane [GO:0005886]; oxidoreductase activity, acting on NAD(P)H, quinone or similar compound as acceptor [GO:0016655]; quinone binding [GO:0048038]	oxidoreductase activity, acting on NAD(P)H, quinone or similar compound as acceptor [GO:0016655]; quinone binding [GO:0048038]	GO:0005886; GO:0016655; GO:0048038	-	sly:101250560;	-	-
XLOC_007993	XLOC_007993	Solyc11g006070.2	11:861880-862408	OHr	24Hr	OK	92.5392	211.416	1.19195	3.01093	5e-05	0.00359283	yes	A0A3Q7IQ99	-	Peptidyl-prolyl cis-trans isomerase (PPIase) (EC 5.2.1.8)	Solanum lycopersicum (Tomato) (Lycopersicon esculentum)	-	protein folding [GO:0006457]; protein peptidyl-prolyl isomerization [GO:0000413]	cytoplasm [GO:0005737]; intracellular membrane-bounded organelle [GO:0043231]	cytoplasm [GO:0005737]; intracellular membrane-bounded organelle [GO:0043231]; cyclosporin A binding [GO:0016018]; peptidyl-prolyl cis-trans isomerase activity [GO:0003755]; protein folding [GO:0006457]; protein peptidyl-prolyl isomerization [GO:0000413]	cyclosporin A binding [GO:0016018]; peptidyl-prolyl cis-trans isomerase activity [GO:0003755]	GO:0000413; GO:0003755; GO:0005737; GO:0006457; GO:0016018; GO:0043231	-	sly:101251734;	K01802;	-
XLOC_008004	XLOC_008004	Solyc11g006230.2	11:980839-985500	OHr	24Hr	OK	11.1133	33.6262	1.5973	3.44447	5e-05	0.00359283	yes	A0A3Q7IQD3	101253549	Uncharacterized protein	Solanum lycopersicum (Tomato) (Lycopersicon esculentum)	-	cell population proliferation [GO:0008283]; leaf development [GO:0048366]; positive regulation of transcription, DNA-templated [GO:0045893]; positive regulation of transcription by RNA polymerase II [GO:0045944]	nucleus [GO:0005634]	nucleus [GO:0005634]; transcription coactivator activity [GO:0003713]; cell population proliferation [GO:0008283]; leaf development [GO:0048366]; positive regulation of transcription by RNA polymerase II [GO:0045944]; positive regulation of transcription, DNA-templated [GO:0045893]	transcription coactivator activity [GO:0003713]	GO:0003713; GO:0005634; GO:0008283; GO:0045893; GO:0045944; GO:0048366	-	sly:101253549;	-	-
XLOC_008012	XLOC_008012	Solyc11g006350.1	11:1068941-1070075	OHr	24Hr	OK	16.6856	41.175	1.30316	2.96494	0.0001	0.00611848	yes	A0A3Q7IP12	544088	Aspartate carbamoyltransferase (EC 2.1.3.2)	Solanum lycopersicum (Tomato) (Lycopersicon esculentum)	PATHWAY: Pyrimidine metabolism; UMP biosynthesis via de novo pathway; (S)-dihydroorotate from bicarbonate: step 2/3. {ECO:0000256|ARBA:ARBA00004852}.	'de novo' pyrimidine nucleobase biosynthetic process [GO:0006207]; 'de novo' UMP biosynthetic process [GO:0044205]; cellular amino acid metabolic process [GO:0006520]; nitrogen compound metabolic process [GO:0006807]	cytoplasm [GO:0005737]; cytosol [GO:0005829]	cytoplasm [GO:0005737]; cytosol [GO:0005829]; amino acid binding [GO:0016597]; aspartate carbamoyltransferase activity [GO:0004070]; 'de novo' pyrimidine nucleobase biosynthetic process [GO:0006207]; 'de novo' UMP biosynthetic process [GO:0044205]; cellular amino acid metabolic process [GO:0006520]; nitrogen compound metabolic process [GO:0006807]	amino acid binding [GO:0016597]; aspartate carbamoyltransferase activity [GO:0004070]	GO:0004070; GO:0005737; GO:0005829; GO:0006207; GO:0006520; GO:0006807; GO:0016597; GO:0044205	UPA00070;UER00116	sly:544088;	K00609;	Metabolic pathways; Pyrimidine metabolism; Alanine, aspartate and glutamate metabolism;
XLOC_008018	XLOC_008018	Solyc11g006465.1	11:1151330-1153169	OHr	24Hr	OK	59.1152	141.765	1.2619	2.87691	5e-05	0.00359283	yes	A0A3Q7IPL4	-	J domain-containing protein	Solanum lycopersicum (Tomato) (Lycopersicon esculentum)	-	-	cytosol [GO:0005829]	cytosol [GO:0005829]	-	GO:0005829	-	-	-	-
XLOC_008189	XLOC_008189	Solyc11g010990.2	11:4003991-4029678	OHr	24Hr	OK	8.01334	17.0062	1.08559	2.5352	0.00065	0.0217123	yes	A0A3Q7IRF9	-	PKS_ER domain-containing protein	Solanum lycopersicum (Tomato) (Lycopersicon esculentum)	-	lignin biosynthetic process [GO:0009809]	integral component of membrane [GO:0016021]	integral component of membrane [GO:0016021]; cinnamyl-alcohol dehydrogenase activity [GO:0045551]; oxidoreductase activity, acting on the CH-OH group of donors, NAD or NADP as acceptor [GO:0016616]; zinc ion binding [GO:0008270]; lignin biosynthetic process [GO:0009809]	cinnamyl-alcohol dehydrogenase activity [GO:0045551]; oxidoreductase activity, acting on the CH-OH group of donors, NAD or NADP as acceptor [GO:0016616]; zinc ion binding [GO:0008270]	GO:0008270; GO:0009809; GO:0016021; GO:0016616; GO:0045551	-	-	-	-
XLOC_008208	XLOC_008208	Solyc11g011370.2	11:4399548-4420176	OHr	24Hr	OK	0.809598	2.84653	1.81393	2.9856	0.0001	0.00611848	yes	A0A3Q7IR91	-	Nudix hydrolase domain-containing protein	Solanum lycopersicum (Tomato) (Lycopersicon esculentum)	-	cell division [GO:0051301]; mitotic chromosome condensation [GO:0007076]	condensed chromosome [GO:0000793]; condensin complex [GO:0000796]	condensed chromosome [GO:0000793]; condensin complex [GO:0000796]; hydrolase activity [GO:0016787]; cell division [GO:0051301]; mitotic chromosome condensation [GO:0007076]	hydrolase activity [GO:0016787]	GO:0000793; GO:0000796; GO:0007076; GO:0016787; GO:0051301	-	-	-	-
XLOC_008433	XLOC_008433	Solyc11g021240.2	11:13415512-13416250	OHr	24Hr	OK	147.326	42.3713	-1.79785	-4.03923	5e-05	0.00359283	yes	A0A3Q7IU33	-	Protein TIC 214 (Translocon at the inner envelope membrane of chloroplasts 214)	Solanum lycopersicum (Tomato) (Lycopersicon esculentum)	-	protein transport [GO:0015031]	chloroplast inner membrane [GO:0009706]; integral component of membrane [GO:0016021]	chloroplast inner membrane [GO:0009706]; integral component of membrane [GO:0016021]; protein transport [GO:0015031]	-	GO:0009706; GO:0015031; GO:0016021	-	-	-	-
XLOC_008434	XLOC_008434	Solyc11g021260.1	11:13416338-13417147	OHr	24Hr	OK	214.476	62.0879	-1.78843	-4.58457	5e-05	0.00359283	yes	K4D775	-	Protein TIC 214 (Translocon at the inner envelope membrane of chloroplasts 214)	Solanum lycopersicum (Tomato) (Lycopersicon esculentum)	-	protein transport [GO:0015031]	chloroplast inner membrane [GO:0009706]; integral component of membrane [GO:0016021]	chloroplast inner membrane [GO:0009706]; integral component of membrane [GO:0016021]; protein transport [GO:0015031]	-	GO:0009706; GO:0015031; GO:0016021	-	-	-	-
XLOC_008436	XLOC_008436	Solyc11g021290.2	11:13417829-13418705	OHr	24Hr	OK	185.563	48.6494	-1.93141	-4.60834	5e-05	0.00359283	yes	A0A3Q7IU35	-	Protein TIC 214 (Translocon at the inner envelope membrane of chloroplasts 214)	Solanum lycopersicum (Tomato) (Lycopersicon esculentum)	-	protein transport [GO:0015031]	chloroplast inner membrane [GO:0009706]; integral component of membrane [GO:0016021]	chloroplast inner membrane [GO:0009706]; integral component of membrane [GO:0016021]; protein transport [GO:0015031]	-	GO:0009706; GO:0015031; GO:0016021	-	-	-	-
XLOC_008551	XLOC_008551	Solyc11g030600.3	11:22339752-22356581	OHr	24Hr	OK	7.03073	13.7765	0.970459	2.35737	0.0011	0.030167	yes	A0A3Q7IUT4	-	DNA (cytosine-5)-methyltransferase (EC 2.1.1.37)	Solanum lycopersicum (Tomato) (Lycopersicon esculentum)	-	chromatin organization [GO:0006325]	nucleus [GO:0005634]	nucleus [GO:0005634]; chromatin binding [GO:0003682]; DNA (cytosine-5-)-methyltransferase activity [GO:0003886]; DNA binding [GO:0003677]; chromatin organization [GO:0006325]	chromatin binding [GO:0003682]; DNA (cytosine-5-)-methyltransferase activity [GO:0003886]; DNA binding [GO:0003677]	GO:0003677; GO:0003682; GO:0003886; GO:0005634; GO:0006325	-	-	-	-
XLOC_008613	XLOC_008613	Solyc11g045185.1	11:31756187-31759942	OHr	24Hr	OK	11.7575	5.18756	-1.18045	-2.30243	0.0019	0.0435942	yes	A0A3Q7IXD9	-	VPS13_C domain-containing protein	Solanum lycopersicum (Tomato) (Lycopersicon esculentum)	-	protein retention in Golgi apparatus [GO:0045053]; protein targeting to vacuole [GO:0006623]	extrinsic component of membrane [GO:0019898]	extrinsic component of membrane [GO:0019898]; protein retention in Golgi apparatus [GO:0045053]; protein targeting to vacuole [GO:0006623]	-	GO:0006623; GO:0019898; GO:0045053	-	-	-	-
XLOC_008615	XLOC_008615	Solyc11g045150.1	11:31816636-31816915	OHr	24Hr	OK	897.461	369.785	-1.27916	-2.9691	5e-05	0.00359283	yes	A0A3Q7JMH1	-	Uncharacterized protein	Solanum lycopersicum (Tomato) (Lycopersicon esculentum)	-	-	-	-	-	-	-	-	-	-
XLOC_008675	XLOC_008675	Solyc11g042940.2	11:34183753-34194449	OHr	24Hr	OK	122.785	47.2208	-1.37864	-3.37851	5e-05	0.00359283	yes	A0A3Q7IW91	-	FGGY_N domain-containing protein	Solanum lycopersicum (Tomato) (Lycopersicon esculentum)	-	carbohydrate metabolic process [GO:0005975]	-	phosphotransferase activity, alcohol group as acceptor [GO:0016773]; carbohydrate metabolic process [GO:0005975]	phosphotransferase activity, alcohol group as acceptor [GO:0016773]	GO:0005975; GO:0016773	-	-	-	-
XLOC_008711	XLOC_008711	Solyc11g040222.1	11:38581742-38584272	OHr	24Hr	OK	14.0803	4.56716	-1.62431	-2.69734	0.0011	0.030167	yes	A0A3Q7IVU2	-	Uncharacterized protein	Solanum lycopersicum (Tomato) (Lycopersicon esculentum)	-	-	chloroplast [GO:0009507]	chloroplast [GO:0009507]; heme binding [GO:0020037]; iron ion binding [GO:0005506]; monooxygenase activity [GO:0004497]; oxidoreductase activity, acting on paired donors, with incorporation or reduction of molecular oxygen [GO:0016705]	heme binding [GO:0020037]; iron ion binding [GO:0005506]; monooxygenase activity [GO:0004497]; oxidoreductase activity, acting on paired donors, with incorporation or reduction of molecular oxygen [GO:0016705]	GO:0004497; GO:0005506; GO:0009507; GO:0016705; GO:0020037	-	-	-	-
XLOC_008800	XLOC_008800	Solyc11g062320.2	11:49547331-49575359	OHr	24Hr	OK	0.40882	1.85248	2.17992	2.83526	0.0013	0.0338493	yes	A0A3Q7IYE0	-	Uncharacterized protein	Solanum lycopersicum (Tomato) (Lycopersicon esculentum)	-	proteasome assembly [GO:0043248]	cytoplasm [GO:0005737]	cytoplasm [GO:0005737]; molecular adaptor activity [GO:0060090]; proteasome assembly [GO:0043248]	molecular adaptor activity [GO:0060090]	GO:0005737; GO:0043248; GO:0060090	-	-	-	-
XLOC_008805	XLOC_008805	Solyc11g062440.2	11:49795913-49802478	OHr	24Hr	OK	10.9207	21.2818	0.962546	2.21647	0.0023	0.0485646	yes	A0A3Q7IYF8	101258916	L-ascorbate oxidase (EC 1.10.3.3)	Solanum lycopersicum (Tomato) (Lycopersicon esculentum)	-	-	extracellular region [GO:0005576]; plasmodesma [GO:0009506]	extracellular region [GO:0005576]; plasmodesma [GO:0009506]; copper ion binding [GO:0005507]; L-ascorbate oxidase activity [GO:0008447]; oxidoreductase activity [GO:0016491]	copper ion binding [GO:0005507]; L-ascorbate oxidase activity [GO:0008447]; oxidoreductase activity [GO:0016491]	GO:0005507; GO:0005576; GO:0008447; GO:0009506; GO:0016491	-	sly:101258916;	K00423;	Metabolic pathways; Ascorbate and aldarate metabolism;
XLOC_008911	XLOC_008911	Solyc11g066660.2	11:52712801-52730244	OHr	24Hr	OK	37.5376	18.6575	-1.00858	-2.40455	0.00105	0.0294492	yes	A0A3Q7IYU8	-	Magnesium transporter	Solanum lycopersicum (Tomato) (Lycopersicon esculentum)	-	magnesium ion transport [GO:0015693]	chloroplast [GO:0009507]; chloroplast envelope [GO:0009941]; integral component of membrane [GO:0016021]	chloroplast [GO:0009507]; chloroplast envelope [GO:0009941]; integral component of membrane [GO:0016021]; magnesium ion transmembrane transporter activity [GO:0015095]; magnesium ion transport [GO:0015693]	magnesium ion transmembrane transporter activity [GO:0015095]	GO:0009507; GO:0009941; GO:0015095; GO:0015693; GO:0016021	-	-	-	-
XLOC_008957	XLOC_008957	Solyc11g068515.1	11:53503923-53510730	OHr	24Hr	OK	4011.55	1715.92	-1.22518	-2.6152	0.0003	0.0130251	yes	A0A3Q7JPB7	-	Uncharacterized protein	Solanum lycopersicum (Tomato) (Lycopersicon esculentum)	-	-	integral component of membrane [GO:0016021]	integral component of membrane [GO:0016021]	-	GO:0016021	-	-	-	-
XLOC_009102	XLOC_009102	Solyc11g072600.2	11:56068299-56071320	OHr	24Hr	OK	1.43225	4.08605	1.51242	2.31461	0.0022	0.0472058	yes	A0A3Q7J1X4	-	AP2/ERF domain-containing protein	Solanum lycopersicum (Tomato) (Lycopersicon esculentum)	-	defense response [GO:0006952]	nucleus [GO:0005634]	nucleus [GO:0005634]; DNA binding [GO:0003677]; DNA-binding transcription factor activity [GO:0003700]; defense response [GO:0006952]	DNA binding [GO:0003677]; DNA-binding transcription factor activity [GO:0003700]	GO:0003677; GO:0003700; GO:0005634; GO:0006952	-	-	-	-
XLOC_009112	XLOC_009112	Solyc11g072800.2	11:56290868-56296794	OHr	24Hr	OK	3.93855	0.368729	-3.41703	-4.3174	0.0013	0.0338493	yes	-	-	-	-	-	-	-	-	-	-	-	-	-	-
XLOC_009217	XLOC_009217	Solyc12g006760.1	12:1195835-1196096	OHr	24Hr	OK	62.1621	233.415	1.90879	2.95422	5e-05	0.00359283	yes	A0A3Q7JRI4	-	Uncharacterized protein	Solanum lycopersicum (Tomato) (Lycopersicon esculentum)	-	-	-	-	-	-	-	-	-	-
XLOC_009218	XLOC_009218	Solyc12g006770.1	12:1197774-1198026	OHr	24Hr	OK	48.928	156.879	1.68092	2.58268	0.00045	0.0171305	yes	A0A3Q7J371	-	Uncharacterized protein	Solanum lycopersicum (Tomato) (Lycopersicon esculentum)	-	-	-	-	-	-	-	-	-	-
XLOC_009227	XLOC_009227	Solyc12g006975.1	12:1411537-1415063	OHr	24Hr	OK	10.5621	32.8408	1.63659	3.68078	5e-05	0.00359283	yes	A0A3Q7J2M6	-	Uncharacterized protein	Solanum lycopersicum (Tomato) (Lycopersicon esculentum)	-	-	-	-	-	-	-	-	-	-
XLOC_009232	XLOC_009232	Solyc12g007020.2	12:1459014-1462343	OHr	24Hr	OK	4.18299	11.1407	1.41323	2.87662	0.0007	0.0228474	yes	A0A3Q7J2A0	101262597	Uncharacterized protein	Solanum lycopersicum (Tomato) (Lycopersicon esculentum)	-	-	-	-	-	-	-	sly:101262597;	-	-
XLOC_009265	XLOC_009265	Solyc12g008600.2	12:1996088-2000764	OHr	24Hr	OK	2.02715	5.32756	1.39402	2.24495	0.00175	0.041329	yes	A0A3Q7J3L5	101262285	Uncharacterized protein	Solanum lycopersicum (Tomato) (Lycopersicon esculentum)	-	-	-	-	-	-	-	sly:101262285;	-	-
XLOC_009265	XLOC_009265	Solyc12g008605.1	12:1996088-2000764	OHr	24Hr	OK	2.02715	5.32756	1.39402	2.24495	0.00175	0.041329	yes	A0A3Q7J2L3	-	Uncharacterized protein	Solanum lycopersicum (Tomato) (Lycopersicon esculentum)	-	-	-	-	-	-	-	-	-	-
XLOC_009273	XLOC_009273	Solyc12g008760.2	12:2116801-2121166	OHr	24Hr	OK	16.485	34.4914	1.06508	2.51328	0.0002	0.0100755	yes	A0A3Q7J3P8	-	Uncharacterized protein	Solanum lycopersicum (Tomato) (Lycopersicon esculentum)	-	-	integral component of membrane [GO:0016021]; nucleus [GO:0005634]	integral component of membrane [GO:0016021]; nucleus [GO:0005634]; protein-arginine N-methyltransferase activity [GO:0016274]	protein-arginine N-methyltransferase activity [GO:0016274]	GO:0005634; GO:0016021; GO:0016274	-	-	-	-
XLOC_009566	XLOC_009566	Solyc12g019290.1	12:9915891-9918087	OHr	24Hr	OK	9.23759	19.988	1.11355	2.55961	0.00035	0.0144513	yes	A0A3Q7JU72	101265514	Uncharacterized protein	Solanum lycopersicum (Tomato) (Lycopersicon esculentum)	-	-	-	-	-	-	-	sly:101265514;	-	-
XLOC_009570	XLOC_009570	Solyc12g019320.2	12:9971419-9977203	OHr	24Hr	OK	28.0729	11.8358	-1.24601	-2.84169	5e-05	0.00359283	yes	A0A3Q7J6H4	101266307	Protein DETOXIFICATION (Multidrug and toxic compound extrusion protein)	Solanum lycopersicum (Tomato) (Lycopersicon esculentum)	-	-	integral component of membrane [GO:0016021]; membrane [GO:0016020]; vacuolar membrane [GO:0005774]	integral component of membrane [GO:0016021]; membrane [GO:0016020]; vacuolar membrane [GO:0005774]; antiporter activity [GO:0015297]; transmembrane transporter activity [GO:0022857]; xenobiotic transmembrane transporter activity [GO:0042910]	antiporter activity [GO:0015297]; transmembrane transporter activity [GO:0022857]; xenobiotic transmembrane transporter activity [GO:0042910]	GO:0005774; GO:0015297; GO:0016020; GO:0016021; GO:0022857; GO:0042910	-	sly:101266307;	K03327;	-
XLOC_009613	XLOC_009613	Solyc12g021365.1	12:16040040-16044674	OHr	24Hr	OK	333.711	168.636	-0.984686	-2.39459	0.00095	0.0278231	yes	A0A3Q7J7I4	-	ApaG domain-containing protein	Solanum lycopersicum (Tomato) (Lycopersicon esculentum)	-	-	-	-	-	-	-	-	-	-
XLOC_009710	XLOC_009710	Solyc12g032950.2	12:37714714-37717282	OHr	24Hr	OK	1.60441	9.96758	2.6352	3.06556	0.00065	0.0217123	yes	A0A3Q7J7U0	-	Uncharacterized protein	Solanum lycopersicum (Tomato) (Lycopersicon esculentum)	-	-	-	-	-	-	-	-	-	-
XLOC_009737	XLOC_009737	Solyc12g035475.1	12:41189658-41199025	OHr	24Hr	OK	0	1.23355	inf	-nan	0.00055	0.0194961	yes	A0A3Q7J835	-	Uncharacterized protein	Solanum lycopersicum (Tomato) (Lycopersicon esculentum)	-	proteolysis [GO:0006508]	integral component of membrane [GO:0016021]	integral component of membrane [GO:0016021]; proteolysis [GO:0006508]	-	GO:0006508; GO:0016021	-	-	-	-
XLOC_009833	XLOC_009833	Solyc12g038430.2	12:51050838-51055406	OHr	24Hr	OK	7.10658	2.32078	-1.61454	-2.65185	0.0005	0.0183554	yes	A0A3Q7J8D4	-	Uncharacterized protein	Solanum lycopersicum (Tomato) (Lycopersicon esculentum)	-	-	-	-	-	-	-	-	-	-
XLOC_009903	XLOC_009903	Solyc12g042060.2	12:58017305-58021674	OHr	24Hr	OK	9.38918	52.2558	2.47652	5.62198	5e-05	0.00359283	yes	A0A3Q7JVU8	-	Uncharacterized protein	Solanum lycopersicum (Tomato) (Lycopersicon esculentum)	-	-	-	-	-	-	-	-	-	-
XLOC_009906	XLOC_009906	Solyc12g042110.2	12:58076552-58077216	OHr	24Hr	OK	100.869	25.9383	-1.95932	-3.83688	5e-05	0.00359283	yes	A0A3Q7J983	-	Uncharacterized protein	Solanum lycopersicum (Tomato) (Lycopersicon esculentum)	-	-	-	-	-	-	-	-	-	-
XLOC_009909	XLOC_009909	Solyc12g042120.2	12:58081505-58082579	OHr	24Hr	OK	32.6853	4.27831	-2.93353	-3.93396	0.0002	0.0100755	yes	A0A3Q7J997	-	Uncharacterized protein	Solanum lycopersicum (Tomato) (Lycopersicon esculentum)	-	-	-	-	-	-	-	-	-	-
XLOC_009994	XLOC_009994	Solyc12g045030.2	12:61357134-61358515	OHr	24Hr	OK	2.41467	12.0221	2.31579	3.46314	0.00015	0.00825178	yes	A0A3Q7J9K2	101255178	Uncharacterized protein	Solanum lycopersicum (Tomato) (Lycopersicon esculentum)	-	-	-	oxidoreductase activity [GO:0016491]	oxidoreductase activity [GO:0016491]	GO:0016491	-	sly:101255178;	-	-
XLOC_010041	XLOC_010041	Solyc12g055920.2	12:62867021-62869333	OHr	24Hr	OK	47.7457	18.5223	-1.36611	-2.81133	0.0002	0.0100755	yes	A0A3Q7JWS1	-	Uncharacterized protein	Solanum lycopersicum (Tomato) (Lycopersicon esculentum)	-	-	-	calcium ion binding [GO:0005509]	calcium ion binding [GO:0005509]	GO:0005509	-	-	-	-
XLOC_010073	XLOC_010073	Solyc12g056560.2	12:63456866-63458653	OHr	24Hr	OK	17.5258	6.82711	-1.36014	-2.57875	0.0005	0.0183554	yes	A0A3Q7JBX5	104644273	SHSP domain-containing protein	Solanum lycopersicum (Tomato) (Lycopersicon esculentum)	-	-	integral component of membrane [GO:0016021]	integral component of membrane [GO:0016021]	-	GO:0016021	-	sly:104644273;	-	-
XLOC_010196	XLOC_010196	Solyc12g095750.2	12:65865725-65870573	OHr	24Hr	OK	7.98595	23.5406	1.55962	3.2186	0.0001	0.00611848	yes	A0A3Q7JYC4	101247117	Uncharacterized protein	Solanum lycopersicum (Tomato) (Lycopersicon esculentum)	-	auxin-activated signaling pathway [GO:0009734]; transmembrane transport [GO:0055085]	integral component of membrane [GO:0016021]	integral component of membrane [GO:0016021]; auxin-activated signaling pathway [GO:0009734]; transmembrane transport [GO:0055085]	-	GO:0009734; GO:0016021; GO:0055085	-	sly:101247117;	-	-
XLOC_010250	XLOC_010250	Solyc12g096770.1	12:66528916-66530242	OHr	24Hr	OK	55.8309	24.6369	-1.18024	-2.63014	0.0002	0.0100755	yes	A0A3Q7JES7	-	Uncharacterized protein	Solanum lycopersicum (Tomato) (Lycopersicon esculentum)	-	-	-	transferase activity, transferring acyl groups other than amino-acyl groups [GO:0016747]	transferase activity, transferring acyl groups other than amino-acyl groups [GO:0016747]	GO:0016747	-	-	-	-
XLOC_010326	XLOC_010326	Solyc12g099280.2	12:67456495-67465579	OHr	24Hr	OK	0.568877	1.8033	1.66445	2.50455	0.00155	0.0380602	yes	A0A3Q7JYT7	101259137	Fip1 domain-containing protein	Solanum lycopersicum (Tomato) (Lycopersicon esculentum)	-	-	nucleus [GO:0005634]	nucleus [GO:0005634]	-	GO:0005634	-	sly:101259137;	-	-
XLOC_010383	XLOC_010383	Solyc12g100330.2	12:68070710-68077604	OHr	24Hr	OK	9.97099	25.5854	1.35951	3.29777	5e-05	0.00359283	yes	A0A3Q7JYX7	101267211	Uncharacterized protein	Solanum lycopersicum (Tomato) (Lycopersicon esculentum)	-	chromatin organization [GO:0006325]	nucleus [GO:0005634]	nucleus [GO:0005634]; chromatin binding [GO:0003682]; DNA (cytosine-5-)-methyltransferase activity [GO:0003886]; DNA binding [GO:0003677]; chromatin organization [GO:0006325]	chromatin binding [GO:0003682]; DNA (cytosine-5-)-methyltransferase activity [GO:0003886]; DNA binding [GO:0003677]	GO:0003677; GO:0003682; GO:0003886; GO:0005634; GO:0006325	-	sly:101267211;	K00558;	Metabolic pathways; Cysteine and methionine metabolism;
XLOC_010462	XLOC_010462	Solyc12g006420.2	12:898263-909050	OHr	24Hr	OK	1.05296	2.76998	1.39543	2.3579	0.00205	0.045244	yes	A0A3Q7JRE4	-	NAD(P)-bd_dom domain-containing protein	Solanum lycopersicum (Tomato) (Lycopersicon esculentum)	-	cytoplasmic mRNA processing body assembly [GO:0033962]; deadenylation-dependent decapping of nuclear-transcribed mRNA [GO:0000290]; galactose metabolic process [GO:0006012]	P-body [GO:0000932]	P-body [GO:0000932]; RNA binding [GO:0003723]; UDP-glucose 4-epimerase activity [GO:0003978]; cytoplasmic mRNA processing body assembly [GO:0033962]; deadenylation-dependent decapping of nuclear-transcribed mRNA [GO:0000290]; galactose metabolic process [GO:0006012]	RNA binding [GO:0003723]; UDP-glucose 4-epimerase activity [GO:0003978]	GO:0000290; GO:0000932; GO:0003723; GO:0003978; GO:0006012; GO:0033962	-	-	-	-
XLOC_010556	XLOC_010556	Solyc12g009480.2	12:2734649-2737850	OHr	24Hr	OK	298.005	97.1665	-1.6168	-3.29333	5e-05	0.00359283	yes	A0A3Q7J457	101257836	SPX domain-containing protein	Solanum lycopersicum (Tomato) (Lycopersicon esculentum)	-	cellular response to phosphate starvation [GO:0016036]	-	cellular response to phosphate starvation [GO:0016036]	-	GO:0016036	-	sly:101257836;	-	-
XLOC_010580	XLOC_010580	Solyc12g010020.2	12:3151851-3154912	OHr	24Hr	OK	16.3236	3.39056	-2.26736	-3.08992	5e-05	0.00359283	yes	A0A3Q7J483	-	CYTOSOL_AP domain-containing protein	Solanum lycopersicum (Tomato) (Lycopersicon esculentum)	-	-	cytoplasm [GO:0005737]	cytoplasm [GO:0005737]; aminopeptidase activity [GO:0004177]; manganese ion binding [GO:0030145]; metalloexopeptidase activity [GO:0008235]	aminopeptidase activity [GO:0004177]; manganese ion binding [GO:0030145]; metalloexopeptidase activity [GO:0008235]	GO:0004177; GO:0005737; GO:0008235; GO:0030145	-	-	-	-
XLOC_010580	XLOC_010580	Solyc12g010025.1	12:3151851-3154912	OHr	24Hr	OK	16.3236	3.39056	-2.26736	-3.08992	5e-05	0.00359283	yes	A0A5H1ZRW2	-	CYTOSOL_AP domain-containing protein	Solanum lycopersicum (Tomato) (Lycopersicon esculentum)	-	-	cytoplasm [GO:0005737]	cytoplasm [GO:0005737]; aminopeptidase activity [GO:0004177]; manganese ion binding [GO:0030145]; metalloexopeptidase activity [GO:0008235]	aminopeptidase activity [GO:0004177]; manganese ion binding [GO:0030145]; metalloexopeptidase activity [GO:0008235]	GO:0004177; GO:0005737; GO:0008235; GO:0030145	-	-	-	-
XLOC_010595	XLOC_010595	Solyc12g010390.2	12:3440155-3442129	OHr	24Hr	OK	23.4954	46.9708	0.999387	2.44238	0.00085	0.025918	yes	A0A3Q7J3L2	101248549	Transmembrane 9 superfamily member	Solanum lycopersicum (Tomato) (Lycopersicon esculentum)	-	protein localization to membrane [GO:0072657]	endosome membrane [GO:0010008]; Golgi membrane [GO:0000139]; integral component of membrane [GO:0016021]; membrane [GO:0016020]	endosome membrane [GO:0010008]; Golgi membrane [GO:0000139]; integral component of membrane [GO:0016021]; membrane [GO:0016020]; protein localization to membrane [GO:0072657]	-	GO:0000139; GO:0010008; GO:0016020; GO:0016021; GO:0072657	-	sly:101248549;	K17086;	-
XLOC_010603	XLOC_010603	Solyc12g010545.1	12:3535819-3536230	OHr	24Hr	OK	20.3588	90.357	2.14998	4.07799	5e-05	0.00359283	yes	A0A3Q7J4H8	101266923	Uncharacterized protein	Solanum lycopersicum (Tomato) (Lycopersicon esculentum)	-	-	-	-	-	-	-	sly:101252152;sly:101266923;	-	-
XLOC_010678	XLOC_010678	Solyc12g014090.2	12:4901651-4915533	OHr	24Hr	OK	5.44579	1.85704	-1.55214	-2.63438	0.00055	0.0194961	yes	A0A3Q7J4I5	101256747	Uncharacterized protein	Solanum lycopersicum (Tomato) (Lycopersicon esculentum)	-	-	-	-	-	-	-	sly:101256747;	-	-
XLOC_010683	XLOC_010683	Solyc12g014210.2	12:5045683-5055625	OHr	24Hr	OK	26.3942	66.0999	1.32443	3.3313	5e-05	0.00359283	yes	A0A3Q7J5F6	-	Uncharacterized protein	Solanum lycopersicum (Tomato) (Lycopersicon esculentum)	-	-	-	RNA binding [GO:0003723]	RNA binding [GO:0003723]	GO:0003723	-	-	-	-
XLOC_010698	XLOC_010698	Solyc12g014500.2	12:5468387-5473436	OHr	24Hr	OK	0.690522	3.29558	2.25477	2.65851	0.00175	0.041329	yes	A0A3Q7J4S1	-	Uncharacterized protein	Solanum lycopersicum (Tomato) (Lycopersicon esculentum)	-	methylation [GO:0032259]	-	S-adenosylmethionine-dependent methyltransferase activity [GO:0008757]; methylation [GO:0032259]	S-adenosylmethionine-dependent methyltransferase activity [GO:0008757]	GO:0008757; GO:0032259	-	sly:101268451;	K18848;	-
XLOC_010716	XLOC_010716	Solyc12g015780.2	12:5775867-5780708	OHr	24Hr	OK	13.002	31.1432	1.26018	2.86827	0.00015	0.00825178	yes	A0A3Q7J4W6	101248458	DNA-directed RNA polymerases I and III subunit RPAC1	Solanum lycopersicum (Tomato) (Lycopersicon esculentum)	-	transcription by RNA polymerase I [GO:0006360]; transcription by RNA polymerase III [GO:0006383]	RNA polymerase I complex [GO:0005736]; RNA polymerase III complex [GO:0005666]	RNA polymerase I complex [GO:0005736]; RNA polymerase III complex [GO:0005666]; DNA binding [GO:0003677]; DNA-directed 5'-3' RNA polymerase activity [GO:0003899]; protein dimerization activity [GO:0046983]; transcription by RNA polymerase I [GO:0006360]; transcription by RNA polymerase III [GO:0006383]	DNA binding [GO:0003677]; DNA-directed 5'-3' RNA polymerase activity [GO:0003899]; protein dimerization activity [GO:0046983]	GO:0003677; GO:0003899; GO:0005666; GO:0005736; GO:0006360; GO:0006383; GO:0046983	-	sly:101248458;	K03027;	RNA polymerase;
XLOC_010764	XLOC_010764	Solyc12g017860.2	12:7587182-7603175	OHr	24Hr	OK	7.36414	3.48974	-1.0774	-2.25515	0.00195	0.0440866	yes	A0A3Q7J6P0	-	Uncharacterized protein	Solanum lycopersicum (Tomato) (Lycopersicon esculentum)	-	maturation of 5.8S rRNA [GO:0000460]; RNA catabolic process [GO:0006401]	nucleus [GO:0005634]	nucleus [GO:0005634]; ATP binding [GO:0005524]; RNA binding [GO:0003723]; RNA helicase activity [GO:0003724]; maturation of 5.8S rRNA [GO:0000460]; RNA catabolic process [GO:0006401]	ATP binding [GO:0005524]; RNA binding [GO:0003723]; RNA helicase activity [GO:0003724]	GO:0000460; GO:0003723; GO:0003724; GO:0005524; GO:0005634; GO:0006401	-	-	-	-
XLOC_010979	XLOC_010979	Solyc12g036170.2	12:45238684-45250886	OHr	24Hr	OK	585.283	305.019	-0.940237	-2.29578	0.0011	0.030167	yes	A0A3Q7J7S3	101254767	Uncharacterized protein	Solanum lycopersicum (Tomato) (Lycopersicon esculentum)	-	photosynthetic electron transport in photosystem I [GO:0009773]	chloroplast thylakoid membrane [GO:0009535]; NAD(P)H dehydrogenase complex (plastoquinone) [GO:0010598]	chloroplast thylakoid membrane [GO:0009535]; NAD(P)H dehydrogenase complex (plastoquinone) [GO:0010598]; photosynthetic electron transport in photosystem I [GO:0009773]	-	GO:0009535; GO:0009773; GO:0010598	-	sly:101254767;	-	-
XLOC_011069	XLOC_011069	Solyc12g039070.2	12:53150053-53154089	OHr	24Hr	OK	0	1.70311	inf	-nan	5e-05	0.00359283	yes	A0A3Q7J8Q2	101267781	Str_synth domain-containing protein	Solanum lycopersicum (Tomato) (Lycopersicon esculentum)	-	biosynthetic process [GO:0009058]	vacuole [GO:0005773]	vacuole [GO:0005773]; strictosidine synthase activity [GO:0016844]; biosynthetic process [GO:0009058]	strictosidine synthase activity [GO:0016844]	GO:0005773; GO:0009058; GO:0016844	-	sly:101267781;	-	-
XLOC_011097	XLOC_011097	Solyc12g040790.2	12:56159607-56164086	OHr	24Hr	OK	7.61111	21.8923	1.52425	3.33739	5e-05	0.00359283	yes	A0A3Q7J9T5	101247110	Uncharacterized protein	Solanum lycopersicum (Tomato) (Lycopersicon esculentum)	-	phosphatidylcholine biosynthetic process [GO:0006656]	-	phosphoethanolamine N-methyltransferase activity [GO:0000234]; phosphatidylcholine biosynthetic process [GO:0006656]	phosphoethanolamine N-methyltransferase activity [GO:0000234]	GO:0000234; GO:0006656	-	sly:101247110;	K05929;	Glycerophospholipid metabolism;
XLOC_011119	XLOC_011119	Solyc12g042170.2	12:58133311-58140621	OHr	24Hr	OK	15.5443	6.1184	-1.34516	-1.82708	0.00205	0.045244	yes	A0A3Q7J9A7	-	Uncharacterized protein	Solanum lycopersicum (Tomato) (Lycopersicon esculentum)	-	-	-	GTPase activator activity [GO:0005096]; metal ion binding [GO:0046872]	GTPase activator activity [GO:0005096]; metal ion binding [GO:0046872]	GO:0005096; GO:0046872	-	-	-	-
XLOC_011119	XLOC_011119	Solyc12g042173.1	12:58133311-58140621	OHr	24Hr	OK	15.5443	6.1184	-1.34516	-1.82708	0.00205	0.045244	yes	A0A3Q7J998	-	PH domain-containing protein	Solanum lycopersicum (Tomato) (Lycopersicon esculentum)	-	-	-	-	-	-	-	-	-	-
XLOC_011160	XLOC_011160	Solyc12g043110.2	12:59686823-59705237	OHr	24Hr	OK	9.37002	18.5874	0.988197	2.25036	0.00185	0.0428179	yes	A0A3Q7JW47	-	Uncharacterized protein	Solanum lycopersicum (Tomato) (Lycopersicon esculentum)	-	-	cytosol [GO:0005829]; nucleus [GO:0005634]	cytosol [GO:0005829]; nucleus [GO:0005634]; ATP binding [GO:0005524]	ATP binding [GO:0005524]	GO:0005524; GO:0005634; GO:0005829	-	-	-	-
XLOC_011171	XLOC_011171	Solyc12g044280.2	12:60098854-60103959	OHr	24Hr	OK	819.184	415.534	-0.979222	-2.38076	0.00105	0.0294492	yes	A0A3Q7JW67	101244751	Uncharacterized protein	Solanum lycopersicum (Tomato) (Lycopersicon esculentum)	-	photosynthesis [GO:0015979]	chloroplast thylakoid membrane [GO:0009535]; integral component of membrane [GO:0016021]; photosystem I reaction center [GO:0009538]	chloroplast thylakoid membrane [GO:0009535]; integral component of membrane [GO:0016021]; photosystem I reaction center [GO:0009538]; photosynthesis [GO:0015979]	-	GO:0009535; GO:0009538; GO:0015979; GO:0016021	-	sly:101244751;	K02695;	Photosynthesis;
XLOC_011176	XLOC_011176	Solyc12g044420.1	12:60312360-60313008	OHr	24Hr	OK	8.12578	21.3238	1.39189	2.32042	0.0022	0.0472058	yes	A0A3Q7JA01	101247111	Uncharacterized protein	Solanum lycopersicum (Tomato) (Lycopersicon esculentum)	-	-	-	-	-	-	-	sly:101247111;	-	-
XLOC_011201	XLOC_011201	Solyc12g044820.2	12:61098491-61104335	OHr	24Hr	OK	26.3724	12.6963	-1.05462	-2.54	0.00035	0.0144513	yes	A0A3Q7J9G8	-	Uncharacterized protein	Solanum lycopersicum (Tomato) (Lycopersicon esculentum)	-	transmembrane transport [GO:0055085]	integral component of membrane [GO:0016021]; membrane [GO:0016020]; plant-type vacuole [GO:0000325]; vacuolar membrane [GO:0005774]	integral component of membrane [GO:0016021]; membrane [GO:0016020]; plant-type vacuole [GO:0000325]; vacuolar membrane [GO:0005774]; ATP binding [GO:0005524]; ATPase activity [GO:0016887]; ATPase-coupled transmembrane transporter activity [GO:0042626]; transmembrane transport [GO:0055085]	ATPase activity [GO:0016887]; ATPase-coupled transmembrane transporter activity [GO:0042626]; ATP binding [GO:0005524]	GO:0000325; GO:0005524; GO:0005774; GO:0016020; GO:0016021; GO:0016887; GO:0042626; GO:0055085	-	-	-	-
XLOC_011250	XLOC_011250	Solyc12g055780.2	12:62711848-62723170	OHr	24Hr	OK	3.64749	9.41901	1.36867	2.78741	0.00045	0.0171305	yes	A0A3Q7J9Z9	-	Uncharacterized protein	Solanum lycopersicum (Tomato) (Lycopersicon esculentum)	-	regulation of gene expression [GO:0010468]	cytoplasm [GO:0005737]; nucleus [GO:0005634]	cytoplasm [GO:0005737]; nucleus [GO:0005634]; mRNA binding [GO:0003729]; regulation of gene expression [GO:0010468]	mRNA binding [GO:0003729]	GO:0003729; GO:0005634; GO:0005737; GO:0010468	-	-	-	-
XLOC_011252	XLOC_011252	Solyc12g055805.1	12:62729814-62732954	OHr	24Hr	OK	11.8464	50.3073	2.08632	4.59966	5e-05	0.00359283	yes	A0A3Q7JAQ4	-	Uncharacterized protein	Solanum lycopersicum (Tomato) (Lycopersicon esculentum)	-	ATP metabolic process [GO:0046034]	chloroplast [GO:0009507]; plant-type vacuole [GO:0000325]; plasma membrane [GO:0005886]; vacuolar membrane [GO:0005774]	chloroplast [GO:0009507]; plant-type vacuole [GO:0000325]; plasma membrane [GO:0005886]; vacuolar membrane [GO:0005774]; ATP binding [GO:0005524]; proton-transporting ATPase activity, rotational mechanism [GO:0046961]; ATP metabolic process [GO:0046034]	ATP binding [GO:0005524]; proton-transporting ATPase activity, rotational mechanism [GO:0046961]	GO:0000325; GO:0005524; GO:0005774; GO:0005886; GO:0009507; GO:0046034; GO:0046961	-	-	-	-
XLOC_011285	XLOC_011285	Solyc12g056520.2	12:63413096-63419066	OHr	24Hr	OK	4.88779	1.2543	-1.9623	-2.33867	0.00185	0.0428179	yes	A0A3Q7JAD9	-	Exocyst complex component SEC5	Solanum lycopersicum (Tomato) (Lycopersicon esculentum)	-	exocytosis [GO:0006887]; Golgi to plasma membrane transport [GO:0006893]; protein transport [GO:0015031]	exocyst [GO:0000145]	exocyst [GO:0000145]; exocytosis [GO:0006887]; Golgi to plasma membrane transport [GO:0006893]; protein transport [GO:0015031]	-	GO:0000145; GO:0006887; GO:0006893; GO:0015031	-	-	-	-
XLOC_011285	XLOC_011285	Solyc12g056523.1	12:63413096-63419066	OHr	24Hr	OK	4.88779	1.2543	-1.9623	-2.33867	0.00185	0.0428179	yes	A0A3Q7JBW5	-	Exocyst complex component SEC5	Solanum lycopersicum (Tomato) (Lycopersicon esculentum)	-	exocytosis [GO:0006887]; Golgi to plasma membrane transport [GO:0006893]; protein transport [GO:0015031]	exocyst [GO:0000145]	exocyst [GO:0000145]; exocytosis [GO:0006887]; Golgi to plasma membrane transport [GO:0006893]; protein transport [GO:0015031]	-	GO:0000145; GO:0006887; GO:0006893; GO:0015031	-	-	-	-
XLOC_011288	XLOC_011288	Solyc12g056530.2	12:63431944-63435923	OHr	24Hr	OK	108.401	56.5564	-0.938623	-2.28727	0.0012	0.0322417	yes	A0A3Q7JAE3	101262700	D-fructose-1,6-bisphosphate 1-phosphohydrolase (EC 3.1.3.11)	Solanum lycopersicum (Tomato) (Lycopersicon esculentum)	-	fructose 1,6-bisphosphate metabolic process [GO:0030388]; fructose 6-phosphate metabolic process [GO:0006002]; fructose metabolic process [GO:0006000]; gluconeogenesis [GO:0006094]; sucrose biosynthetic process [GO:0005986]	cytoplasm [GO:0005737]; cytosol [GO:0005829]	cytoplasm [GO:0005737]; cytosol [GO:0005829]; fructose 1,6-bisphosphate 1-phosphatase activity [GO:0042132]; metal ion binding [GO:0046872]; fructose 1,6-bisphosphate metabolic process [GO:0030388]; fructose 6-phosphate metabolic process [GO:0006002]; fructose metabolic process [GO:0006000]; gluconeogenesis [GO:0006094]; sucrose biosynthetic process [GO:0005986]	fructose 1,6-bisphosphate 1-phosphatase activity [GO:0042132]; metal ion binding [GO:0046872]	GO:0005737; GO:0005829; GO:0005986; GO:0006000; GO:0006002; GO:0006094; GO:0030388; GO:0042132; GO:0046872	-	sly:101262700;	K03841;	Metabolic pathways; Biosynthesis of secondary metabolites; Carbon metabolism; Glycolysis_Gluconeogenesis; Pentose phosphate pathway; Fructose and mannose metabolism; Carbon fixation in photosynthetic organisms; Carbon fixation in photosynthetic organisms; AMPK signaling pathway;
XLOC_011289	XLOC_011289	Solyc12g056540.1	12:63437438-63437849	OHr	24Hr	OK	49.3439	113.75	1.20492	2.66141	0.0013	0.0338493	yes	A0A3Q7JX01	101268556	Histone H3	Solanum lycopersicum (Tomato) (Lycopersicon esculentum)	-	-	nucleosome [GO:0000786]; nucleus [GO:0005634]	nucleosome [GO:0000786]; nucleus [GO:0005634]; DNA binding [GO:0003677]; protein heterodimerization activity [GO:0046982]	DNA binding [GO:0003677]; protein heterodimerization activity [GO:0046982]	GO:0000786; GO:0003677; GO:0005634; GO:0046982	-	sly:101268556;	K11253;	-
XLOC_011338	XLOC_011338	Solyc12g087940.2	12:64422001-64424168	OHr	24Hr	OK	74.3844	200.139	1.42793	3.32183	5e-05	0.00359283	yes	A0A3Q7JCD3	101248557	Peptidase A1 domain-containing protein	Solanum lycopersicum (Tomato) (Lycopersicon esculentum)	-	-	-	aspartic-type endopeptidase activity [GO:0004190]	aspartic-type endopeptidase activity [GO:0004190]	GO:0004190	-	sly:101248557;	-	-
XLOC_011365	XLOC_011365	Solyc12g088670.2	12:64929579-64934433	OHr	24Hr	OK	58.5914	115.578	0.980101	2.41037	0.001	0.0288769	yes	O49877	C14 543614 tdi-65	CYP1 (Cysteine protease) (Cysteine protease TDI-65)	Solanum lycopersicum (Tomato) (Lycopersicon esculentum)	-	proteolysis involved in cellular protein catabolic process [GO:0051603]	extracellular space [GO:0005615]; lysosome [GO:0005764]	extracellular space [GO:0005615]; lysosome [GO:0005764]; cysteine-type endopeptidase activity [GO:0004197]; proteolysis involved in cellular protein catabolic process [GO:0051603]	cysteine-type endopeptidase activity [GO:0004197]	GO:0004197; GO:0005615; GO:0005764; GO:0051603	-	sly:543614;	-	-
XLOC_011467	XLOC_011467	Solyc12g096670.2	12:66481417-66485355	OHr	24Hr	OK	15.1574	7.79656	-0.959112	-2.17702	0.00195	0.0440866	yes	A0A3Q7JDW0	-	ANK_REP_REGION domain-containing protein	Solanum lycopersicum (Tomato) (Lycopersicon esculentum)	-	regulation of protein dephosphorylation [GO:0035304]	integral component of membrane [GO:0016021]; plasma membrane [GO:0005886]	integral component of membrane [GO:0016021]; plasma membrane [GO:0005886]; protein phosphatase 1 binding [GO:0008157]; protein phosphatase regulator activity [GO:0019888]; regulation of protein dephosphorylation [GO:0035304]	protein phosphatase 1 binding [GO:0008157]; protein phosphatase regulator activity [GO:0019888]	GO:0005886; GO:0008157; GO:0016021; GO:0019888; GO:0035304	-	sly:101249806;	-	-
XLOC_011480	XLOC_011480	Solyc12g096990.2	12:66656875-66661451	OHr	24Hr	OK	3.19964	6.96958	1.12316	2.3268	0.0015	0.0371275	yes	A0A3Q7JYP0	101268173	Uncharacterized protein	Solanum lycopersicum (Tomato) (Lycopersicon esculentum)	-	-	nucleus [GO:0005634]	nucleus [GO:0005634]; histone-lysine N-methyltransferase activity [GO:0018024]; zinc ion binding [GO:0008270]	histone-lysine N-methyltransferase activity [GO:0018024]; zinc ion binding [GO:0008270]	GO:0005634; GO:0008270; GO:0018024	-	sly:101268173;	K11420;	Metabolic pathways; Lysine degradation;
XLOC_011503	XLOC_011503	Solyc12g098465.1	12:66946280-66954553	OHr	24Hr	OK	11.1054	4.08089	-1.4443	-3.15562	5e-05	0.00359283	yes	A0A3Q7JE96	-	Uncharacterized protein	Solanum lycopersicum (Tomato) (Lycopersicon esculentum)	-	-	-	-	-	-	-	-	-	-
XLOC_011526	XLOC_011526	Solyc12g099000.2	12:67298170-67300163	OHr	24Hr	OK	42.7673	99.1732	1.21344	2.98697	5e-05	0.00359283	yes	A0A3Q7JEH3	-	S-adenosylmethionine synthase (EC 2.5.1.6)	Solanum lycopersicum (Tomato) (Lycopersicon esculentum)	PATHWAY: Amino-acid biosynthesis; S-adenosyl-L-methionine biosynthesis; S-adenosyl-L-methionine from L-methionine: step 1/1. {ECO:0000256|ARBA:ARBA00005224, ECO:0000256|RuleBase:RU000541}.	one-carbon metabolic process [GO:0006730]; S-adenosylmethionine biosynthetic process [GO:0006556]	cytosol [GO:0005829]	cytosol [GO:0005829]; ATP binding [GO:0005524]; metal ion binding [GO:0046872]; methionine adenosyltransferase activity [GO:0004478]; one-carbon metabolic process [GO:0006730]; S-adenosylmethionine biosynthetic process [GO:0006556]	ATP binding [GO:0005524]; metal ion binding [GO:0046872]; methionine adenosyltransferase activity [GO:0004478]	GO:0004478; GO:0005524; GO:0005829; GO:0006556; GO:0006730; GO:0046872	UPA00315;UER00080	-	-	-
XLOC_011547	XLOC_011547	Solyc12g099515.1	12:67614101-67624521	OHr	24Hr	OK	1.00018	2.89891	1.53525	2.66995	0.00075	0.0240975	yes	A0A3Q7JDQ6	-	Uncharacterized protein	Solanum lycopersicum (Tomato) (Lycopersicon esculentum)	-	chromosome separation [GO:0051304]; meiotic chromosome condensation [GO:0010032]; mitotic chromosome condensation [GO:0007076]	condensed chromosome, centromeric region [GO:0000779]; nuclear condensin complex [GO:0000799]	condensed chromosome, centromeric region [GO:0000779]; nuclear condensin complex [GO:0000799]; chromatin binding [GO:0003682]; histone binding [GO:0042393]; chromosome separation [GO:0051304]; meiotic chromosome condensation [GO:0010032]; mitotic chromosome condensation [GO:0007076]	chromatin binding [GO:0003682]; histone binding [GO:0042393]	GO:0000779; GO:0000799; GO:0003682; GO:0007076; GO:0010032; GO:0042393; GO:0051304	-	-	-	-
XLOC_011616	XLOC_011616	Solyc02g050205.1	2:4552667-4561561	OHr	24Hr	OK	1.34357	5.3639	1.99721	3.15326	5e-05	0.00359283	yes	A0A3Q7EYH4	-	Peptidase_S9_N domain-containing protein	Solanum lycopersicum (Tomato) (Lycopersicon esculentum)	-	-	cytosol [GO:0005829]	cytosol [GO:0005829]; serine-type endopeptidase activity [GO:0004252]	serine-type endopeptidase activity [GO:0004252]	GO:0004252; GO:0005829	-	-	-	-
XLOC_011626	XLOC_011626	Solyc02g005110.3	2:6644098-6646717	OHr	24Hr	OK	22.9185	7.28498	-1.65352	-2.29886	0.00215	0.0465097	yes	A0A3Q7EV21	-	Uncharacterized protein	Solanum lycopersicum (Tomato) (Lycopersicon esculentum)	-	-	-	-	-	-	-	-	-	-
XLOC_011626	XLOC_011626	Solyc02g005115.1	2:6644098-6646717	OHr	24Hr	OK	22.9185	7.28498	-1.65352	-2.29886	0.00215	0.0465097	yes	A0A3Q7FFF0	-	Uncharacterized protein	Solanum lycopersicum (Tomato) (Lycopersicon esculentum)	-	-	-	-	-	-	-	-	-	-
XLOC_011628	XLOC_011628	Solyc02g005180.3	2:7348733-7354686	OHr	24Hr	OK	44.838	18.8997	-1.24636	-2.93151	5e-05	0.00359283	yes	A0A3Q7EV29	-	MFS domain-containing protein	Solanum lycopersicum (Tomato) (Lycopersicon esculentum)	-	phosphate ion transport [GO:0006817]	integral component of membrane [GO:0016021]	integral component of membrane [GO:0016021]; transmembrane transporter activity [GO:0022857]; phosphate ion transport [GO:0006817]	transmembrane transporter activity [GO:0022857]	GO:0006817; GO:0016021; GO:0022857	-	-	-	-
XLOC_011729	XLOC_011729	Solyc02g021430.1	2:23200558-23201479	OHr	24Hr	OK	86.7634	37.2094	-1.22142	-2.96062	5e-05	0.00359283	yes	A0A3Q7EVU6	101259687	Uncharacterized protein	Solanum lycopersicum (Tomato) (Lycopersicon esculentum)	-	chloroplast organization [GO:0009658]; developmental process [GO:0032502]; DNA-templated transcription, termination [GO:0006353]; regulation of transcription, DNA-templated [GO:0006355]	chloroplast [GO:0009507]	chloroplast [GO:0009507]; double-stranded DNA binding [GO:0003690]; chloroplast organization [GO:0009658]; developmental process [GO:0032502]; DNA-templated transcription, termination [GO:0006353]; regulation of transcription, DNA-templated [GO:0006355]	double-stranded DNA binding [GO:0003690]	GO:0003690; GO:0006353; GO:0006355; GO:0009507; GO:0009658; GO:0032502	-	sly:101259687;	K15032;	-
XLOC_011749	XLOC_011749	Solyc02g022900.3	2:24869960-24870637	OHr	24Hr	OK	77.2887	15.4758	-2.32024	-4.19758	5e-05	0.00359283	yes	A0A3Q7EWK9	-	Uncharacterized protein	Solanum lycopersicum (Tomato) (Lycopersicon esculentum)	-	-	-	-	-	-	-	-	-	-
XLOC_011763	XLOC_011763	Solyc02g024070.3	2:25404306-25411419	OHr	24Hr	OK	5.74583	11.1483	0.956235	2.22186	0.0016	0.038876	yes	A0A3Q7EW76	101268331	Uncharacterized protein	Solanum lycopersicum (Tomato) (Lycopersicon esculentum)	-	-	nucleus [GO:0005634]	nucleus [GO:0005634]; DNA binding [GO:0003677]; lipid binding [GO:0008289]	DNA binding [GO:0003677]; lipid binding [GO:0008289]	GO:0003677; GO:0005634; GO:0008289	-	sly:101268331;	K09338;	-
XLOC_011831	XLOC_011831	Solyc02g032200.3	2:28487770-28492400	OHr	24Hr	OK	10.9268	3.45073	-1.6629	-3.68551	5e-05	0.00359283	yes	A0A3Q7EXD0	-	ADP-ribosyl cyclase/cyclic ADP-ribose hydrolase (EC 3.2.2.6)	Solanum lycopersicum (Tomato) (Lycopersicon esculentum)	-	defense response [GO:0006952]; signal transduction [GO:0007165]	-	ADP binding [GO:0043531]; NAD(P)+ nucleosidase activity [GO:0050135]; NAD+ nucleotidase, cyclic ADP-ribose generating [GO:0061809]; defense response [GO:0006952]; signal transduction [GO:0007165]	ADP binding [GO:0043531]; NAD(P)+ nucleosidase activity [GO:0050135]; NAD+ nucleotidase, cyclic ADP-ribose generating [GO:0061809]	GO:0006952; GO:0007165; GO:0043531; GO:0050135; GO:0061809	-	sly:101264270;	-	-
XLOC_011967	XLOC_011967	Solyc02g062700.3	2:34974265-34981821	OHr	24Hr	OK	8.21256	18.0172	1.13347	2.6724	0.0004	0.0157779	yes	A0A3Q7F0L7	101266596	AAA domain-containing protein	Solanum lycopersicum (Tomato) (Lycopersicon esculentum)	-	mitochondrion organization [GO:0007005]	mitochondrion [GO:0005739]	mitochondrion [GO:0005739]; ATP binding [GO:0005524]; zinc ion binding [GO:0008270]; mitochondrion organization [GO:0007005]	ATP binding [GO:0005524]; zinc ion binding [GO:0008270]	GO:0005524; GO:0005739; GO:0007005; GO:0008270	-	sly:101266596;	K17681;	-
XLOC_012018	XLOC_012018	Solyc02g064680.3	2:36322658-36339740	OHr	24Hr	OK	2.63977	16.1936	2.61694	4.34313	5e-05	0.00359283	yes	A0A3Q7EZ78	101246688	Calcium-transporting ATPase (EC 7.2.2.10)	Solanum lycopersicum (Tomato) (Lycopersicon esculentum)	-	-	integral component of membrane [GO:0016021]; intracellular membrane-bounded organelle [GO:0043231]	integral component of membrane [GO:0016021]; intracellular membrane-bounded organelle [GO:0043231]; ATP binding [GO:0005524]; ATPase-coupled cation transmembrane transporter activity [GO:0019829]; calcium transmembrane transporter activity, phosphorylative mechanism [GO:0005388]; calmodulin binding [GO:0005516]	ATPase-coupled cation transmembrane transporter activity [GO:0019829]; ATP binding [GO:0005524]; calcium transmembrane transporter activity, phosphorylative mechanism [GO:0005388]; calmodulin binding [GO:0005516]	GO:0005388; GO:0005516; GO:0005524; GO:0016021; GO:0019829; GO:0043231	-	sly:101246688;	K01537;	-
XLOC_012052	XLOC_012052	Solyc02g065300.1	2:37059038-37062278	OHr	24Hr	OK	18.7958	39.0017	1.05313	2.63667	0.00045	0.0171305	yes	A0A3Q7EZK3	101260692	Leucyl-tRNA synthetase (EC 6.1.1.4)	Solanum lycopersicum (Tomato) (Lycopersicon esculentum)	-	leucyl-tRNA aminoacylation [GO:0006429]	-	aminoacyl-tRNA editing activity [GO:0002161]; ATP binding [GO:0005524]; leucine-tRNA ligase activity [GO:0004823]; leucyl-tRNA aminoacylation [GO:0006429]	aminoacyl-tRNA editing activity [GO:0002161]; ATP binding [GO:0005524]; leucine-tRNA ligase activity [GO:0004823]	GO:0002161; GO:0004823; GO:0005524; GO:0006429	-	sly:101260692;	K01869;	Aminoacyl-tRNA biosynthesis;
XLOC_012160	XLOC_012160	Solyc02g068750.1	2:39246459-39247500	OHr	24Hr	OK	11.6392	42.9741	1.88448	4.20949	5e-05	0.00359283	yes	A0A3Q7F108	101258327 GCP2	Probable tRNA N6-adenosine threonylcarbamoyltransferase (EC 2.3.1.234) (Glycoprotease 2) (t(6)A37 threonylcarbamoyladenosine biosynthesis protein 101258327) (tRNA threonylcarbamoyladenosine biosynthesis protein 101258327)	Solanum lycopersicum (Tomato) (Lycopersicon esculentum)	-	tRNA threonylcarbamoyladenosine modification [GO:0002949]	cytoplasm [GO:0005737]; EKC/KEOPS complex [GO:0000408]; nucleus [GO:0005634]	cytoplasm [GO:0005737]; EKC/KEOPS complex [GO:0000408]; nucleus [GO:0005634]; metal ion binding [GO:0046872]; N(6)-L-threonylcarbamoyladenine synthase activity [GO:0061711]; tRNA threonylcarbamoyladenosine modification [GO:0002949]	metal ion binding [GO:0046872]; N(6)-L-threonylcarbamoyladenine synthase activity [GO:0061711]	GO:0000408; GO:0002949; GO:0005634; GO:0005737; GO:0046872; GO:0061711	-	sly:101258327;	K01409;	-
XLOC_012206	XLOC_012206	Solyc02g069770.3	2:40155459-40164810	OHr	24Hr	OK	3.66567	9.81439	1.42082	3.01359	0.0001	0.00611848	yes	A0A3Q7F236	-	WD_REPEATS_REGION domain-containing protein	Solanum lycopersicum (Tomato) (Lycopersicon esculentum)	-	rRNA processing [GO:0006364]	nucleus [GO:0005634]; small-subunit processome [GO:0032040]	nucleus [GO:0005634]; small-subunit processome [GO:0032040]; snoRNA binding [GO:0030515]; U3 snoRNA binding [GO:0034511]; rRNA processing [GO:0006364]	snoRNA binding [GO:0030515]; U3 snoRNA binding [GO:0034511]	GO:0005634; GO:0006364; GO:0030515; GO:0032040; GO:0034511	-	-	-	-
XLOC_012221	XLOC_012221	Solyc02g070100.3	2:40503301-40510111	OHr	24Hr	OK	6.86724	14.547	1.08292	2.36106	0.0006	0.0206371	yes	A0A3Q7F288	101255555	Uncharacterized protein	Solanum lycopersicum (Tomato) (Lycopersicon esculentum)	-	-	nucleolus [GO:0005730]	nucleolus [GO:0005730]; ATP binding [GO:0005524]; hydrolase activity [GO:0016787]; nucleic acid binding [GO:0003676]	ATP binding [GO:0005524]; hydrolase activity [GO:0016787]; nucleic acid binding [GO:0003676]	GO:0003676; GO:0005524; GO:0005730; GO:0016787	-	sly:101255555;	K14810;	-
XLOC_012288	XLOC_012288	Solyc02g071610.3	2:41578761-41586839	OHr	24Hr	OK	6.78766	16.7871	1.30637	2.86304	5e-05	0.00359283	yes	A0A3Q7F2I8	-	Uncharacterized protein	Solanum lycopersicum (Tomato) (Lycopersicon esculentum)	-	-	-	hydrolase activity, acting on ester bonds [GO:0016788]	hydrolase activity, acting on ester bonds [GO:0016788]	GO:0016788	-	-	-	-
XLOC_012298	XLOC_012298	Solyc02g071800.3	2:41717708-41726243	OHr	24Hr	OK	6.50888	2.76837	-1.23337	-2.6493	0.0011	0.030167	yes	A0A3Q7F337	-	Non-specific serine/threonine protein kinase (EC 2.7.11.1)	Solanum lycopersicum (Tomato) (Lycopersicon esculentum)	-	protein autophosphorylation [GO:0046777]	integral component of membrane [GO:0016021]; plasma membrane [GO:0005886]	integral component of membrane [GO:0016021]; plasma membrane [GO:0005886]; ATP binding [GO:0005524]; protein serine/threonine kinase activity [GO:0004674]; protein autophosphorylation [GO:0046777]	ATP binding [GO:0005524]; protein serine/threonine kinase activity [GO:0004674]	GO:0004674; GO:0005524; GO:0005886; GO:0016021; GO:0046777	-	-	-	-
XLOC_012337	XLOC_012337	Solyc02g075610.3	2:42338124-42341912	OHr	24Hr	OK	101.425	49.1666	-1.04466	-2.54597	0.0004	0.0157779	yes	A0A3Q7F330	-	Uso1_p115_head domain-containing protein	Solanum lycopersicum (Tomato) (Lycopersicon esculentum)	-	endoplasmic reticulum to Golgi vesicle-mediated transport [GO:0006888]; Golgi vesicle docking [GO:0048211]; intracellular protein transport [GO:0006886]; membrane fusion [GO:0061025]; transcytosis [GO:0045056]; vesicle fusion with Golgi apparatus [GO:0048280]	endoplasmic reticulum [GO:0005783]; ER to Golgi transport vesicle membrane [GO:0012507]; Golgi membrane [GO:0000139]; Golgi stack [GO:0005795]	endoplasmic reticulum [GO:0005783]; ER to Golgi transport vesicle membrane [GO:0012507]; Golgi membrane [GO:0000139]; Golgi stack [GO:0005795]; endoplasmic reticulum to Golgi vesicle-mediated transport [GO:0006888]; Golgi vesicle docking [GO:0048211]; intracellular protein transport [GO:0006886]; membrane fusion [GO:0061025]; transcytosis [GO:0045056]; vesicle fusion with Golgi apparatus [GO:0048…	-	GO:0000139; GO:0005783; GO:0005795; GO:0006886; GO:0006888; GO:0012507; GO:0045056; GO:0048211; GO:0048280; GO:0061025	-	-	-	-
XLOC_012377	XLOC_012377	Solyc02g077480.1	2:42975289-42975700	OHr	24Hr	OK	209.082	439.231	1.07091	2.74718	0.00045	0.0171305	yes	K4AY75	101263845	Histone H3	Solanum lycopersicum (Tomato) (Lycopersicon esculentum)	-	-	nucleosome [GO:0000786]; nucleus [GO:0005634]	nucleosome [GO:0000786]; nucleus [GO:0005634]; DNA binding [GO:0003677]; protein heterodimerization activity [GO:0046982]	DNA binding [GO:0003677]; protein heterodimerization activity [GO:0046982]	GO:0000786; GO:0003677; GO:0005634; GO:0046982	-	sly:101245793;sly:101250929;sly:101252717;sly:101253224;sly:101263845;sly:101267861;	K11253;	-
XLOC_012406	XLOC_012406	Solyc02g077880.3	2:43281364-43282542	OHr	24Hr	OK	7.49632	34.0305	2.18257	3.9219	5e-05	0.00359283	yes	Q0PY39	101258429	Auxin repressed/dormancy associated protein	Solanum lycopersicum (Tomato) (Lycopersicon esculentum)	-	-	-	-	-	-	-	sly:101258429;	-	-
XLOC_012411	XLOC_012411	Solyc02g077950.2	2:43337934-43340430	OHr	24Hr	OK	2.38565	7.08042	1.56945	2.69228	0.0014	0.0355542	yes	A0A3Q7F3R9	-	Dof-type domain-containing protein	Solanum lycopersicum (Tomato) (Lycopersicon esculentum)	-	regulation of transcription, DNA-templated [GO:0006355]	integral component of membrane [GO:0016021]	integral component of membrane [GO:0016021]; DNA binding [GO:0003677]; regulation of transcription, DNA-templated [GO:0006355]	DNA binding [GO:0003677]	GO:0003677; GO:0006355; GO:0016021	-	-	-	-
XLOC_012414	XLOC_012414	Solyc02g078150.3	2:43498290-43499690	OHr	24Hr	OK	21.8247	7.0493	-1.63041	-3.04889	5e-05	0.00359283	yes	A0A3Q7FQP7	101251740	Uncharacterized protein	Solanum lycopersicum (Tomato) (Lycopersicon esculentum)	-	-	-	-	-	-	-	sly:101251740;	-	-
XLOC_012420	XLOC_012420	Solyc02g078240.3	2:43561342-43564478	OHr	24Hr	OK	34.8644	15.4596	-1.17325	-2.7133	0.0003	0.0130251	yes	A0A3Q7F401	-	Uncharacterized protein	Solanum lycopersicum (Tomato) (Lycopersicon esculentum)	-	-	cytoplasm [GO:0005737]	cytoplasm [GO:0005737]; intramolecular transferase activity, phosphotransferases [GO:0016868]; phosphatase activity [GO:0016791]	intramolecular transferase activity, phosphotransferases [GO:0016868]; phosphatase activity [GO:0016791]	GO:0005737; GO:0016791; GO:0016868	-	-	-	-
XLOC_012421	XLOC_012421	Solyc02g078260.3	2:43573444-43580592	OHr	24Hr	OK	6.06091	17.2158	1.50613	3.58926	5e-05	0.00359283	yes	Q42877	RPB2	DNA-directed RNA polymerase II subunit RPB2 (RNA polymerase II subunit 2) (RNA polymerase II subunit B2) (EC 2.7.7.6) (DNA-directed RNA polymerase II 135 kDa polypeptide)	Solanum lycopersicum (Tomato) (Lycopersicon esculentum)	-	transcription, DNA-templated [GO:0006351]	RNA polymerase II, core complex [GO:0005665]	RNA polymerase II, core complex [GO:0005665]; DNA binding [GO:0003677]; DNA-directed 5'-3' RNA polymerase activity [GO:0003899]; metal ion binding [GO:0046872]; ribonucleoside binding [GO:0032549]; transcription, DNA-templated [GO:0006351]	DNA binding [GO:0003677]; DNA-directed 5'-3' RNA polymerase activity [GO:0003899]; metal ion binding [GO:0046872]; ribonucleoside binding [GO:0032549]	GO:0003677; GO:0003899; GO:0005665; GO:0006351; GO:0032549; GO:0046872	-	sly:544278;	K03010;	RNA polymerase;
XLOC_012464	XLOC_012464	Solyc02g079100.3	2:44272176-44277250	OHr	24Hr	OK	31.6678	13.7676	-1.20174	-2.77764	0.0001	0.00611848	yes	A0A3Q7F6B1	101254050	Riboflavin kinase (EC 2.7.1.26)	Solanum lycopersicum (Tomato) (Lycopersicon esculentum)	PATHWAY: Cofactor biosynthesis; FMN biosynthesis; FMN from riboflavin (ATP route): step 1/1. {ECO:0000256|ARBA:ARBA00005201}.	FMN biosynthetic process [GO:0009398]; riboflavin biosynthetic process [GO:0009231]; riboflavin metabolic process [GO:0006771]	-	ATP binding [GO:0005524]; hydrolase activity [GO:0016787]; riboflavin kinase activity [GO:0008531]; FMN biosynthetic process [GO:0009398]; riboflavin biosynthetic process [GO:0009231]; riboflavin metabolic process [GO:0006771]	ATP binding [GO:0005524]; hydrolase activity [GO:0016787]; riboflavin kinase activity [GO:0008531]	GO:0005524; GO:0006771; GO:0008531; GO:0009231; GO:0009398; GO:0016787	UPA00276;UER00406	sly:101254050;	K20884;	Metabolic pathways; Biosynthesis of secondary metabolites; Riboflavin metabolism;
XLOC_012516	XLOC_012516	Solyc02g080260.3	2:45086220-45091492	OHr	24Hr	OK	0.948197	5.34917	2.49606	3.85578	5e-05	0.00359283	yes	A0A3Q7F4X2	-	Uncharacterized protein	Solanum lycopersicum (Tomato) (Lycopersicon esculentum)	-	-	nucleus [GO:0005634]	nucleus [GO:0005634]; DNA binding [GO:0003677]; lipid binding [GO:0008289]	DNA binding [GO:0003677]; lipid binding [GO:0008289]	GO:0003677; GO:0005634; GO:0008289	-	sly:101259395;	K09338;	-
XLOC_012519	XLOC_012519	Solyc02g080330.3	2:45133348-45135375	OHr	24Hr	OK	17.2022	42.8449	1.31653	2.96675	5e-05	0.00359283	yes	A0A3Q7F5M6	-	Uncharacterized protein	Solanum lycopersicum (Tomato) (Lycopersicon esculentum)	-	-	-	heme binding [GO:0020037]; iron ion binding [GO:0005506]; monooxygenase activity [GO:0004497]; oxidoreductase activity, acting on paired donors, with incorporation or reduction of molecular oxygen [GO:0016705]	heme binding [GO:0020037]; iron ion binding [GO:0005506]; monooxygenase activity [GO:0004497]; oxidoreductase activity, acting on paired donors, with incorporation or reduction of molecular oxygen [GO:0016705]	GO:0004497; GO:0005506; GO:0016705; GO:0020037	-	-	-	-
XLOC_012541	XLOC_012541	Solyc02g080670.3	2:45400946-45404922	OHr	24Hr	OK	5.53859	15.8333	1.51537	3.20491	0.0001	0.00611848	yes	A0A3Q7F555	101249981	Uncharacterized protein	Solanum lycopersicum (Tomato) (Lycopersicon esculentum)	-	-	-	copper ion binding [GO:0005507]; oxidoreductase activity [GO:0016491]	copper ion binding [GO:0005507]; oxidoreductase activity [GO:0016491]	GO:0005507; GO:0016491	-	sly:101249981;	-	-
XLOC_012595	XLOC_012595	Solyc02g081810.3	2:46172474-46174238	OHr	24Hr	OK	55.6505	123.353	1.14832	2.87854	0.0002	0.0100755	yes	A0A3Q7F6H5	-	PUA domain-containing protein	Solanum lycopersicum (Tomato) (Lycopersicon esculentum)	-	box H/ACA snoRNA 3'-end processing [GO:0000495]; mRNA pseudouridine synthesis [GO:1990481]; rRNA pseudouridine synthesis [GO:0031118]; snRNA pseudouridine synthesis [GO:0031120]	box H/ACA snoRNP complex [GO:0031429]	box H/ACA snoRNP complex [GO:0031429]; pseudouridine synthase activity [GO:0009982]; RNA binding [GO:0003723]; box H/ACA snoRNA 3'-end processing [GO:0000495]; mRNA pseudouridine synthesis [GO:1990481]; rRNA pseudouridine synthesis [GO:0031118]; snRNA pseudouridine synthesis [GO:0031120]	pseudouridine synthase activity [GO:0009982]; RNA binding [GO:0003723]	GO:0000495; GO:0003723; GO:0009982; GO:0031118; GO:0031120; GO:0031429; GO:1990481	-	-	-	-
XLOC_012612	XLOC_012612	Solyc02g082180.3	2:46439267-46444917	OHr	24Hr	OK	13.1601	25.6674	0.96376	2.43328	0.0015	0.0371275	yes	A0A3Q7F5V9	101244828	DNA helicase (EC 3.6.4.12)	Solanum lycopersicum (Tomato) (Lycopersicon esculentum)	-	DNA replication initiation [GO:0006270]; DNA unwinding involved in DNA replication [GO:0006268]; double-strand break repair via break-induced replication [GO:0000727]; mitotic DNA replication [GO:1902969]; pre-replicative complex assembly involved in nuclear cell cycle DNA replication [GO:0006267]	MCM complex [GO:0042555]; nucleus [GO:0005634]	MCM complex [GO:0042555]; nucleus [GO:0005634]; ATP binding [GO:0005524]; DNA helicase activity [GO:0003678]; DNA replication origin binding [GO:0003688]; single-stranded DNA binding [GO:0003697]; DNA replication initiation [GO:0006270]; DNA unwinding involved in DNA replication [GO:0006268]; double-strand break repair via break-induced replication [GO:0000727]; mitotic DNA replication [GO:190296…	ATP binding [GO:0005524]; DNA helicase activity [GO:0003678]; DNA replication origin binding [GO:0003688]; single-stranded DNA binding [GO:0003697]	GO:0000727; GO:0003678; GO:0003688; GO:0003697; GO:0005524; GO:0005634; GO:0006267; GO:0006268; GO:0006270; GO:0042555; GO:1902969	-	sly:101244828;	K02542;	DNA replication; Cell cycle;
XLOC_012613	XLOC_012613	Solyc02g082190.3	2:46445747-46451454	OHr	24Hr	OK	9.84308	27.5825	1.48657	3.50877	5e-05	0.00359283	yes	A0A3Q7FT79	101244545	CTP synthase (EC 6.3.4.2) (UTP--ammonia ligase)	Solanum lycopersicum (Tomato) (Lycopersicon esculentum)	PATHWAY: Pyrimidine metabolism; CTP biosynthesis via de novo pathway; CTP from UDP: step 2/2. {ECO:0000256|ARBA:ARBA00005171, ECO:0000256|RuleBase:RU810713}.	'de novo' CTP biosynthetic process [GO:0044210]; CTP biosynthetic process [GO:0006241]; glutamine metabolic process [GO:0006541]; pyrimidine nucleobase biosynthetic process [GO:0019856]	-	ATP binding [GO:0005524]; CTP synthase activity [GO:0003883]; identical protein binding [GO:0042802]; 'de novo' CTP biosynthetic process [GO:0044210]; CTP biosynthetic process [GO:0006241]; glutamine metabolic process [GO:0006541]; pyrimidine nucleobase biosynthetic process [GO:0019856]	ATP binding [GO:0005524]; CTP synthase activity [GO:0003883]; identical protein binding [GO:0042802]	GO:0003883; GO:0005524; GO:0006241; GO:0006541; GO:0019856; GO:0042802; GO:0044210	UPA00159;UER00277	sly:101244545;	K01937;	Metabolic pathways; Pyrimidine metabolism;
XLOC_012656	XLOC_012656	Solyc02g082830.2	2:47034568-47035561	OHr	24Hr	OK	20.8127	42.6603	1.03543	2.31497	0.0013	0.0338493	yes	A0A3Q7F688	-	Phosphoserine aminotransferase (EC 2.6.1.52)	Solanum lycopersicum (Tomato) (Lycopersicon esculentum)	PATHWAY: Amino-acid biosynthesis; L-serine biosynthesis; L-serine from 3-phospho-D-glycerate: step 2/3. {ECO:0000256|ARBA:ARBA00005099, ECO:0000256|RuleBase:RU004505}.	L-serine biosynthetic process [GO:0006564]	chloroplast stroma [GO:0009570]; cytoplasm [GO:0005737]	chloroplast stroma [GO:0009570]; cytoplasm [GO:0005737]; O-phospho-L-serine:2-oxoglutarate aminotransferase activity [GO:0004648]; pyridoxal phosphate binding [GO:0030170]; L-serine biosynthetic process [GO:0006564]	O-phospho-L-serine:2-oxoglutarate aminotransferase activity [GO:0004648]; pyridoxal phosphate binding [GO:0030170]	GO:0004648; GO:0005737; GO:0006564; GO:0009570; GO:0030170	UPA00135;UER00197	-	-	-
XLOC_012663	XLOC_012663	Solyc02g082970.1	2:47124046-47125456	OHr	24Hr	OK	1.64803	5.77736	1.80967	2.52125	0.0023	0.0485646	yes	A0A3Q7FTP5	101251536	Uncharacterized protein	Solanum lycopersicum (Tomato) (Lycopersicon esculentum)	-	-	-	-	-	-	-	sly:101251536;	-	-
XLOC_012827	XLOC_012827	Solyc02g086440.3	2:49743421-49748340	OHr	24Hr	OK	13.6144	6.49131	-1.06855	-2.29961	0.00195	0.0440866	yes	A0A3Q7F9C9	-	F-box domain-containing protein	Solanum lycopersicum (Tomato) (Lycopersicon esculentum)	-	SCF-dependent proteasomal ubiquitin-dependent protein catabolic process [GO:0031146]; ubiquitin-dependent protein catabolic process [GO:0006511]	SCF ubiquitin ligase complex [GO:0019005]	SCF ubiquitin ligase complex [GO:0019005]; SCF-dependent proteasomal ubiquitin-dependent protein catabolic process [GO:0031146]; ubiquitin-dependent protein catabolic process [GO:0006511]	-	GO:0006511; GO:0019005; GO:0031146	-	-	-	-
XLOC_012827	XLOC_012827	Solyc02g086445.1	2:49743421-49748340	OHr	24Hr	OK	13.6144	6.49131	-1.06855	-2.29961	0.00195	0.0440866	yes	A0A3Q7FA61	-	Uncharacterized protein	Solanum lycopersicum (Tomato) (Lycopersicon esculentum)	-	-	-	-	-	-	-	-	-	-
XLOC_012828	XLOC_012828	Solyc02g086460.3	2:49761703-49780934	OHr	24Hr	OK	5.63862	2.84277	-0.988043	-2.29337	0.00175	0.041329	yes	A0A3Q7F9D4	-	Uncharacterized protein	Solanum lycopersicum (Tomato) (Lycopersicon esculentum)	-	-	-	-	-	-	-	-	-	-
XLOC_012903	XLOC_012903	Solyc02g087880.3	2:50789256-50792860	OHr	24Hr	OK	9.21382	44.8853	2.28437	2.81112	0.0003	0.0130251	yes	A0A3Q7F8W6	101255154	Tubulin alpha chain	Solanum lycopersicum (Tomato) (Lycopersicon esculentum)	-	microtubule-based process [GO:0007017]; microtubule cytoskeleton organization [GO:0000226]; mitotic cell cycle [GO:0000278]	cytoplasm [GO:0005737]; microtubule [GO:0005874]	cytoplasm [GO:0005737]; microtubule [GO:0005874]; GTP binding [GO:0005525]; GTPase activity [GO:0003924]; structural constituent of cytoskeleton [GO:0005200]; microtubule cytoskeleton organization [GO:0000226]; microtubule-based process [GO:0007017]; mitotic cell cycle [GO:0000278]	GTPase activity [GO:0003924]; GTP binding [GO:0005525]; structural constituent of cytoskeleton [GO:0005200]	GO:0000226; GO:0000278; GO:0003924; GO:0005200; GO:0005525; GO:0005737; GO:0005874; GO:0007017	-	sly:101255154;	K07374;	Phagosome; Apoptosis; Gap junction;
XLOC_012925	XLOC_012925	Solyc02g088270.3	2:51048389-51054343	OHr	24Hr	OK	9.90383	23.0669	1.21976	2.8565	5e-05	0.00359283	yes	A0A3Q7F945	101248932	Uncharacterized protein	Solanum lycopersicum (Tomato) (Lycopersicon esculentum)	-	-	-	-	-	-	-	sly:101248932;	-	-
XLOC_012946	XLOC_012946	Solyc02g088700.3	2:51327706-51330096	OHr	24Hr	OK	19.9493	53.763	1.43028	3.42063	5e-05	0.00359283	yes	A0A3Q7FAU0	-	Uncharacterized protein	Solanum lycopersicum (Tomato) (Lycopersicon esculentum)	-	protein processing involved in protein targeting to mitochondrion [GO:0006627]	mitochondrial inner membrane [GO:0005743]; mitochondrial processing peptidase complex [GO:0017087]; mitochondrion [GO:0005739]	mitochondrial inner membrane [GO:0005743]; mitochondrial processing peptidase complex [GO:0017087]; mitochondrion [GO:0005739]; metal ion binding [GO:0046872]; metalloendopeptidase activity [GO:0004222]; protein processing involved in protein targeting to mitochondrion [GO:0006627]	metal ion binding [GO:0046872]; metalloendopeptidase activity [GO:0004222]	GO:0004222; GO:0005739; GO:0005743; GO:0006627; GO:0017087; GO:0046872	-	-	-	-
XLOC_012953	XLOC_012953	Solyc02g088940.3	2:51494304-51504015	OHr	24Hr	OK	12.6785	4.60579	-1.46086	-3.23437	5e-05	0.00359283	yes	A0A3Q7F9F3	-	CTP synthase (glutamine hydrolyzing) (EC 6.3.4.2)	Solanum lycopersicum (Tomato) (Lycopersicon esculentum)	PATHWAY: Pyrimidine metabolism; CTP biosynthesis via de novo pathway; CTP from UDP: step 2/2. {ECO:0000256|ARBA:ARBA00005171}.	'de novo' CTP biosynthetic process [GO:0044210]; CTP biosynthetic process [GO:0006241]; pyrimidine nucleobase biosynthetic process [GO:0019856]	-	ATP binding [GO:0005524]; CTP synthase activity [GO:0003883]; identical protein binding [GO:0042802]; 'de novo' CTP biosynthetic process [GO:0044210]; CTP biosynthetic process [GO:0006241]; pyrimidine nucleobase biosynthetic process [GO:0019856]	ATP binding [GO:0005524]; CTP synthase activity [GO:0003883]; identical protein binding [GO:0042802]	GO:0003883; GO:0005524; GO:0006241; GO:0019856; GO:0042802; GO:0044210	UPA00159;UER00277	-	-	-
XLOC_012953	XLOC_012953	Solyc02g088945.1	2:51494304-51504015	OHr	24Hr	OK	12.6785	4.60579	-1.46086	-3.23437	5e-05	0.00359283	yes	A0A3Q7FX72	-	Uncharacterized protein	Solanum lycopersicum (Tomato) (Lycopersicon esculentum)	-	-	-	-	-	-	-	-	-	-
XLOC_012978	XLOC_012978	Solyc02g089250.3	2:51753567-51756198	OHr	24Hr	OK	7.94078	18.7396	1.23874	2.68348	0.00025	0.0115292	yes	A0A3Q7F9F6	-	Uncharacterized protein	Solanum lycopersicum (Tomato) (Lycopersicon esculentum)	-	-	-	-	-	-	-	-	-	-
XLOC_013009	XLOC_013009	Solyc02g089940.3	2:52263143-52268124	OHr	24Hr	OK	6.74204	15.686	1.21822	2.65512	5e-05	0.00359283	yes	A0A3Q7F9S4	-	Homeobox domain-containing protein	Solanum lycopersicum (Tomato) (Lycopersicon esculentum)	-	regulation of transcription by RNA polymerase II [GO:0006357]	nucleus [GO:0005634]	nucleus [GO:0005634]; RNA polymerase II cis-regulatory region sequence-specific DNA binding [GO:0000978]; regulation of transcription by RNA polymerase II [GO:0006357]	RNA polymerase II cis-regulatory region sequence-specific DNA binding [GO:0000978]	GO:0000978; GO:0005634; GO:0006357	-	-	-	-
XLOC_013056	XLOC_013056	Solyc02g091027.1	2:53101996-53112792	OHr	24Hr	OK	9.55493	3.74892	-1.34977	-2.81971	5e-05	0.00359283	yes	A0A3Q7FC38	-	Uncharacterized protein	Solanum lycopersicum (Tomato) (Lycopersicon esculentum)	-	-	-	-	-	-	-	-	-	-
XLOC_013056	XLOC_013056	Solyc02g091030.3	2:53101996-53112792	OHr	24Hr	OK	9.55493	3.74892	-1.34977	-2.81971	5e-05	0.00359283	yes	A0A3Q7FAB5	-	CBFD_NFYB_HMF domain-containing protein	Solanum lycopersicum (Tomato) (Lycopersicon esculentum)	-	regulation of transcription, DNA-templated [GO:0006355]	nucleus [GO:0005634]	nucleus [GO:0005634]; protein heterodimerization activity [GO:0046982]; RNA polymerase II cis-regulatory region sequence-specific DNA binding [GO:0000978]; regulation of transcription, DNA-templated [GO:0006355]	protein heterodimerization activity [GO:0046982]; RNA polymerase II cis-regulatory region sequence-specific DNA binding [GO:0000978]	GO:0000978; GO:0005634; GO:0006355; GO:0046982	-	-	-	-
XLOC_013071	XLOC_013071	Solyc02g091500.1	2:53417351-53417822	OHr	24Hr	OK	19.223	63.7532	1.72966	3.51932	5e-05	0.00359283	yes	A0A3Q7FYM8	101256237	Uncharacterized protein	Solanum lycopersicum (Tomato) (Lycopersicon esculentum)	-	-	-	calcium ion binding [GO:0005509]	calcium ion binding [GO:0005509]	GO:0005509	-	sly:101256237;	K13448;	Plant-pathogen interaction;
XLOC_013106	XLOC_013106	Solyc02g092110.3	2:53960692-53961812	OHr	24Hr	OK	10.0281	28.4954	1.50668	2.58091	0.00075	0.0240975	yes	Q7PCA6	PSK4 101268443	Phytosulfokine-beta	Solanum lycopersicum (Tomato) (Lycopersicon esculentum)	-	cell differentiation [GO:0030154]; cell population proliferation [GO:0008283]; multicellular organism development [GO:0007275]	extracellular region [GO:0005576]	extracellular region [GO:0005576]; growth factor activity [GO:0008083]; cell differentiation [GO:0030154]; cell population proliferation [GO:0008283]; multicellular organism development [GO:0007275]	growth factor activity [GO:0008083]	GO:0005576; GO:0007275; GO:0008083; GO:0008283; GO:0030154	-	sly:101268443;	-	-
XLOC_013113	XLOC_013113	Solyc02g092210.1	2:54002257-54003589	OHr	24Hr	OK	2.183	6.8044	1.64015	2.65857	0.00095	0.0278231	yes	A0A3Q7FD35	101266283	Uncharacterized protein	Solanum lycopersicum (Tomato) (Lycopersicon esculentum)	-	-	endosome [GO:0005768]; Golgi membrane [GO:0000139]; integral component of membrane [GO:0016021]; trans-Golgi network [GO:0005802]	endosome [GO:0005768]; Golgi membrane [GO:0000139]; integral component of membrane [GO:0016021]; trans-Golgi network [GO:0005802]; galactosyltransferase activity [GO:0008378]; transferase activity, transferring hexosyl groups [GO:0016758]	galactosyltransferase activity [GO:0008378]; transferase activity, transferring hexosyl groups [GO:0016758]	GO:0000139; GO:0005768; GO:0005802; GO:0008378; GO:0016021; GO:0016758	-	sly:101266283;	-	-
XLOC_013169	XLOC_013169	Solyc02g093190.3	2:54767597-54788970	OHr	24Hr	OK	17.7954	5.68788	-1.64554	-2.74056	5e-05	0.00359283	yes	A0A3Q7FBR9	-	Uncharacterized protein	Solanum lycopersicum (Tomato) (Lycopersicon esculentum)	-	-	PcG protein complex [GO:0031519]	PcG protein complex [GO:0031519]	-	GO:0031519	-	-	-	-
XLOC_013169	XLOC_013169	Solyc02g093193.1	2:54767597-54788970	OHr	24Hr	OK	17.7954	5.68788	-1.64554	-2.74056	5e-05	0.00359283	yes	A0A3Q7FZN7	-	CXC domain-containing protein	Solanum lycopersicum (Tomato) (Lycopersicon esculentum)	-	-	PcG protein complex [GO:0031519]	PcG protein complex [GO:0031519]	-	GO:0031519	-	-	-	-
XLOC_013169	XLOC_013169	Solyc02g093197.1	2:54767597-54788970	OHr	24Hr	OK	17.7954	5.68788	-1.64554	-2.74056	5e-05	0.00359283	yes	A0A3Q7FDK7	-	Uncharacterized protein	Solanum lycopersicum (Tomato) (Lycopersicon esculentum)	-	-	-	-	-	-	-	-	-	-
XLOC_013175	XLOC_013175	Solyc02g093335.1	2:54870055-54874208	OHr	24Hr	OK	10.7344	3.68698	-1.54173	-2.97797	0.0001	0.00611848	yes	A0A3Q7FBU9	-	Peptidase S59 domain-containing protein	Solanum lycopersicum (Tomato) (Lycopersicon esculentum)	-	mRNA transport [GO:0051028]; posttranscriptional tethering of RNA polymerase II gene DNA at nuclear periphery [GO:0000973]; protein import into nucleus [GO:0006606]; RNA export from nucleus [GO:0006405]	nuclear pore cytoplasmic filaments [GO:0044614]	nuclear pore cytoplasmic filaments [GO:0044614]; structural constituent of nuclear pore [GO:0017056]; mRNA transport [GO:0051028]; posttranscriptional tethering of RNA polymerase II gene DNA at nuclear periphery [GO:0000973]; protein import into nucleus [GO:0006606]; RNA export from nucleus [GO:0006405]	structural constituent of nuclear pore [GO:0017056]	GO:0000973; GO:0006405; GO:0006606; GO:0017056; GO:0044614; GO:0051028	-	-	-	-
XLOC_013215	XLOC_013215	Solyc02g094160.1	2:55418233-55423544	OHr	24Hr	OK	42.7953	101.853	1.25097	2.47664	0.00145	0.0363756	yes	A0A3Q7G0B1	101268630	Uncharacterized protein	Solanum lycopersicum (Tomato) (Lycopersicon esculentum)	-	deoxyribonucleotide biosynthetic process [GO:0009263]	-	oxidoreductase activity [GO:0016491]; deoxyribonucleotide biosynthetic process [GO:0009263]	oxidoreductase activity [GO:0016491]	GO:0009263; GO:0016491	-	sly:101268630;	K10808;	Metabolic pathways; Purine metabolism; Pyrimidine metabolism; Glutathione metabolism; Drug metabolism - other enzymes; p53 signaling pathway;
XLOC_013282	XLOC_013282	Solyc02g005315.1	2:8052477-8061190	OHr	24Hr	OK	4.55576	0	-inf	-nan	0.00025	0.0115292	yes	A0A3Q7FFG9	-	Uncharacterized protein	Solanum lycopersicum (Tomato) (Lycopersicon esculentum)	-	-	-	-	-	-	-	-	-	-
XLOC_013344	XLOC_013344	Solyc02g014310.3	2:16213018-16217902	OHr	24Hr	OK	60.6063	145.703	1.26549	3.34679	5e-05	0.00359283	yes	A0A3Q7EVB2	-	Uncharacterized protein	Solanum lycopersicum (Tomato) (Lycopersicon esculentum)	-	-	ribonucleoprotein complex [GO:1990904]	ribonucleoprotein complex [GO:1990904]; RNA binding [GO:0003723]	RNA binding [GO:0003723]	GO:0003723; GO:1990904	-	-	-	-
XLOC_013363	XLOC_013363	Solyc02g014830.3	2:19110790-19115380	OHr	24Hr	OK	21.5862	9.82375	-1.13576	-2.53684	0.0004	0.0157779	yes	A0A3Q7FG97	-	Carboxypeptidase (EC 3.4.16.-)	Solanum lycopersicum (Tomato) (Lycopersicon esculentum)	-	-	extracellular region [GO:0005576]; vacuole [GO:0005773]	extracellular region [GO:0005576]; vacuole [GO:0005773]; serine-type carboxypeptidase activity [GO:0004185]	serine-type carboxypeptidase activity [GO:0004185]	GO:0004185; GO:0005576; GO:0005773	-	-	-	-
XLOC_013369	XLOC_013369	Solyc02g021000.3	2:21758925-21760799	OHr	24Hr	OK	163.307	85.5734	-0.932349	-2.35337	0.00145	0.0363756	yes	A0A3Q7EVL2	101254143	Uncharacterized protein	Solanum lycopersicum (Tomato) (Lycopersicon esculentum)	-	-	chloroplast thylakoid membrane [GO:0009535]; integral component of membrane [GO:0016021]	chloroplast thylakoid membrane [GO:0009535]; integral component of membrane [GO:0016021]	-	GO:0009535; GO:0016021	-	sly:101254143;	K02221;	-
XLOC_013431	XLOC_013431	Solyc02g030130.3	2:25660812-25667570	OHr	24Hr	OK	1.5157	7.35772	2.27927	3.2538	0.0001	0.00611848	yes	A0A3Q7FH34	-	Uncharacterized protein	Solanum lycopersicum (Tomato) (Lycopersicon esculentum)	-	-	-	serine-type endopeptidase activity [GO:0004252]	serine-type endopeptidase activity [GO:0004252]	GO:0004252	-	-	-	-
XLOC_013608	XLOC_013608	Solyc02g061810.3	2:33859257-33869129	OHr	24Hr	OK	11.4628	4.72444	-1.27875	-2.49782	0.0007	0.0228474	yes	A0A3Q7F064	101256645	S-acyltransferase (EC 2.3.1.225) (Palmitoyltransferase)	Solanum lycopersicum (Tomato) (Lycopersicon esculentum)	-	peptidyl-L-cysteine S-palmitoylation [GO:0018230]; protein targeting to membrane [GO:0006612]	endoplasmic reticulum [GO:0005783]; Golgi apparatus [GO:0005794]; integral component of membrane [GO:0016021]	endoplasmic reticulum [GO:0005783]; Golgi apparatus [GO:0005794]; integral component of membrane [GO:0016021]; protein-cysteine S-palmitoyltransferase activity [GO:0019706]; peptidyl-L-cysteine S-palmitoylation [GO:0018230]; protein targeting to membrane [GO:0006612]	protein-cysteine S-palmitoyltransferase activity [GO:0019706]	GO:0005783; GO:0005794; GO:0006612; GO:0016021; GO:0018230; GO:0019706	-	sly:101256645;	K18932;	-
XLOC_013884	XLOC_013884	Solyc02g068760.3	2:39248073-39252404	OHr	24Hr	OK	40.3559	20.4383	-0.981503	-2.37628	0.0011	0.030167	yes	A0A3Q7FMH5	-	PPR_long domain-containing protein	Solanum lycopersicum (Tomato) (Lycopersicon esculentum)	-	-	-	-	-	-	-	-	-	-
XLOC_013885	XLOC_013885	Solyc02g068820.2	2:39295562-39301619	OHr	24Hr	OK	3.51918	1.42233	-1.30698	-2.40422	0.0019	0.0435942	yes	A0A3Q7F2X1	-	Protein kinase domain-containing protein	Solanum lycopersicum (Tomato) (Lycopersicon esculentum)	-	hormone-mediated signaling pathway [GO:0009755]	integral component of membrane [GO:0016021]; plasma membrane [GO:0005886]	integral component of membrane [GO:0016021]; plasma membrane [GO:0005886]; ATP binding [GO:0005524]; protein kinase activity [GO:0004672]; hormone-mediated signaling pathway [GO:0009755]	ATP binding [GO:0005524]; protein kinase activity [GO:0004672]	GO:0004672; GO:0005524; GO:0005886; GO:0009755; GO:0016021	-	-	-	-
XLOC_013917	XLOC_013917	Solyc02g069290.3	2:39782656-39796262	OHr	24Hr	OK	28.7667	14.4703	-0.9913	-2.46677	0.00055	0.0194961	yes	A0A3Q7F354	101248542	Uncharacterized protein	Solanum lycopersicum (Tomato) (Lycopersicon esculentum)	-	-	-	-	-	-	-	sly:101248542;	-	-
XLOC_013942	XLOC_013942	Solyc02g069800.1	2:40193270-40194278	OHr	24Hr	OK	3.11347	10.0327	1.68811	2.72074	0.0011	0.030167	yes	A0A3Q7F3E2	101262480	Abhydrolase_3 domain-containing protein	Solanum lycopersicum (Tomato) (Lycopersicon esculentum)	-	-	-	hydrolase activity [GO:0016787]	hydrolase activity [GO:0016787]	GO:0016787	-	sly:101262480;	-	-
XLOC_014007	XLOC_014007	Solyc02g071180.3	2:41230466-41238804	OHr	24Hr	OK	15.342	29.5113	0.943776	2.32202	0.0013	0.0338493	yes	A0A3Q7F2T0	101252351	Uncharacterized protein	Solanum lycopersicum (Tomato) (Lycopersicon esculentum)	-	-	-	-	-	-	-	sly:101252351;	-	-
XLOC_014043	XLOC_014043	Solyc02g071860.3	2:41774158-41784057	OHr	24Hr	OK	43.5446	19.3926	-1.16699	-2.82117	0.0001	0.00611848	yes	A0A3Q7F2L8	-	Non-specific serine/threonine protein kinase (EC 2.7.11.1)	Solanum lycopersicum (Tomato) (Lycopersicon esculentum)	-	protein autophosphorylation [GO:0046777]	integral component of membrane [GO:0016021]; plasma membrane [GO:0005886]	integral component of membrane [GO:0016021]; plasma membrane [GO:0005886]; ATP binding [GO:0005524]; protein serine/threonine kinase activity [GO:0004674]; protein autophosphorylation [GO:0046777]	ATP binding [GO:0005524]; protein serine/threonine kinase activity [GO:0004674]	GO:0004674; GO:0005524; GO:0005886; GO:0016021; GO:0046777	-	sly:101267958;	-	-
XLOC_014083	XLOC_014083	Solyc02g076690.3	2:42400684-42403399	OHr	24Hr	OK	19.2886	9.22999	-1.06335	-2.37315	0.0006	0.0206371	yes	A0A3Q7F353	101247980	Uncharacterized protein	Solanum lycopersicum (Tomato) (Lycopersicon esculentum)	-	proteolysis involved in cellular protein catabolic process [GO:0051603]	extracellular space [GO:0005615]; lysosome [GO:0005764]	extracellular space [GO:0005615]; lysosome [GO:0005764]; cysteine-type endopeptidase activity [GO:0004197]; proteolysis involved in cellular protein catabolic process [GO:0051603]	cysteine-type endopeptidase activity [GO:0004197]	GO:0004197; GO:0005615; GO:0005764; GO:0051603	-	sly:101247980;	-	-
XLOC_014120	XLOC_014120	Solyc02g077460.2	2:42961382-42962305	OHr	24Hr	OK	70.7499	36.597	-0.951004	-2.26141	0.00175	0.041329	yes	A0A3Q7FQC0	-	Lipoyl(octanoyl) transferase (EC 2.3.1.181)	Solanum lycopersicum (Tomato) (Lycopersicon esculentum)	PATHWAY: Protein modification; protein lipoylation via endogenous pathway; protein N(6)-(lipoyl)lysine from octanoyl-[acyl-carrier-protein]: step 1/2. {ECO:0000256|ARBA:ARBA00004821}.	protein lipoylation [GO:0009249]	mitochondrion [GO:0005739]	mitochondrion [GO:0005739]; lipoyl(octanoyl) transferase activity [GO:0033819]; octanoyl transferase activity (acting on glycine-cleavage complex H protein) [GO:0102555]; protein lipoylation [GO:0009249]	lipoyl(octanoyl) transferase activity [GO:0033819]; octanoyl transferase activity (acting on glycine-cleavage complex H protein) [GO:0102555]	GO:0005739; GO:0009249; GO:0033819; GO:0102555	UPA00538;UER00592	sly:101266992;	K23735;	Metabolic pathways; Lipoic acid metabolism;
XLOC_014126	XLOC_014126	Solyc02g077630.3	2:43076109-43080151	OHr	24Hr	OK	4.47788	9.10633	1.02405	2.27569	0.0018	0.0422943	yes	A0A3Q7FQF1	101263076	Protein kinase domain-containing protein	Solanum lycopersicum (Tomato) (Lycopersicon esculentum)	-	-	integral component of membrane [GO:0016021]; plasma membrane [GO:0005886]	integral component of membrane [GO:0016021]; plasma membrane [GO:0005886]; ATP binding [GO:0005524]; protein kinase activity [GO:0004672]; receptor serine/threonine kinase binding [GO:0033612]	ATP binding [GO:0005524]; protein kinase activity [GO:0004672]; receptor serine/threonine kinase binding [GO:0033612]	GO:0004672; GO:0005524; GO:0005886; GO:0016021; GO:0033612	-	sly:101263076;	-	-
XLOC_014151	XLOC_014151	Solyc02g078120.2	2:43461044-43466022	OHr	24Hr	OK	29.2707	59.0936	1.01354	2.50619	0.0007	0.0228474	yes	A0A3Q7F3X8	101252350	Eukaryotic translation initiation factor 3 subunit D (eIF3d) (Eukaryotic translation initiation factor 3 subunit 7) (eIF-3-zeta)	Solanum lycopersicum (Tomato) (Lycopersicon esculentum)	-	cap-dependent translational initiation [GO:0002191]; formation of cytoplasmic translation initiation complex [GO:0001732]; translational initiation [GO:0006413]	eukaryotic 43S preinitiation complex [GO:0016282]; eukaryotic 48S preinitiation complex [GO:0033290]; eukaryotic translation initiation factor 3 complex [GO:0005852]	eukaryotic 43S preinitiation complex [GO:0016282]; eukaryotic 48S preinitiation complex [GO:0033290]; eukaryotic translation initiation factor 3 complex [GO:0005852]; mRNA cap binding [GO:0098808]; translation initiation factor activity [GO:0003743]; cap-dependent translational initiation [GO:0002191]; formation of cytoplasmic translation initiation complex [GO:0001732]; translational initiation …	mRNA cap binding [GO:0098808]; translation initiation factor activity [GO:0003743]	GO:0001732; GO:0002191; GO:0003743; GO:0005852; GO:0006413; GO:0016282; GO:0033290; GO:0098808	-	sly:101252350;	K03251;	RNA transport;
XLOC_014174	XLOC_014174	Solyc02g078520.3	2:43744348-43757966	OHr	24Hr	OK	1.07335	4.75945	2.14867	3.62647	5e-05	0.00359283	yes	A0A3Q7F600	-	Uncharacterized protein	Solanum lycopersicum (Tomato) (Lycopersicon esculentum)	-	regulation of transcription, DNA-templated [GO:0006355]	mediator complex [GO:0016592]	mediator complex [GO:0016592]; regulation of transcription, DNA-templated [GO:0006355]	-	GO:0006355; GO:0016592	-	-	-	-
XLOC_014288	XLOC_014288	Solyc02g081200.1	2:45809629-45811966	OHr	24Hr	OK	11.9824	33.2603	1.47288	3.5801	5e-05	0.00359283	yes	A0A3Q7F5I1	101268827	Uncharacterized protein	Solanum lycopersicum (Tomato) (Lycopersicon esculentum)	-	-	-	-	-	-	-	sly:101268827;	-	-
XLOC_014379	XLOC_014379	Solyc02g083345.1	2:47338450-47342642	OHr	24Hr	OK	2.20907	8.65662	1.97036	3.30004	5e-05	0.00359283	yes	A0A3Q7F6L3	-	Phospholipase D (EC 3.1.4.4)	Solanum lycopersicum (Tomato) (Lycopersicon esculentum)	-	lipid catabolic process [GO:0016042]	-	metal ion binding [GO:0046872]; N-acylphosphatidylethanolamine-specific phospholipase D activity [GO:0070290]; phospholipase D activity [GO:0004630]; lipid catabolic process [GO:0016042]	metal ion binding [GO:0046872]; N-acylphosphatidylethanolamine-specific phospholipase D activity [GO:0070290]; phospholipase D activity [GO:0004630]	GO:0004630; GO:0016042; GO:0046872; GO:0070290	-	-	-	-
XLOC_014380	XLOC_014380	Solyc02g083350.3	2:47345189-47353485	OHr	24Hr	OK	5.77943	15.8403	1.4546	3.46234	5e-05	0.00359283	yes	A0A3Q7F7G2	778257	DNA-directed RNA polymerase subunit (EC 2.7.7.6)	Solanum lycopersicum (Tomato) (Lycopersicon esculentum)	-	transcription by RNA polymerase II [GO:0006366]	RNA polymerase II, core complex [GO:0005665]	RNA polymerase II, core complex [GO:0005665]; DNA binding [GO:0003677]; DNA-directed 5'-3' RNA polymerase activity [GO:0003899]; metal ion binding [GO:0046872]; transcription by RNA polymerase II [GO:0006366]	DNA binding [GO:0003677]; DNA-directed 5'-3' RNA polymerase activity [GO:0003899]; metal ion binding [GO:0046872]	GO:0003677; GO:0003899; GO:0005665; GO:0006366; GO:0046872	-	sly:778257;	K03006;	RNA polymerase;
XLOC_014440	XLOC_014440	Solyc02g084570.3	2:48284597-48288482	OHr	24Hr	OK	3.71308	8.94178	1.26795	2.4515	0.00145	0.0363756	yes	A0A3Q7F9A0	-	Uncharacterized protein	Solanum lycopersicum (Tomato) (Lycopersicon esculentum)	-	-	integral component of membrane [GO:0016021]	integral component of membrane [GO:0016021]; heme binding [GO:0020037]; iron ion binding [GO:0005506]; monooxygenase activity [GO:0004497]; oxidoreductase activity, acting on paired donors, with incorporation or reduction of molecular oxygen [GO:0016705]	heme binding [GO:0020037]; iron ion binding [GO:0005506]; monooxygenase activity [GO:0004497]; oxidoreductase activity, acting on paired donors, with incorporation or reduction of molecular oxygen [GO:0016705]	GO:0004497; GO:0005506; GO:0016021; GO:0016705; GO:0020037	-	sly:101249418;	-	-
XLOC_014469	XLOC_014469	Solyc02g085030.3	2:48691679-48699441	OHr	24Hr	OK	8.5621	3.85946	-1.14957	-2.37717	0.002	0.0447802	yes	A0A3Q7F7G9	-	J domain-containing protein	Solanum lycopersicum (Tomato) (Lycopersicon esculentum)	-	clathrin coat disassembly [GO:0072318]; clathrin-dependent endocytosis [GO:0072583]; receptor-mediated endocytosis [GO:0006898]	cytoplasm [GO:0005737]; intracellular membrane-bounded organelle [GO:0043231]; vesicle [GO:0031982]	cytoplasm [GO:0005737]; intracellular membrane-bounded organelle [GO:0043231]; vesicle [GO:0031982]; clathrin binding [GO:0030276]; clathrin coat disassembly [GO:0072318]; clathrin-dependent endocytosis [GO:0072583]; receptor-mediated endocytosis [GO:0006898]	clathrin binding [GO:0030276]	GO:0005737; GO:0006898; GO:0030276; GO:0031982; GO:0043231; GO:0072318; GO:0072583	-	-	-	-
XLOC_014469	XLOC_014469	Solyc02g085035.1	2:48691679-48699441	OHr	24Hr	OK	8.5621	3.85946	-1.14957	-2.37717	0.002	0.0447802	yes	A0A3Q7FUW4	-	Uncharacterized protein	Solanum lycopersicum (Tomato) (Lycopersicon esculentum)	-	clathrin coat disassembly [GO:0072318]; clathrin-dependent endocytosis [GO:0072583]; receptor-mediated endocytosis [GO:0006898]	cytoplasm [GO:0005737]; intracellular membrane-bounded organelle [GO:0043231]; vesicle [GO:0031982]	cytoplasm [GO:0005737]; intracellular membrane-bounded organelle [GO:0043231]; vesicle [GO:0031982]; clathrin binding [GO:0030276]; clathrin coat disassembly [GO:0072318]; clathrin-dependent endocytosis [GO:0072583]; receptor-mediated endocytosis [GO:0006898]	clathrin binding [GO:0030276]	GO:0005737; GO:0006898; GO:0030276; GO:0031982; GO:0043231; GO:0072318; GO:0072583	-	-	-	-
XLOC_014473	XLOC_014473	Solyc02g085100.3	2:48728919-48733232	OHr	24Hr	OK	460.158	231.785	-0.989342	-2.3671	0.0013	0.0338493	yes	A0A3Q7F7C5	101263563	Glucose-6-phosphate 1-epimerase (EC 5.1.3.15)	Solanum lycopersicum (Tomato) (Lycopersicon esculentum)	-	carbohydrate metabolic process [GO:0005975]	cytoplasm [GO:0005737]	cytoplasm [GO:0005737]; carbohydrate binding [GO:0030246]; glucose-6-phosphate 1-epimerase activity [GO:0047938]; carbohydrate metabolic process [GO:0005975]	carbohydrate binding [GO:0030246]; glucose-6-phosphate 1-epimerase activity [GO:0047938]	GO:0005737; GO:0005975; GO:0030246; GO:0047938	-	sly:101263563;	K01792;	Metabolic pathways; Biosynthesis of secondary metabolites; Glycolysis_Gluconeogenesis;
XLOC_014479	XLOC_014479	Solyc02g085220.3	2:48818080-48830819	OHr	24Hr	OK	8.71319	3.54978	-1.29547	-2.59641	0.00035	0.0144513	yes	A0A3Q7F7E3	-	CNH domain-containing protein	Solanum lycopersicum (Tomato) (Lycopersicon esculentum)	-	vesicle-mediated transport [GO:0016192]	-	vesicle-mediated transport [GO:0016192]	-	GO:0016192	-	-	-	-
XLOC_014480	XLOC_014480	Solyc02g085230.3	2:48831602-48844442	OHr	24Hr	OK	4.61667	10.1185	1.13207	2.55138	0.00045	0.0171305	yes	A0A3Q7FV15	101260390	Uncharacterized protein	Solanum lycopersicum (Tomato) (Lycopersicon esculentum)	-	rRNA processing [GO:0006364]; tRNA export from nucleus [GO:0006409]	CURI complex [GO:0032545]; small-subunit processome [GO:0032040]; UTP-C complex [GO:0034456]	CURI complex [GO:0032545]; small-subunit processome [GO:0032040]; UTP-C complex [GO:0034456]; RNA binding [GO:0003723]; rRNA processing [GO:0006364]; tRNA export from nucleus [GO:0006409]	RNA binding [GO:0003723]	GO:0003723; GO:0006364; GO:0006409; GO:0032040; GO:0032545; GO:0034456	-	sly:101260390;	K14544;	Ribosome biogenesis in eukaryotes;
XLOC_014498	XLOC_014498	Solyc02g085490.2	2:48996245-48998280	OHr	24Hr	OK	16.3789	5.2556	-1.63991	-3.28979	0.0001	0.00611848	yes	Q9FYX1	101253442	BAC19.5	Solanum lycopersicum (Tomato) (Lycopersicon esculentum)	-	-	-	-	-	-	-	sly:101253442;	-	-
XLOC_014540	XLOC_014540	Solyc02g086360.3	2:49657544-49663563	OHr	24Hr	OK	13.4179	6.86946	-0.965892	-2.30019	0.002	0.0447802	yes	A0A3Q7FA45	101261085	PB1 domain-containing protein	Solanum lycopersicum (Tomato) (Lycopersicon esculentum)	-	-	-	-	-	-	-	sly:101261085;	-	-
XLOC_014559	XLOC_014559	Solyc02g086600.3	2:49883081-49902833	OHr	24Hr	OK	1.18032	3.24274	1.45804	2.83042	0.00035	0.0144513	yes	A0A3Q7FA89	-	Polyribonucleotide nucleotidyltransferase (EC 2.7.7.8)	Solanum lycopersicum (Tomato) (Lycopersicon esculentum)	-	mitochondrial mRNA catabolic process [GO:0000958]; mitochondrial RNA 3'-end processing [GO:0000965]; mitochondrial RNA catabolic process [GO:0000957]; mitochondrial RNA processing [GO:0000963]; RNA catabolic process [GO:0006401]	cytosol [GO:0005829]; integral component of membrane [GO:0016021]; mitochondrion [GO:0005739]	cytosol [GO:0005829]; integral component of membrane [GO:0016021]; mitochondrion [GO:0005739]; 3'-5'-exoribonuclease activity [GO:0000175]; ATP binding [GO:0005524]; polyribonucleotide nucleotidyltransferase activity [GO:0004654]; protein serine/threonine kinase activity [GO:0004674]; RNA binding [GO:0003723]; mitochondrial mRNA catabolic process [GO:0000958]; mitochondrial RNA 3'-end processing …	3'-5'-exoribonuclease activity [GO:0000175]; ATP binding [GO:0005524]; polyribonucleotide nucleotidyltransferase activity [GO:0004654]; protein serine/threonine kinase activity [GO:0004674]; RNA binding [GO:0003723]	GO:0000175; GO:0000957; GO:0000958; GO:0000963; GO:0000965; GO:0003723; GO:0004654; GO:0004674; GO:0005524; GO:0005739; GO:0005829; GO:0006401; GO:0016021	-	-	-	-
XLOC_014579	XLOC_014579	Solyc02g086970.3	2:50170796-50178076	OHr	24Hr	OK	94.353	31.9164	-1.56377	-3.76603	5e-05	0.00359283	yes	A0A3Q7F8G3	-	Aldedh domain-containing protein	Solanum lycopersicum (Tomato) (Lycopersicon esculentum)	-	-	-	aldehyde dehydrogenase (NAD+) activity [GO:0004029]	aldehyde dehydrogenase (NAD+) activity [GO:0004029]	GO:0004029	-	-	-	-
XLOC_014621	XLOC_014621	Solyc02g087870.3	2:50774626-50782613	OHr	24Hr	OK	4.51042	12.0627	1.41922	3.30117	5e-05	0.00359283	yes	B6CG42	MDR1 100301924	L04	Solanum lycopersicum (Tomato) (Lycopersicon esculentum)	-	acropetal auxin transport [GO:0010541]; anthocyanin accumulation in tissues in response to UV light [GO:0043481]; basipetal auxin transport [GO:0010540]; formation of plant organ boundary [GO:0090691]; lateral root development [GO:0048527]; photomorphogenesis [GO:0009640]; positive gravitropism [GO:0009958]; regulation of cell size [GO:0008361]; response to auxin [GO:0009733]; response to blue li…	integral component of membrane [GO:0016021]; plasma membrane [GO:0005886]	integral component of membrane [GO:0016021]; plasma membrane [GO:0005886]; ATP binding [GO:0005524]; ATPase activity [GO:0016887]; ATPase-coupled transmembrane transporter activity [GO:0042626]; auxin efflux transmembrane transporter activity [GO:0010329]; acropetal auxin transport [GO:0010541]; anthocyanin accumulation in tissues in response to UV light [GO:0043481]; basipetal auxin transport [G…	ATPase activity [GO:0016887]; ATPase-coupled transmembrane transporter activity [GO:0042626]; ATP binding [GO:0005524]; auxin efflux transmembrane transporter activity [GO:0010329]	GO:0005524; GO:0005886; GO:0008361; GO:0009637; GO:0009640; GO:0009733; GO:0009958; GO:0010218; GO:0010329; GO:0010540; GO:0010541; GO:0016021; GO:0016887; GO:0042626; GO:0043481; GO:0048443; GO:0048527; GO:0055085; GO:0090691	-	sly:100301924;	K05658;	ABC transporters;
XLOC_014629	XLOC_014629	Solyc02g088100.3	2:50926768-50928715	OHr	24Hr	OK	15.4179	35.1039	1.18703	2.71624	0.0001	0.00611848	yes	Q9ZP31	EXPA5 543558	Expansin	Solanum lycopersicum (Tomato) (Lycopersicon esculentum)	-	plant-type cell wall organization [GO:0009664]; primary root development [GO:0080022]; unidimensional cell growth [GO:0009826]	cell wall [GO:0005618]; extracellular region [GO:0005576]; membrane [GO:0016020]	cell wall [GO:0005618]; extracellular region [GO:0005576]; membrane [GO:0016020]; plant-type cell wall organization [GO:0009664]; primary root development [GO:0080022]; unidimensional cell growth [GO:0009826]	-	GO:0005576; GO:0005618; GO:0009664; GO:0009826; GO:0016020; GO:0080022	-	sly:543558;	-	-
XLOC_014632	XLOC_014632	Solyc02g088115.1	2:50940978-50942641	OHr	24Hr	OK	3.6508	18.1104	2.31054	3.07268	0.00075	0.0240975	yes	A0A3Q7FAI4	-	RRM domain-containing protein	Solanum lycopersicum (Tomato) (Lycopersicon esculentum)	-	regulation of alternative mRNA splicing, via spliceosome [GO:0000381]; regulation of RNA splicing [GO:0043484]; regulation of translation [GO:0006417]	nucleus [GO:0005634]	nucleus [GO:0005634]; mRNA binding [GO:0003729]; regulation of alternative mRNA splicing, via spliceosome [GO:0000381]; regulation of RNA splicing [GO:0043484]; regulation of translation [GO:0006417]	mRNA binding [GO:0003729]	GO:0000381; GO:0003729; GO:0005634; GO:0006417; GO:0043484	-	-	-	-
XLOC_014646	XLOC_014646	Solyc02g088390.3	2:51122716-51125123	OHr	24Hr	OK	47.1772	94.1227	0.996451	2.50295	0.00105	0.0294492	yes	A0A3Q7F968	-	Phytocyanin domain-containing protein	Solanum lycopersicum (Tomato) (Lycopersicon esculentum)	-	-	anchored component of plasma membrane [GO:0046658]	anchored component of plasma membrane [GO:0046658]; electron transfer activity [GO:0009055]	electron transfer activity [GO:0009055]	GO:0009055; GO:0046658	-	sly:101244634;	-	-
XLOC_014661	XLOC_014661	Solyc02g088690.3	2:51317207-51319965	OHr	24Hr	OK	15.6655	39.4912	1.33394	3.03172	5e-05	0.00359283	yes	A0A3Q7F9B8	-	UDP-glucose 6-dehydrogenase (EC 1.1.1.22)	Solanum lycopersicum (Tomato) (Lycopersicon esculentum)	PATHWAY: Nucleotide-sugar biosynthesis; UDP-alpha-D-glucuronate biosynthesis; UDP-alpha-D-glucuronate from UDP-alpha-D-glucose: step 1/1. {ECO:0000256|ARBA:ARBA00004701}.	glycosaminoglycan biosynthetic process [GO:0006024]; UDP-glucuronate biosynthetic process [GO:0006065]	cytosol [GO:0005829]; nucleus [GO:0005634]	cytosol [GO:0005829]; nucleus [GO:0005634]; NAD binding [GO:0051287]; UDP-glucose 6-dehydrogenase activity [GO:0003979]; glycosaminoglycan biosynthetic process [GO:0006024]; UDP-glucuronate biosynthetic process [GO:0006065]	NAD binding [GO:0051287]; UDP-glucose 6-dehydrogenase activity [GO:0003979]	GO:0003979; GO:0005634; GO:0005829; GO:0006024; GO:0006065; GO:0051287	UPA00038;UER00491	sly:101263958;	K00012;	Metabolic pathways; Pentose and glucuronate interconversions; Ascorbate and aldarate metabolism; Amino sugar and nucleotide sugar metabolism; O-Antigen nucleotide sugar biosynthesis;
XLOC_014665	XLOC_014665	Solyc02g088780.3	2:51367502-51388757	OHr	24Hr	OK	4.23709	9.48166	1.16206	2.13757	0.00045	0.0171305	yes	A0A3Q7FX42	-	Ribosome biogenesis protein WDR12 homolog	Solanum lycopersicum (Tomato) (Lycopersicon esculentum)	-	maturation of 5.8S rRNA from tricistronic rRNA transcript (SSU-rRNA, 5.8S rRNA, LSU-rRNA) [GO:0000466]; maturation of LSU-rRNA from tricistronic rRNA transcript (SSU-rRNA, 5.8S rRNA, LSU-rRNA) [GO:0000463]; translation [GO:0006412]	integral component of membrane [GO:0016021]; nucleolus [GO:0005730]; nucleoplasm [GO:0005654]; preribosome, large subunit precursor [GO:0030687]; ribosome [GO:0005840]	integral component of membrane [GO:0016021]; nucleolus [GO:0005730]; nucleoplasm [GO:0005654]; preribosome, large subunit precursor [GO:0030687]; ribosome [GO:0005840]; FAD transmembrane transporter activity [GO:0015230]; folic acid transmembrane transporter activity [GO:0008517]; ribonucleoprotein complex binding [GO:0043021]; structural constituent of ribosome [GO:0003735]; maturation of 5.8S r…	FAD transmembrane transporter activity [GO:0015230]; folic acid transmembrane transporter activity [GO:0008517]; ribonucleoprotein complex binding [GO:0043021]; structural constituent of ribosome [GO:0003735]	GO:0000463; GO:0000466; GO:0003735; GO:0005654; GO:0005730; GO:0005840; GO:0006412; GO:0008517; GO:0015230; GO:0016021; GO:0030687; GO:0043021	-	-	-	-
XLOC_014700	XLOC_014700	Solyc02g089560.3	2:51983196-51985152	OHr	24Hr	OK	5.11236	13.7139	1.42358	3.00634	5e-05	0.00359283	yes	A0A3Q7FXI2	-	Uncharacterized protein	Solanum lycopersicum (Tomato) (Lycopersicon esculentum)	-	-	-	-	-	-	-	sly:101244824;	-	-
XLOC_014710	XLOC_014710	Solyc02g089800.3	2:52118842-52141765	OHr	24Hr	OK	17.3228	8.54431	-1.01963	-2.58419	0.00045	0.0171305	yes	A0A3Q7F9Q1	101264275	Uncharacterized protein	Solanum lycopersicum (Tomato) (Lycopersicon esculentum)	-	nucleus organization [GO:0006997]	nucleus [GO:0005634]	nucleus [GO:0005634]; nucleus organization [GO:0006997]	-	GO:0005634; GO:0006997	-	sly:101264275;	-	-
XLOC_014733	XLOC_014733	Solyc02g090130.3	2:52383633-52415826	OHr	24Hr	OK	4.20594	2.01288	-1.06317	-2.24597	0.002	0.0447802	yes	A0A3Q7FA52	-	SHR-BD domain-containing protein	Solanum lycopersicum (Tomato) (Lycopersicon esculentum)	-	protein retention in Golgi apparatus [GO:0045053]; protein targeting to vacuole [GO:0006623]	extrinsic component of membrane [GO:0019898]	extrinsic component of membrane [GO:0019898]; protein retention in Golgi apparatus [GO:0045053]; protein targeting to vacuole [GO:0006623]	-	GO:0006623; GO:0019898; GO:0045053	-	-	-	-
XLOC_014735	XLOC_014735	Solyc02g090190.1	2:52450374-52453164	OHr	24Hr	OK	8.39201	17.8031	1.08504	2.55279	0.0004	0.0157779	yes	A0A3Q7FBL0	-	Uncharacterized protein	Solanum lycopersicum (Tomato) (Lycopersicon esculentum)	-	-	-	catalytic activity [GO:0003824]	catalytic activity [GO:0003824]	GO:0003824	-	-	-	-
XLOC_014784	XLOC_014784	Solyc02g091120.3	2:53160889-53180127	OHr	24Hr	OK	6.81555	2.94835	-1.20892	-2.62047	0.00055	0.0194961	yes	A0A3Q7FC62	-	DNA ligase (EC 6.5.1.1)	Solanum lycopersicum (Tomato) (Lycopersicon esculentum)	-	DNA biosynthetic process [GO:0071897]; DNA ligation involved in DNA repair [GO:0051103]; DNA recombination [GO:0006310]; DNA replication [GO:0006260]; double-strand break repair via nonhomologous end joining [GO:0006303]; interstrand cross-link repair [GO:0036297]; protection from non-homologous end joining at telomere [GO:0031848]	nuclear chromosome, telomeric region [GO:0000784]	nuclear chromosome, telomeric region [GO:0000784]; 5'-3' exodeoxyribonuclease activity [GO:0035312]; ATP binding [GO:0005524]; damaged DNA binding [GO:0003684]; DNA ligase (ATP) activity [GO:0003910]; DNA biosynthetic process [GO:0071897]; DNA ligation involved in DNA repair [GO:0051103]; DNA recombination [GO:0006310]; DNA replication [GO:0006260]; double-strand break repair via nonhomologous en…	5'-3' exodeoxyribonuclease activity [GO:0035312]; ATP binding [GO:0005524]; damaged DNA binding [GO:0003684]; DNA ligase (ATP) activity [GO:0003910]	GO:0000784; GO:0003684; GO:0003910; GO:0005524; GO:0006260; GO:0006303; GO:0006310; GO:0031848; GO:0035312; GO:0036297; GO:0051103; GO:0071897	-	sly:101249429;	K10747;	DNA replication; Base excision repair; Nucleotide excision repair; Mismatch repair;
XLOC_014785	XLOC_014785	Solyc02g091140.3	2:53181780-53186883	OHr	24Hr	OK	44.1732	18.3431	-1.26793	-2.93444	5e-05	0.00359283	yes	A0A3Q7FYG7	101263862	Uncharacterized protein	Solanum lycopersicum (Tomato) (Lycopersicon esculentum)	-	methylation [GO:0032259]	-	S-adenosylmethionine-dependent methyltransferase activity [GO:0008757]; methylation [GO:0032259]	S-adenosylmethionine-dependent methyltransferase activity [GO:0008757]	GO:0008757; GO:0032259	-	sly:101263862;	-	-
XLOC_014846	XLOC_014846	Solyc02g092600.3	2:54285680-54287866	OHr	24Hr	OK	28.5968	4.54748	-2.65272	-4.33468	5e-05	0.00359283	yes	A0A3Q7FBH0	-	NPH3 domain-containing protein	Solanum lycopersicum (Tomato) (Lycopersicon esculentum)	PATHWAY: Protein modification; protein ubiquitination. {ECO:0000256|ARBA:ARBA00004906}.	protein ubiquitination [GO:0016567]	-	protein ubiquitination [GO:0016567]	-	GO:0016567	UPA00143	-	-	-
XLOC_014868	XLOC_014868	Solyc02g093080.3	2:54651501-54655639	OHr	24Hr	OK	54.1753	24.6507	-1.136	-2.75301	0.00015	0.00825178	yes	A0A3Q7FDH7	101244917	Fe2OG dioxygenase domain-containing protein	Solanum lycopersicum (Tomato) (Lycopersicon esculentum)	-	-	-	dioxygenase activity [GO:0051213]; L-ascorbic acid binding [GO:0031418]; metal ion binding [GO:0046872]	dioxygenase activity [GO:0051213]; L-ascorbic acid binding [GO:0031418]; metal ion binding [GO:0046872]	GO:0031418; GO:0046872; GO:0051213	-	-	-	-
XLOC_014950	XLOC_014950	Solyc03g005170.3	3:100140-111934	OHr	24Hr	OK	5.51494	2.71192	-1.02403	-2.1882	0.00215	0.0465097	yes	A0A3Q7FCM2	-	PHD-type domain-containing protein	Solanum lycopersicum (Tomato) (Lycopersicon esculentum)	-	negative regulation of transcription, DNA-templated [GO:0045892]	-	metal ion binding [GO:0046872]; transcription corepressor activity [GO:0003714]; negative regulation of transcription, DNA-templated [GO:0045892]	metal ion binding [GO:0046872]; transcription corepressor activity [GO:0003714]	GO:0003714; GO:0045892; GO:0046872	-	-	-	-
XLOC_015000	XLOC_015000	Solyc03g006310.3	3:909556-914380	OHr	24Hr	OK	19.2706	46.8332	1.28113	2.28217	0.0022	0.0472058	yes	A0A3Q7FD95	-	Uncharacterized protein	Solanum lycopersicum (Tomato) (Lycopersicon esculentum)	-	-	mitochondrion [GO:0005739]	mitochondrion [GO:0005739]	-	GO:0005739	-	-	-	-
XLOC_015006	XLOC_015006	Solyc03g006490.3	3:1074636-1077475	OHr	24Hr	OK	4.93598	28.2225	2.51544	4.49869	5e-05	0.00359283	yes	A0A3Q7G1W4	544312	DUF3700 domain-containing protein	Solanum lycopersicum (Tomato) (Lycopersicon esculentum)	-	-	-	-	-	-	-	sly:544312;	-	-
XLOC_015027	XLOC_015027	Solyc03g006800.1	3:1316488-1317469	OHr	24Hr	OK	1.14413	8.485	2.89066	3.94736	0.00085	0.025918	yes	G3BGW1	TCP21 100736523	TCP transcription factor 21	Solanum lycopersicum (Tomato) (Lycopersicon esculentum)	-	-	nucleus [GO:0005634]	nucleus [GO:0005634]; DNA-binding transcription factor activity [GO:0003700]; sequence-specific DNA binding [GO:0043565]	DNA-binding transcription factor activity [GO:0003700]; sequence-specific DNA binding [GO:0043565]	GO:0003700; GO:0005634; GO:0043565	-	sly:100736523;	-	-
XLOC_015032	XLOC_015032	Solyc03g006880.3	3:1408546-1410504	OHr	24Hr	OK	74.0224	35.7839	-1.04865	-2.5876	0.00025	0.0115292	yes	Q9ZPP4	543553	Gibberellin 20-oxidase-1	Solanum lycopersicum (Tomato) (Lycopersicon esculentum)	-	flower development [GO:0009908]; gibberellin biosynthetic process [GO:0009686]; response to light stimulus [GO:0009416]; unidimensional cell growth [GO:0009826]	-	dioxygenase activity [GO:0051213]; gibberellin 20-oxidase activity [GO:0045544]; L-ascorbic acid binding [GO:0031418]; metal ion binding [GO:0046872]; flower development [GO:0009908]; gibberellin biosynthetic process [GO:0009686]; response to light stimulus [GO:0009416]; unidimensional cell growth [GO:0009826]	dioxygenase activity [GO:0051213]; gibberellin 20-oxidase activity [GO:0045544]; L-ascorbic acid binding [GO:0031418]; metal ion binding [GO:0046872]	GO:0009416; GO:0009686; GO:0009826; GO:0009908; GO:0031418; GO:0045544; GO:0046872; GO:0051213	-	sly:543553;	K05282;	Metabolic pathways; Biosynthesis of secondary metabolites; Diterpenoid biosynthesis;
XLOC_015047	XLOC_015047	Solyc03g007220.3	3:1783276-1783911	OHr	24Hr	OK	201.5	107.83	-0.902027	-2.35042	0.002	0.0447802	yes	A0A3Q7FDL8	-	Uncharacterized protein	Solanum lycopersicum (Tomato) (Lycopersicon esculentum)	-	-	integral component of membrane [GO:0016021]	integral component of membrane [GO:0016021]	-	GO:0016021	-	-	-	-
XLOC_015112	XLOC_015112	Solyc03g025610.2	3:3033925-3041615	OHr	24Hr	OK	0.759851	4.07333	2.42242	3.54572	0.00015	0.00825178	yes	A0A3Q7FHC0	-	Uncharacterized protein	Solanum lycopersicum (Tomato) (Lycopersicon esculentum)	-	-	cytosol [GO:0005829]	cytosol [GO:0005829]; serine-type endopeptidase activity [GO:0004252]; tripeptidyl-peptidase activity [GO:0008240]	serine-type endopeptidase activity [GO:0004252]; tripeptidyl-peptidase activity [GO:0008240]	GO:0004252; GO:0005829; GO:0008240	-	-	-	-
XLOC_015162	XLOC_015162	Solyc03g031460.1	3:4028503-4033165	OHr	24Hr	OK	10.1146	26.6912	1.39993	2.70191	0.00105	0.0294492	yes	A0A3Q7FF92	101250372	Uncharacterized protein	Solanum lycopersicum (Tomato) (Lycopersicon esculentum)	-	-	-	-	-	-	-	sly:101250372;	-	-
XLOC_015198	XLOC_015198	Solyc03g033260.3	3:4863981-4870703	OHr	24Hr	OK	20.4212	8.65262	-1.23886	-2.28031	0.002	0.0447802	yes	A0A3Q7FIC3	-	Uncharacterized protein	Solanum lycopersicum (Tomato) (Lycopersicon esculentum)	-	maltose transport [GO:0015768]	chloroplast envelope [GO:0009941]	chloroplast envelope [GO:0009941]; maltose transmembrane transporter activity [GO:0005363]; maltose transport [GO:0015768]	maltose transmembrane transporter activity [GO:0005363]	GO:0005363; GO:0009941; GO:0015768	-	-	-	-
XLOC_015198	XLOC_015198	Solyc03g033270.3	3:4863981-4870703	OHr	24Hr	OK	20.4212	8.65262	-1.23886	-2.28031	0.002	0.0447802	yes	A0A3Q7FFL2	-	Uncharacterized protein	Solanum lycopersicum (Tomato) (Lycopersicon esculentum)	-	maltose transport [GO:0015768]	chloroplast envelope [GO:0009941]; integral component of membrane [GO:0016021]	chloroplast envelope [GO:0009941]; integral component of membrane [GO:0016021]; maltose transmembrane transporter activity [GO:0005363]; maltose transport [GO:0015768]	maltose transmembrane transporter activity [GO:0005363]	GO:0005363; GO:0009941; GO:0015768; GO:0016021	-	-	-	-
XLOC_015256	XLOC_015256	Solyc03g034410.1	3:6399017-6399533	OHr	24Hr	OK	0	1.79211	inf	-nan	5e-05	0.00359283	yes	A0A3Q7FG86	104646198	Uncharacterized protein	Solanum lycopersicum (Tomato) (Lycopersicon esculentum)	-	-	-	-	-	-	-	sly:104646198;	-	-
XLOC_015490	XLOC_015490	Solyc03g059490.1	3:32294842-32298220	OHr	24Hr	OK	3.61488	10.7049	1.56625	3.39168	5e-05	0.00359283	yes	F8WS89	SlmRPK2 101259816 SlpRPK2	Leucine rich repeat receptor protein kinase 2	Solanum lycopersicum (Tomato) (Lycopersicon esculentum)	-	anther development [GO:0048653]; embryonic meristem development [GO:0048508]; lignin metabolic process [GO:0009808]; longitudinal axis specification [GO:0009942]; meristem maintenance [GO:0010073]; pollen germination [GO:0009846]; pollen maturation [GO:0010152]; radial axis specification [GO:0009945]; response to cold [GO:0009409]; response to water deprivation [GO:0009414]	integral component of membrane [GO:0016021]; plasma membrane [GO:0005886]	integral component of membrane [GO:0016021]; plasma membrane [GO:0005886]; ATP binding [GO:0005524]; protein kinase activity [GO:0004672]; anther development [GO:0048653]; embryonic meristem development [GO:0048508]; lignin metabolic process [GO:0009808]; longitudinal axis specification [GO:0009942]; meristem maintenance [GO:0010073]; pollen germination [GO:0009846]; pollen maturation [GO:0010152…	ATP binding [GO:0005524]; protein kinase activity [GO:0004672]	GO:0004672; GO:0005524; GO:0005886; GO:0009409; GO:0009414; GO:0009808; GO:0009846; GO:0009942; GO:0009945; GO:0010073; GO:0010152; GO:0016021; GO:0048508; GO:0048653	-	sly:101259816;	-	-
XLOC_015510	XLOC_015510	Solyc03g063030.3	3:35256195-35261111	OHr	24Hr	OK	1.44106	5.23413	1.86082	2.59905	0.0021	0.0459645	yes	A0A3Q7FL43	-	Aa_trans domain-containing protein	Solanum lycopersicum (Tomato) (Lycopersicon esculentum)	-	amino acid transport [GO:0006865]	integral component of membrane [GO:0016021]; plasma membrane [GO:0005886]; vacuolar membrane [GO:0005774]	integral component of membrane [GO:0016021]; plasma membrane [GO:0005886]; vacuolar membrane [GO:0005774]; amino acid transport [GO:0006865]	-	GO:0005774; GO:0005886; GO:0006865; GO:0016021	-	-	-	-
XLOC_015580	XLOC_015580	Solyc03g078000.3	3:50260747-50266538	OHr	24Hr	OK	98.1017	49.9491	-0.973819	-2.37655	0.00095	0.0278231	yes	K4BHN0	VGT1 101244560	Vacuolar glucose transporter 1	Solanum lycopersicum (Tomato) (Lycopersicon esculentum)	-	carbohydrate transport [GO:0008643]; phosphate ion transport [GO:0006817]	integral component of membrane [GO:0016021]	integral component of membrane [GO:0016021]; transmembrane transporter activity [GO:0022857]; carbohydrate transport [GO:0008643]; phosphate ion transport [GO:0006817]	transmembrane transporter activity [GO:0022857]	GO:0006817; GO:0008643; GO:0016021; GO:0022857	-	sly:101244560;	-	-
XLOC_015584	XLOC_015584	Solyc03g078055.1	3:51274212-51277241	OHr	24Hr	OK	8.42537	1.81305	-2.21632	-2.69077	0.00095	0.0278231	yes	A0A3Q7FLU3	-	Methyltransferase (EC 2.1.1.-)	Solanum lycopersicum (Tomato) (Lycopersicon esculentum)	-	methylation [GO:0032259]	integral component of membrane [GO:0016021]	integral component of membrane [GO:0016021]; methyltransferase activity [GO:0008168]; methylation [GO:0032259]	methyltransferase activity [GO:0008168]	GO:0008168; GO:0016021; GO:0032259	-	-	-	-
XLOC_015584	XLOC_015584	Solyc03g078060.3	3:51274212-51277241	OHr	24Hr	OK	8.42537	1.81305	-2.21632	-2.69077	0.00095	0.0278231	yes	A0A3Q7FJH3	-	Methyltransferase (EC 2.1.1.-)	Solanum lycopersicum (Tomato) (Lycopersicon esculentum)	-	methylation [GO:0032259]	integral component of membrane [GO:0016021]	integral component of membrane [GO:0016021]; methyltransferase activity [GO:0008168]; methylation [GO:0032259]	methyltransferase activity [GO:0008168]	GO:0008168; GO:0016021; GO:0032259	-	-	-	-
XLOC_015643	XLOC_015643	Solyc03g079880.3	3:53115020-53115694	OHr	24Hr	OK	0	0.942485	inf	-nan	0.0017	0.0406138	yes	A0A3Q7FMA4	-	AAI domain-containing protein	Solanum lycopersicum (Tomato) (Lycopersicon esculentum)	-	systemic acquired resistance [GO:0009627]	-	fatty acid binding [GO:0005504]; systemic acquired resistance [GO:0009627]	fatty acid binding [GO:0005504]	GO:0005504; GO:0009627	-	sly:101258342;	-	-
XLOC_015703	XLOC_015703	Solyc03g082940.3	3:54233743-54239042	OHr	24Hr	OK	5.7606	12.2705	1.0909	2.51453	0.00065	0.0217123	yes	A0A3Q7FMV9	-	Importin N-terminal domain-containing protein	Solanum lycopersicum (Tomato) (Lycopersicon esculentum)	-	protein import into nucleus [GO:0006606]	cytoplasm [GO:0005737]; nucleus [GO:0005634]	cytoplasm [GO:0005737]; nucleus [GO:0005634]; nuclear import signal receptor activity [GO:0061608]; nuclear localization sequence binding [GO:0008139]; Ran GTPase binding [GO:0008536]; protein import into nucleus [GO:0006606]	nuclear import signal receptor activity [GO:0061608]; nuclear localization sequence binding [GO:0008139]; Ran GTPase binding [GO:0008536]	GO:0005634; GO:0005737; GO:0006606; GO:0008139; GO:0008536; GO:0061608	-	sly:101263498;	K14293;	RNA transport;
XLOC_015717	XLOC_015717	Solyc03g083130.2	3:54370723-54389471	OHr	24Hr	OK	2.63295	0.803298	-1.71268	-2.89593	0.0002	0.0100755	yes	A0A3Q7FMZ2	-	Uncharacterized protein	Solanum lycopersicum (Tomato) (Lycopersicon esculentum)	-	-	-	-	-	-	-	-	-	-
XLOC_015718	XLOC_015718	Solyc03g083140.3	3:54397235-54407918	OHr	24Hr	OK	8.20976	2.94072	-1.48117	-2.48134	0.0005	0.0183554	yes	A0A3Q7FKK3	-	Uncharacterized protein	Solanum lycopersicum (Tomato) (Lycopersicon esculentum)	-	-	-	-	-	-	-	-	-	-
XLOC_015718	XLOC_015718	Solyc03g083143.1	3:54397235-54407918	OHr	24Hr	OK	8.20976	2.94072	-1.48117	-2.48134	0.0005	0.0183554	yes	A0A3Q7GA29	-	Uncharacterized protein	Solanum lycopersicum (Tomato) (Lycopersicon esculentum)	-	-	-	-	-	-	-	-	-	-
XLOC_015742	XLOC_015742	Solyc03g083440.3	3:54763701-54775081	OHr	24Hr	OK	4.85388	9.25004	0.930322	2.25853	0.00205	0.045244	yes	A0A3Q7FKX4	-	Glutamine amidotransferase type-2 domain-containing protein	Solanum lycopersicum (Tomato) (Lycopersicon esculentum)	PATHWAY: Amino-acid biosynthesis; L-glutamate biosynthesis via GLT pathway; L-glutamate from 2-oxoglutarate and L-glutamine (NAD(+) route): step 1/1. {ECO:0000256|ARBA:ARBA00004944}.; PATHWAY: Energy metabolism; nitrogen metabolism. {ECO:0000256|ARBA:ARBA00004802}.; PATHWAY: Nitrogen metabolism. {ECO:0000256|ARBA:ARBA00004909}.	ammonia assimilation cycle [GO:0019676]; glutamate biosynthetic process [GO:0006537]; L-glutamate biosynthetic process [GO:0097054]	-	3 iron, 4 sulfur cluster binding [GO:0051538]; flavin adenine dinucleotide binding [GO:0050660]; FMN binding [GO:0010181]; glutamate synthase (NADH) activity [GO:0016040]; glutamate synthase activity [GO:0015930]; iron ion binding [GO:0005506]; oxidoreductase activity [GO:0016491]; ammonia assimilation cycle [GO:0019676]; glutamate biosynthetic process [GO:0006537]; L-glutamate biosynthetic proce…	3 iron, 4 sulfur cluster binding [GO:0051538]; flavin adenine dinucleotide binding [GO:0050660]; FMN binding [GO:0010181]; glutamate synthase (NADH) activity [GO:0016040]; glutamate synthase activity [GO:0015930]; iron ion binding [GO:0005506]; oxidoreductase activity [GO:0016491]	GO:0005506; GO:0006537; GO:0010181; GO:0015930; GO:0016040; GO:0016491; GO:0019676; GO:0050660; GO:0051538; GO:0097054	UPA00045, UPA00634;UER00690	sly:101254281;	K00264;	Metabolic pathways; Biosynthesis of secondary metabolites; Biosynthesis of amino acids; Nitrogen metabolism; Alanine, aspartate and glutamate metabolism;
XLOC_015751	XLOC_015751	Solyc03g083560.1	3:54939826-54940876	OHr	24Hr	OK	10.4078	29.314	1.49393	3.09728	5e-05	0.00359283	yes	A0A3Q7FN83	101250380	Uncharacterized protein	Solanum lycopersicum (Tomato) (Lycopersicon esculentum)	-	-	integral component of membrane [GO:0016021]	integral component of membrane [GO:0016021]	-	GO:0016021	-	sly:101250380;	-	-
XLOC_015776	XLOC_015776	Solyc03g093190.1	3:55816629-55816998	OHr	24Hr	OK	2.00972	0	-inf	-nan	0.0004	0.0157779	yes	A0A3Q7GAS7	-	SKP1-like protein	Solanum lycopersicum (Tomato) (Lycopersicon esculentum)	PATHWAY: Protein modification; protein ubiquitination. {ECO:0000256|ARBA:ARBA00004906, ECO:0000256|PIRNR:PIRNR028729}.	protein ubiquitination [GO:0016567]; SCF-dependent proteasomal ubiquitin-dependent protein catabolic process [GO:0031146]	cytoplasm [GO:0005737]; nucleus [GO:0005634]	cytoplasm [GO:0005737]; nucleus [GO:0005634]; cullin family protein binding [GO:0097602]; protein ubiquitination [GO:0016567]; SCF-dependent proteasomal ubiquitin-dependent protein catabolic process [GO:0031146]	cullin family protein binding [GO:0097602]	GO:0005634; GO:0005737; GO:0016567; GO:0031146; GO:0097602	UPA00143	-	-	-
XLOC_015902	XLOC_015902	Solyc03g096960.3	3:60771145-60773174	OHr	24Hr	OK	58.7808	108.953	0.890296	2.2346	0.0023	0.0485646	yes	A0A3Q7FPU8	-	Uncharacterized protein	Solanum lycopersicum (Tomato) (Lycopersicon esculentum)	-	-	-	-	-	-	-	-	-	-
XLOC_015911	XLOC_015911	Solyc03g097160.3	3:60914978-60925209	OHr	24Hr	OK	2.81248	8.3455	1.56916	3.28815	5e-05	0.00359283	yes	A0A3Q7FPW8	-	WD_REPEATS_REGION domain-containing protein	Solanum lycopersicum (Tomato) (Lycopersicon esculentum)	-	endonucleolytic cleavage in 5'-ETS of tricistronic rRNA transcript (SSU-rRNA, 5.8S rRNA, LSU-rRNA) [GO:0000480]; endonucleolytic cleavage to generate mature 5'-end of SSU-rRNA from (SSU-rRNA, 5.8S rRNA, LSU-rRNA) [GO:0000472]	90S preribosome [GO:0030686]; nucleolus [GO:0005730]; small-subunit processome [GO:0032040]	90S preribosome [GO:0030686]; nucleolus [GO:0005730]; small-subunit processome [GO:0032040]; U3 snoRNA binding [GO:0034511]; endonucleolytic cleavage in 5'-ETS of tricistronic rRNA transcript (SSU-rRNA, 5.8S rRNA, LSU-rRNA) [GO:0000480]; endonucleolytic cleavage to generate mature 5'-end of SSU-rRNA from (SSU-rRNA, 5.8S rRNA, LSU-rRNA) [GO:0000472]	U3 snoRNA binding [GO:0034511]	GO:0000472; GO:0000480; GO:0005730; GO:0030686; GO:0032040; GO:0034511	-	-	-	-
XLOC_015912	XLOC_015912	Solyc03g097170.3	3:60927604-60931111	OHr	24Hr	OK	5.89305	15.3702	1.38305	2.80979	0.00035	0.0144513	yes	A0A3Q7FN75	101262601	3Beta_HSD domain-containing protein	Solanum lycopersicum (Tomato) (Lycopersicon esculentum)	-	steroid biosynthetic process [GO:0006694]	-	3-beta-hydroxy-delta5-steroid dehydrogenase activity [GO:0003854]; oxidoreductase activity [GO:0016491]; oxidoreductase activity, acting on the CH-OH group of donors, NAD or NADP as acceptor [GO:0016616]; steroid biosynthetic process [GO:0006694]	3-beta-hydroxy-delta5-steroid dehydrogenase activity [GO:0003854]; oxidoreductase activity [GO:0016491]; oxidoreductase activity, acting on the CH-OH group of donors, NAD or NADP as acceptor [GO:0016616]	GO:0003854; GO:0006694; GO:0016491; GO:0016616	-	sly:101262601;	-	-
XLOC_015921	XLOC_015921	Solyc03g097380.3	3:61152075-61153442	OHr	24Hr	OK	147.904	70.6003	-1.06691	-2.62912	0.00025	0.0115292	yes	A0A3Q7FQE9	-	Uncharacterized protein	Solanum lycopersicum (Tomato) (Lycopersicon esculentum)	-	metal ion transport [GO:0030001]	-	metal ion binding [GO:0046872]; metal ion transport [GO:0030001]	metal ion binding [GO:0046872]	GO:0030001; GO:0046872	-	-	-	-
XLOC_015952	XLOC_015952	Solyc03g098010.3	3:61796512-61799318	OHr	24Hr	OK	297.104	114.347	-1.37755	-3.15813	0.00035	0.0144513	yes	A0A3Q7GD30	101249252	Purple acid phosphatase (EC 3.1.3.2)	Solanum lycopersicum (Tomato) (Lycopersicon esculentum)	-	-	extracellular region [GO:0005576]	extracellular region [GO:0005576]; acid phosphatase activity [GO:0003993]; ferric iron binding [GO:0008199]; ferrous iron binding [GO:0008198]	acid phosphatase activity [GO:0003993]; ferric iron binding [GO:0008199]; ferrous iron binding [GO:0008198]	GO:0003993; GO:0005576; GO:0008198; GO:0008199	-	sly:101249252;	K14379;	Metabolic pathways; Riboflavin metabolism; Lysosome;
XLOC_015953	XLOC_015953	Solyc03g098020.3	3:61802986-61810168	OHr	24Hr	OK	85.6618	46.6947	-0.875392	-2.1648	0.00205	0.045244	yes	A0A3Q7FQS9	-	Uncharacterized protein	Solanum lycopersicum (Tomato) (Lycopersicon esculentum)	-	-	integral component of membrane [GO:0016021]; membrane [GO:0016020]	integral component of membrane [GO:0016021]; membrane [GO:0016020]; lipase activity [GO:0016298]	lipase activity [GO:0016298]	GO:0016020; GO:0016021; GO:0016298	-	-	-	-
XLOC_015956	XLOC_015956	Solyc03g098100.3	3:61875697-61878738	OHr	24Hr	OK	6.99352	2.91157	-1.26422	-2.33704	0.00205	0.045244	yes	A0A3Q7FQA8	-	Aldo_ket_red domain-containing protein	Solanum lycopersicum (Tomato) (Lycopersicon esculentum)	-	-	cytosol [GO:0005829]	cytosol [GO:0005829]; alcohol dehydrogenase (NADP+) activity [GO:0008106]; alditol:NADP+ 1-oxidoreductase activity [GO:0004032]; oxidoreductase activity [GO:0016491]	alcohol dehydrogenase (NADP+) activity [GO:0008106]; alditol:NADP+ 1-oxidoreductase activity [GO:0004032]; oxidoreductase activity [GO:0016491]	GO:0004032; GO:0005829; GO:0008106; GO:0016491	-	-	-	-
XLOC_015964	XLOC_015964	Solyc03g098280.3	3:62062317-62069468	OHr	24Hr	OK	10.768	27.5685	1.35627	3.43919	5e-05	0.00359283	yes	A0A3Q7FQD8	-	Uncharacterized protein	Solanum lycopersicum (Tomato) (Lycopersicon esculentum)	-	gene silencing by RNA [GO:0031047]	-	nucleic acid binding [GO:0003676]; gene silencing by RNA [GO:0031047]	nucleic acid binding [GO:0003676]	GO:0003676; GO:0031047	-	-	-	-
XLOC_015997	XLOC_015997	Solyc03g020020.3	3:62663215-62685843	OHr	24Hr	OK	2.09263	4.94513	1.24069	2.64838	0.0004	0.0157779	yes	A0A3Q7FEI9	101258924	VIR_N domain-containing protein	Solanum lycopersicum (Tomato) (Lycopersicon esculentum)	-	mRNA processing [GO:0006397]; RNA splicing [GO:0008380]	nucleus [GO:0005634]	nucleus [GO:0005634]; mRNA processing [GO:0006397]; RNA splicing [GO:0008380]	-	GO:0005634; GO:0006397; GO:0008380	-	sly:101258924;	-	-
XLOC_016024	XLOC_016024	Solyc03g110885.1	3:63089545-63098762	OHr	24Hr	OK	5.94886	11.7706	0.984505	2.36047	0.00105	0.0294492	yes	A0A3Q7FQN8	-	DNA-directed RNA polymerase subunit beta (EC 2.7.7.6)	Solanum lycopersicum (Tomato) (Lycopersicon esculentum)	-	transcription, DNA-templated [GO:0006351]	RNA polymerase II, core complex [GO:0005665]	RNA polymerase II, core complex [GO:0005665]; DNA binding [GO:0003677]; DNA-directed 5'-3' RNA polymerase activity [GO:0003899]; metal ion binding [GO:0046872]; ribonucleoside binding [GO:0032549]; transcription, DNA-templated [GO:0006351]	DNA binding [GO:0003677]; DNA-directed 5'-3' RNA polymerase activity [GO:0003899]; metal ion binding [GO:0046872]; ribonucleoside binding [GO:0032549]	GO:0003677; GO:0003899; GO:0005665; GO:0006351; GO:0032549; GO:0046872	-	-	-	-
XLOC_016078	XLOC_016078	Solyc03g112350.3	3:64258762-64260200	OHr	24Hr	OK	2.22617	8.87231	1.99475	2.95229	0.0004	0.0157779	yes	A0A3Q7FS25	-	Uncharacterized protein	Solanum lycopersicum (Tomato) (Lycopersicon esculentum)	-	-	-	ATP binding [GO:0005524]; RNA binding [GO:0003723]; RNA helicase activity [GO:0003724]	ATP binding [GO:0005524]; RNA binding [GO:0003723]; RNA helicase activity [GO:0003724]	GO:0003723; GO:0003724; GO:0005524	-	-	-	-
XLOC_016140	XLOC_016140	Solyc03g113450.3	3:65075751-65080686	OHr	24Hr	OK	2.76044	8.38501	1.60292	2.94075	5e-05	0.00359283	yes	A0A3Q7GFH4	-	Protein kinase domain-containing protein	Solanum lycopersicum (Tomato) (Lycopersicon esculentum)	-	cellulose biosynthetic process [GO:0030244]	integral component of membrane [GO:0016021]; plasma membrane [GO:0005886]	integral component of membrane [GO:0016021]; plasma membrane [GO:0005886]; ATP binding [GO:0005524]; protein kinase activity [GO:0004672]; protein serine/threonine kinase activity [GO:0004674]; cellulose biosynthetic process [GO:0030244]	ATP binding [GO:0005524]; protein kinase activity [GO:0004672]; protein serine/threonine kinase activity [GO:0004674]	GO:0004672; GO:0004674; GO:0005524; GO:0005886; GO:0016021; GO:0030244	-	-	-	-
XLOC_016159	XLOC_016159	Solyc03g113910.3	3:65433007-65435436	OHr	24Hr	OK	13.5694	33.9484	1.32299	2.65348	0.0005	0.0183554	yes	A0A3Q7FQ50	101256861	Uncharacterized protein	Solanum lycopersicum (Tomato) (Lycopersicon esculentum)	-	-	-	-	-	-	-	sly:101256861;	-	-
XLOC_016191	XLOC_016191	Solyc03g114380.3	3:65866548-65872376	OHr	24Hr	OK	3.7425	8.13069	1.11937	2.419	0.00105	0.0294492	yes	A0A3Q7FQE1	-	Kinesin-like protein	Solanum lycopersicum (Tomato) (Lycopersicon esculentum)	-	microtubule-based movement [GO:0007018]	microtubule [GO:0005874]	microtubule [GO:0005874]; ATP binding [GO:0005524]; microtubule binding [GO:0008017]; microtubule motor activity [GO:0003777]; microtubule-based movement [GO:0007018]	ATP binding [GO:0005524]; microtubule binding [GO:0008017]; microtubule motor activity [GO:0003777]	GO:0003777; GO:0005524; GO:0005874; GO:0007018; GO:0008017	-	-	-	-
XLOC_016212	XLOC_016212	Solyc03g114850.3	3:66227639-66232910	OHr	24Hr	OK	2.77842	9.16432	1.72176	3.20655	5e-05	0.00359283	yes	A0A3Q7FQM4	-	SBP-type domain-containing protein	Solanum lycopersicum (Tomato) (Lycopersicon esculentum)	-	-	host cell nucleus [GO:0042025]; nucleus [GO:0005634]	host cell nucleus [GO:0042025]; nucleus [GO:0005634]; DNA binding [GO:0003677]; metal ion binding [GO:0046872]	DNA binding [GO:0003677]; metal ion binding [GO:0046872]	GO:0003677; GO:0005634; GO:0042025; GO:0046872	-	sly:101261007;	-	-
XLOC_016275	XLOC_016275	Solyc03g116320.3	3:67286718-67288285	OHr	24Hr	OK	4.46018	10.5159	1.2374	2.35289	0.0017	0.0406138	yes	G3BGV6	TCP16 100736458	TCP transcription factor 16	Solanum lycopersicum (Tomato) (Lycopersicon esculentum)	-	-	nucleus [GO:0005634]	nucleus [GO:0005634]; DNA-binding transcription factor activity [GO:0003700]; sequence-specific DNA binding [GO:0043565]	DNA-binding transcription factor activity [GO:0003700]; sequence-specific DNA binding [GO:0043565]	GO:0003700; GO:0005634; GO:0043565	-	sly:100736458;	-	-
XLOC_016281	XLOC_016281	Solyc03g116380.3	3:67334141-67341042	OHr	24Hr	OK	4.94658	15.1929	1.6189	3.4157	5e-05	0.00359283	yes	A0A3Q7FUD3	101255780	Utp12 domain-containing protein	Solanum lycopersicum (Tomato) (Lycopersicon esculentum)	-	-	nucleolus [GO:0005730]	nucleolus [GO:0005730]	-	GO:0005730	-	sly:101255780;	K14546;	Ribosome biogenesis in eukaryotes;
XLOC_016358	XLOC_016358	Solyc03g118120.3	3:68563604-68564718	OHr	24Hr	OK	217.098	103.434	-1.06963	-2.64242	0.0002	0.0100755	yes	A0A3Q7FU91	101245631	Uncharacterized protein	Solanum lycopersicum (Tomato) (Lycopersicon esculentum)	-	-	-	-	-	-	-	sly:101245631;	-	-
XLOC_016367	XLOC_016367	Solyc03g118290.3	3:68699929-68706881	OHr	24Hr	OK	15.879	37.6167	1.24425	2.97345	5e-05	0.00359283	yes	Q2LAJ3	ARF2A ARF2 Solyc03g118290	Auxin response factor 2A (SlARF2A)	Solanum lycopersicum (Tomato) (Lycopersicon esculentum)	-	auxin-activated signaling pathway [GO:0009734]; fruit ripening [GO:0009835]; fruit ripening, climacteric [GO:0009836]; positive regulation of flower development [GO:0009911]; regulation of transcription, DNA-templated [GO:0006355]	nucleus [GO:0005634]	nucleus [GO:0005634]; DNA binding [GO:0003677]; protein heterodimerization activity [GO:0046982]; protein homodimerization activity [GO:0042803]; auxin-activated signaling pathway [GO:0009734]; fruit ripening [GO:0009835]; fruit ripening, climacteric [GO:0009836]; positive regulation of flower development [GO:0009911]; regulation of transcription, DNA-templated [GO:0006355]	DNA binding [GO:0003677]; protein heterodimerization activity [GO:0046982]; protein homodimerization activity [GO:0042803]	GO:0003677; GO:0005634; GO:0006355; GO:0009734; GO:0009835; GO:0009836; GO:0009911; GO:0042803; GO:0046982	-	sly:778240;	-	-
XLOC_016378	XLOC_016378	Solyc03g118510.3	3:68837582-68840671	OHr	24Hr	OK	19.4015	37.2616	0.94152	2.29698	0.00125	0.0331527	yes	A0A3Q7FVM6	101268851	Protein kinase domain-containing protein	Solanum lycopersicum (Tomato) (Lycopersicon esculentum)	-	-	integral component of membrane [GO:0016021]	integral component of membrane [GO:0016021]; ATP binding [GO:0005524]; protein kinase activity [GO:0004672]	ATP binding [GO:0005524]; protein kinase activity [GO:0004672]	GO:0004672; GO:0005524; GO:0016021	-	sly:101268851;	-	-
XLOC_016381	XLOC_016381	Solyc03g118525.1	3:68875960-68876441	OHr	24Hr	OK	57.9365	22.9368	-1.33681	-2.47184	0.0015	0.0371275	yes	A0A3Q7FUH3	-	Uncharacterized protein	Solanum lycopersicum (Tomato) (Lycopersicon esculentum)	-	-	-	-	-	-	-	-	-	-
XLOC_016397	XLOC_016397	Solyc03g118740.3	3:69052075-69055944	OHr	24Hr	OK	4.45588	9.92699	1.15564	2.34611	0.0015	0.0371275	yes	E5KGD0	100527965	Auxin efflux carrier component	Solanum lycopersicum (Tomato) (Lycopersicon esculentum)	-	auxin-activated signaling pathway [GO:0009734]; auxin efflux [GO:0010315]; auxin homeostasis [GO:0010252]; auxin polar transport [GO:0009926]	endoplasmic reticulum [GO:0005783]; integral component of membrane [GO:0016021]; plasma membrane [GO:0005886]	endoplasmic reticulum [GO:0005783]; integral component of membrane [GO:0016021]; plasma membrane [GO:0005886]; auxin efflux transmembrane transporter activity [GO:0010329]; auxin efflux [GO:0010315]; auxin homeostasis [GO:0010252]; auxin polar transport [GO:0009926]; auxin-activated signaling pathway [GO:0009734]	auxin efflux transmembrane transporter activity [GO:0010329]	GO:0005783; GO:0005886; GO:0009734; GO:0009926; GO:0010252; GO:0010315; GO:0010329; GO:0016021	-	sly:100527965;	K13947;	-
XLOC_016399	XLOC_016399	Solyc03g118755.1	3:69068698-69070551	OHr	24Hr	OK	52.8214	19.847	-1.4122	-3.24228	5e-05	0.00359283	yes	A0A3Q7FUL3	-	Methyltranfer_dom domain-containing protein	Solanum lycopersicum (Tomato) (Lycopersicon esculentum)	-	-	-	-	-	-	-	-	-	-
XLOC_016400	XLOC_016400	Solyc03g118780.3	3:69093658-69095386	OHr	24Hr	OK	44.6008	116.173	1.38113	3.32593	5e-05	0.00359283	yes	A0A3Q7FUL7	101255779	Uncharacterized protein	Solanum lycopersicum (Tomato) (Lycopersicon esculentum)	-	defense response [GO:0006952]	extracellular region [GO:0005576]	extracellular region [GO:0005576]; defense response [GO:0006952]	-	GO:0005576; GO:0006952	-	sly:101255779;	-	-
XLOC_016403	XLOC_016403	Solyc03g118810.1	3:69107490-69107985	OHr	24Hr	OK	20.9216	50.5309	1.27218	2.42213	0.00155	0.0380602	yes	A0A3Q7FVT8	101259138	Uncharacterized protein	Solanum lycopersicum (Tomato) (Lycopersicon esculentum)	-	-	-	calcium ion binding [GO:0005509]	calcium ion binding [GO:0005509]	GO:0005509	-	sly:101259138;	K13448;	Plant-pathogen interaction;
XLOC_016445	XLOC_016445	Solyc03g119530.3	3:69594151-69603197	OHr	24Hr	OK	2.21973	6.6834	1.5902	2.96743	0.00015	0.00825178	yes	A0A3Q7FWA6	101257056	LOB domain-containing protein	Solanum lycopersicum (Tomato) (Lycopersicon esculentum)	-	regulation of gene expression [GO:0010468]	-	regulation of gene expression [GO:0010468]	-	GO:0010468	-	sly:101257056;	-	-
XLOC_016469	XLOC_016469	Solyc03g119990.3	3:69987581-69992272	OHr	24Hr	OK	9.54328	23.2553	1.285	2.88746	0.0001	0.00611848	yes	A0A3Q7GK49	-	AB hydrolase-1 domain-containing protein	Solanum lycopersicum (Tomato) (Lycopersicon esculentum)	-	-	integral component of membrane [GO:0016021]	integral component of membrane [GO:0016021]	-	GO:0016021	-	sly:101253985;	-	-
XLOC_016473	XLOC_016473	Solyc03g120080.3	3:70058121-70064251	OHr	24Hr	OK	1.86517	8.72647	2.22609	4.28604	5e-05	0.00359283	yes	A0A3Q7FVB4	-	WD_REPEATS_REGION domain-containing protein	Solanum lycopersicum (Tomato) (Lycopersicon esculentum)	-	maturation of SSU-rRNA from tricistronic rRNA transcript (SSU-rRNA, 5.8S rRNA, LSU-rRNA) [GO:0000462]; ribosomal small subunit assembly [GO:0000028]	Pwp2p-containing subcomplex of 90S preribosome [GO:0034388]; small-subunit processome [GO:0032040]	Pwp2p-containing subcomplex of 90S preribosome [GO:0034388]; small-subunit processome [GO:0032040]; maturation of SSU-rRNA from tricistronic rRNA transcript (SSU-rRNA, 5.8S rRNA, LSU-rRNA) [GO:0000462]; ribosomal small subunit assembly [GO:0000028]	-	GO:0000028; GO:0000462; GO:0032040; GO:0034388	-	sly:101252265;	K14558;	Ribosome biogenesis in eukaryotes;
XLOC_016496	XLOC_016496	Solyc03g120550.3	3:70405543-70416317	OHr	24Hr	OK	5.4934	12.7218	1.21153	2.75285	0.0002	0.0100755	yes	A0A3Q7FTJ4	-	Uncharacterized protein	Solanum lycopersicum (Tomato) (Lycopersicon esculentum)	-	oligopeptide transport [GO:0006857]; phosphate ion transport [GO:0006817]	integral component of membrane [GO:0016021]; plasma membrane [GO:0005886]	integral component of membrane [GO:0016021]; plasma membrane [GO:0005886]; transmembrane transporter activity [GO:0022857]; oligopeptide transport [GO:0006857]; phosphate ion transport [GO:0006817]	transmembrane transporter activity [GO:0022857]	GO:0005886; GO:0006817; GO:0006857; GO:0016021; GO:0022857	-	-	-	-
XLOC_016537	XLOC_016537	Solyc03g121590.3	3:71158423-71184330	OHr	24Hr	OK	19.8953	41.4524	1.05903	2.58649	0.0004	0.0157779	yes	A0A3Q7FU49	-	GB1/RHD3-type G domain-containing protein	Solanum lycopersicum (Tomato) (Lycopersicon esculentum)	-	endoplasmic reticulum membrane fusion [GO:0016320]; endoplasmic reticulum organization [GO:0007029]	cytoplasm [GO:0005737]; endoplasmic reticulum [GO:0005783]; integral component of membrane [GO:0016021]	cytoplasm [GO:0005737]; endoplasmic reticulum [GO:0005783]; integral component of membrane [GO:0016021]; flavin adenine dinucleotide binding [GO:0050660]; GTP binding [GO:0005525]; GTPase activity [GO:0003924]; oxidoreductase activity, acting on CH-OH group of donors [GO:0016614]; endoplasmic reticulum membrane fusion [GO:0016320]; endoplasmic reticulum organization [GO:0007029]	flavin adenine dinucleotide binding [GO:0050660]; GTPase activity [GO:0003924]; GTP binding [GO:0005525]; oxidoreductase activity, acting on CH-OH group of donors [GO:0016614]	GO:0003924; GO:0005525; GO:0005737; GO:0005783; GO:0007029; GO:0016021; GO:0016320; GO:0016614; GO:0050660	-	-	-	-
XLOC_016573	XLOC_016573	Solyc03g122340.3	3:71702433-71708247	OHr	24Hr	OK	2.22403	5.88988	1.40506	2.88029	0.00035	0.0144513	yes	A0A3Q7FWG1	544009	Lipoxygenase (EC 1.13.11.-)	Solanum lycopersicum (Tomato) (Lycopersicon esculentum)	PATHWAY: Lipid metabolism; oxylipin biosynthesis. {ECO:0000256|RuleBase:RU003975}.	lipid oxidation [GO:0034440]; oxylipin biosynthetic process [GO:0031408]	-	metal ion binding [GO:0046872]; oxidoreductase activity, acting on single donors with incorporation of molecular oxygen, incorporation of two atoms of oxygen [GO:0016702]; lipid oxidation [GO:0034440]; oxylipin biosynthetic process [GO:0031408]	metal ion binding [GO:0046872]; oxidoreductase activity, acting on single donors with incorporation of molecular oxygen, incorporation of two atoms of oxygen [GO:0016702]	GO:0016702; GO:0031408; GO:0034440; GO:0046872	UPA00382	sly:544009;	K00454;	Metabolic pathways; Biosynthesis of secondary metabolites; Linoleic acid metabolism; alpha-Linolenic acid metabolism;
XLOC_016580	XLOC_016580	Solyc03g123490.1	3:71821299-71823648	OHr	24Hr	OK	4.44973	10.0082	1.1694	2.59727	0.0005	0.0183554	yes	A0A3Q7FWI6	101249160	Uncharacterized protein	Solanum lycopersicum (Tomato) (Lycopersicon esculentum)	-	protein processing [GO:0016485]	membrane [GO:0016020]	membrane [GO:0016020]; serine-type endopeptidase activity [GO:0004252]; protein processing [GO:0016485]	serine-type endopeptidase activity [GO:0004252]	GO:0004252; GO:0016020; GO:0016485	-	sly:101249160;	-	-
XLOC_016582	XLOC_016582	Solyc03g123530.3	3:71857918-71867449	OHr	24Hr	OK	1.25724	4.13368	1.71716	2.78891	0.00025	0.0115292	yes	A0A3Q7FXU8	-	CBF domain-containing protein	Solanum lycopersicum (Tomato) (Lycopersicon esculentum)	-	ribosome biogenesis [GO:0042254]	nucleus [GO:0005634]	nucleus [GO:0005634]; ribosome biogenesis [GO:0042254]	-	GO:0005634; GO:0042254	-	-	-	-
XLOC_016622	XLOC_016622	Solyc03g005227.1	3:128513-130196	OHr	24Hr	OK	105.056	252.352	1.26428	3.37806	5e-05	0.00359283	yes	A0A3Q7FES6	101255365	Histone H2A	Solanum lycopersicum (Tomato) (Lycopersicon esculentum)	-	chromatin organization [GO:0006325]; chromatin silencing [GO:0006342]	nuclear chromatin [GO:0000790]; nucleosome [GO:0000786]	nuclear chromatin [GO:0000790]; nucleosome [GO:0000786]; DNA binding [GO:0003677]; protein heterodimerization activity [GO:0046982]; chromatin organization [GO:0006325]; chromatin silencing [GO:0006342]	DNA binding [GO:0003677]; protein heterodimerization activity [GO:0046982]	GO:0000786; GO:0000790; GO:0003677; GO:0006325; GO:0006342; GO:0046982	-	sly:101255365;	K11251;	Necroptosis;
XLOC_016763	XLOC_016763	Solyc03g025170.1	3:2651627-2653959	OHr	24Hr	OK	8.919	18.7594	1.07266	2.44671	0.0007	0.0228474	yes	Q00LP0	GRAS10 100037502	GRAS10	Solanum lycopersicum (Tomato) (Lycopersicon esculentum)	-	regulation of transcription, DNA-templated [GO:0006355]	nucleus [GO:0005634]	nucleus [GO:0005634]; DNA-binding transcription factor activity [GO:0003700]; sequence-specific DNA binding [GO:0043565]; regulation of transcription, DNA-templated [GO:0006355]	DNA-binding transcription factor activity [GO:0003700]; sequence-specific DNA binding [GO:0043565]	GO:0003700; GO:0005634; GO:0006355; GO:0043565	-	sly:100037502;	-	-
XLOC_016764	XLOC_016764	Solyc03g025270.3	3:2688692-2733579	OHr	24Hr	OK	39.7312	122.727	1.62711	3.82108	5e-05	0.00359283	yes	A0A3Q7FH28	101261490	Uncharacterized protein	Solanum lycopersicum (Tomato) (Lycopersicon esculentum)	-	box C/D snoRNA 3'-end processing [GO:0000494]; histone glutamine methylation [GO:1990258]; rRNA methylation [GO:0031167]	box C/D snoRNP complex [GO:0031428]; Cajal body [GO:0015030]; small-subunit processome [GO:0032040]	box C/D snoRNP complex [GO:0031428]; Cajal body [GO:0015030]; small-subunit processome [GO:0032040]; histone-glutamine methyltransferase activity [GO:1990259]; RNA binding [GO:0003723]; rRNA methyltransferase activity [GO:0008649]; box C/D snoRNA 3'-end processing [GO:0000494]; histone glutamine methylation [GO:1990258]; rRNA methylation [GO:0031167]	histone-glutamine methyltransferase activity [GO:1990259]; RNA binding [GO:0003723]; rRNA methyltransferase activity [GO:0008649]	GO:0000494; GO:0003723; GO:0008649; GO:0015030; GO:0031167; GO:0031428; GO:0032040; GO:1990258; GO:1990259	-	sly:101261490;	K14563;	Ribosome biogenesis in eukaryotes;
XLOC_016770	XLOC_016770	Solyc03g025340.1	3:2798801-2799851	OHr	24Hr	OK	15.8293	44.392	1.4877	3.7123	5e-05	0.00359283	yes	A0A3Q7FH75	101259408	C2 domain-containing protein	Solanum lycopersicum (Tomato) (Lycopersicon esculentum)	-	-	-	-	-	-	-	sly:101259408;	-	-
XLOC_016789	XLOC_016789	Solyc03g025830.3	3:3248147-3255913	OHr	24Hr	OK	2.59465	1.11703	-1.21587	-2.1885	0.0022	0.0472058	yes	A0A3Q7G3T9	101266306	C2 NT-type domain-containing protein	Solanum lycopersicum (Tomato) (Lycopersicon esculentum)	-	-	-	-	-	-	-	-	-	-
XLOC_016814	XLOC_016814	Solyc03g026345.1	3:3800948-3802993	OHr	24Hr	OK	2.3488	9.261	1.97925	3.29894	0.00015	0.00825178	yes	A0A3Q7FF42	-	Protein kinase domain-containing protein	Solanum lycopersicum (Tomato) (Lycopersicon esculentum)	-	intracellular signal transduction [GO:0035556]; peptidyl-serine phosphorylation [GO:0018105]; protein autophosphorylation [GO:0046777]	cytoplasm [GO:0005737]; nucleus [GO:0005634]	cytoplasm [GO:0005737]; nucleus [GO:0005634]; ATP binding [GO:0005524]; calcium-dependent protein serine/threonine kinase activity [GO:0009931]; calmodulin binding [GO:0005516]; intracellular signal transduction [GO:0035556]; peptidyl-serine phosphorylation [GO:0018105]; protein autophosphorylation [GO:0046777]	ATP binding [GO:0005524]; calcium-dependent protein serine/threonine kinase activity [GO:0009931]; calmodulin binding [GO:0005516]	GO:0005516; GO:0005524; GO:0005634; GO:0005737; GO:0009931; GO:0018105; GO:0035556; GO:0046777	-	-	-	-
XLOC_016842	XLOC_016842	Solyc03g031740.2	3:4199120-4226541	OHr	24Hr	OK	9.47897	20.6617	1.12416	2.71303	0.00035	0.0144513	yes	A0A3Q7FFB2	-	Uncharacterized protein	Solanum lycopersicum (Tomato) (Lycopersicon esculentum)	-	carbohydrate metabolic process [GO:0005975]	chloroplast membrane [GO:0031969]; cytosol [GO:0005829]; integral component of membrane [GO:0016021]	chloroplast membrane [GO:0031969]; cytosol [GO:0005829]; integral component of membrane [GO:0016021]; hydrolase activity, hydrolyzing O-glycosyl compounds [GO:0004553]; mRNA binding [GO:0003729]; transmembrane transporter activity [GO:0022857]; carbohydrate metabolic process [GO:0005975]	hydrolase activity, hydrolyzing O-glycosyl compounds [GO:0004553]; mRNA binding [GO:0003729]; transmembrane transporter activity [GO:0022857]	GO:0003729; GO:0004553; GO:0005829; GO:0005975; GO:0016021; GO:0022857; GO:0031969	-	-	-	-
XLOC_016856	XLOC_016856	Solyc03g031940.3	3:4431087-4434347	OHr	24Hr	OK	3.64328	10.7585	1.56216	2.95783	0.0001	0.00611848	yes	A0A3Q7FFE7	101259613	Uncharacterized protein	Solanum lycopersicum (Tomato) (Lycopersicon esculentum)	-	-	-	catalytic activity [GO:0003824]	catalytic activity [GO:0003824]	GO:0003824	-	sly:101259613;	-	-
XLOC_016864	XLOC_016864	Solyc03g032070.3	3:4609153-4612135	OHr	24Hr	OK	16.3296	39.8932	1.28865	3.24493	5e-05	0.00359283	yes	A0A3Q7G4Q1	101262595	RuvB-like helicase (EC 3.6.4.12)	Solanum lycopersicum (Tomato) (Lycopersicon esculentum)	-	box C/D snoRNP assembly [GO:0000492]; chromatin remodeling [GO:0006338]; histone acetylation [GO:0016573]; regulation of transcription by RNA polymerase II [GO:0006357]	Ino80 complex [GO:0031011]; NuA4 histone acetyltransferase complex [GO:0035267]; R2TP complex [GO:0097255]; Swr1 complex [GO:0000812]	Ino80 complex [GO:0031011]; NuA4 histone acetyltransferase complex [GO:0035267]; R2TP complex [GO:0097255]; Swr1 complex [GO:0000812]; 5'-3' DNA helicase activity [GO:0043139]; ATP binding [GO:0005524]; DNA helicase activity [GO:0003678]; box C/D snoRNP assembly [GO:0000492]; chromatin remodeling [GO:0006338]; histone acetylation [GO:0016573]; regulation of transcription by RNA polymerase II [GO:…	5'-3' DNA helicase activity [GO:0043139]; ATP binding [GO:0005524]; DNA helicase activity [GO:0003678]	GO:0000492; GO:0000812; GO:0003678; GO:0005524; GO:0006338; GO:0006357; GO:0016573; GO:0031011; GO:0035267; GO:0043139; GO:0097255	-	sly:101262595;	K11338;	-
XLOC_016881	XLOC_016881	Solyc03g033500.3	3:5065560-5066151	OHr	24Hr	OK	11.9974	29.7706	1.31116	3.46305	0.00065	0.0217123	yes	A0A3Q7FFT5	-	Uncharacterized protein	Solanum lycopersicum (Tomato) (Lycopersicon esculentum)	-	-	-	nucleic acid binding [GO:0003676]; zinc ion binding [GO:0008270]	nucleic acid binding [GO:0003676]; zinc ion binding [GO:0008270]	GO:0003676; GO:0008270	-	-	-	-
XLOC_016932	XLOC_016932	Solyc03g034380.1	3:6274895-6275198	OHr	24Hr	OK	0	21.4722	inf	-nan	5e-05	0.00359283	yes	A0A3Q7FIV4	-	AAI domain-containing protein	Solanum lycopersicum (Tomato) (Lycopersicon esculentum)	-	lipid transport [GO:0006869]	-	lipid transport [GO:0006869]	-	GO:0006869	-	-	-	-
XLOC_016933	XLOC_016933	Solyc03g034390.1	3:6281882-6282170	OHr	24Hr	OK	0	8.99679	inf	-nan	5e-05	0.00359283	yes	A0A3Q7FG81	-	AAI domain-containing protein	Solanum lycopersicum (Tomato) (Lycopersicon esculentum)	-	lipid transport [GO:0006869]	-	lipid transport [GO:0006869]	-	GO:0006869	-	-	-	-
XLOC_017034	XLOC_017034	Solyc03g046350.3	3:12329008-12334260	OHr	24Hr	OK	32.482	17.3457	-0.905067	-2.10431	0.0024	0.0498249	yes	A0A3Q7FJU3	101259128	RRP7 domain-containing protein	Solanum lycopersicum (Tomato) (Lycopersicon esculentum)	-	ribosomal small subunit assembly [GO:0000028]; rRNA processing [GO:0006364]	CURI complex [GO:0032545]; UTP-C complex [GO:0034456]	CURI complex [GO:0032545]; UTP-C complex [GO:0034456]; ribosomal small subunit assembly [GO:0000028]; rRNA processing [GO:0006364]	-	GO:0000028; GO:0006364; GO:0032545; GO:0034456	-	sly:101259128;	K14545;	Ribosome biogenesis in eukaryotes;
XLOC_017062	XLOC_017062	Solyc03g071690.3	3:20456169-20458053	OHr	24Hr	OK	146.38	78.1168	-0.906015	-2.22895	0.0022	0.0472058	yes	A0A3Q7FJA2	-	GLOBIN domain-containing protein	Solanum lycopersicum (Tomato) (Lycopersicon esculentum)	-	-	-	heme binding [GO:0020037]; metal ion binding [GO:0046872]; oxygen binding [GO:0019825]; oxygen carrier activity [GO:0005344]	heme binding [GO:0020037]; metal ion binding [GO:0046872]; oxygen binding [GO:0019825]; oxygen carrier activity [GO:0005344]	GO:0005344; GO:0019825; GO:0020037; GO:0046872	-	-	-	-
XLOC_017096	XLOC_017096	Solyc03g053110.3	3:24274703-24278111	OHr	24Hr	OK	804.204	415.864	-0.95145	-2.33785	0.00095	0.0278231	yes	A0A3Q7FHI7	101266002	Rhodanese domain-containing protein	Solanum lycopersicum (Tomato) (Lycopersicon esculentum)	-	-	chloroplast [GO:0009507]; integral component of membrane [GO:0016021]	chloroplast [GO:0009507]; integral component of membrane [GO:0016021]	-	GO:0009507; GO:0016021	-	sly:101266002;	-	-
XLOC_017301	XLOC_017301	Solyc03g078570.3	3:52606510-52609203	OHr	24Hr	OK	370.069	111.439	-1.73154	-4.23841	5e-05	0.00359283	yes	A0A3Q7FJM2	101262189	Uncharacterized protein	Solanum lycopersicum (Tomato) (Lycopersicon esculentum)	-	-	-	GTP binding [GO:0005525]; GTPase activity [GO:0003924]	GTPase activity [GO:0003924]; GTP binding [GO:0005525]	GO:0003924; GO:0005525	-	sly:101262189;	K07893;	-
XLOC_017316	XLOC_017316	Solyc03g079930.3	3:53271615-53281240	OHr	24Hr	OK	72.493	137.646	0.925048	2.20108	0.00205	0.045244	yes	A0A3Q7FMB9	101257446	Uncharacterized protein	Solanum lycopersicum (Tomato) (Lycopersicon esculentum)	-	positive regulation of mitochondrial translation [GO:0070131]	mitochondrial matrix [GO:0005759]; mitochondrion [GO:0005739]	mitochondrial matrix [GO:0005759]; mitochondrion [GO:0005739]; mitochondrial ribosome binding [GO:0097177]; mRNA binding [GO:0003729]; translation activator activity [GO:0008494]; positive regulation of mitochondrial translation [GO:0070131]	mitochondrial ribosome binding [GO:0097177]; mRNA binding [GO:0003729]; translation activator activity [GO:0008494]	GO:0003729; GO:0005739; GO:0005759; GO:0008494; GO:0070131; GO:0097177	-	sly:101257446;	K15414;	-
XLOC_017320	XLOC_017320	Solyc03g080010.3	3:53324240-53339247	OHr	24Hr	OK	24.8388	11.903	-1.06127	-2.51482	0.00025	0.0115292	yes	A0A3Q7G9D8	-	DNA_MISMATCH_REPAIR_2 domain-containing protein	Solanum lycopersicum (Tomato) (Lycopersicon esculentum)	-	mismatch repair [GO:0006298]; negative regulation of DNA recombination [GO:0045910]	mismatch repair complex [GO:0032300]	mismatch repair complex [GO:0032300]; ATP binding [GO:0005524]; DNA-dependent ATPase activity [GO:0008094]; endonuclease activity [GO:0004519]; mismatched DNA binding [GO:0030983]; mismatch repair [GO:0006298]; negative regulation of DNA recombination [GO:0045910]	ATP binding [GO:0005524]; DNA-dependent ATPase activity [GO:0008094]; endonuclease activity [GO:0004519]; mismatched DNA binding [GO:0030983]	GO:0004519; GO:0005524; GO:0006298; GO:0008094; GO:0030983; GO:0032300; GO:0045910	-	-	-	-
XLOC_017323	XLOC_017323	Solyc03g080060.1	3:53371056-53372982	OHr	24Hr	OK	5.45296	15.7277	1.5282	3.1337	5e-05	0.00359283	yes	A0A3Q7FJV9	-	Protein kinase domain-containing protein	Solanum lycopersicum (Tomato) (Lycopersicon esculentum)	-	defense response [GO:0006952]; defense response to bacterium [GO:0042742]; defense response to oomycetes [GO:0002229]	integral component of membrane [GO:0016021]; plasma membrane [GO:0005886]	integral component of membrane [GO:0016021]; plasma membrane [GO:0005886]; ATP binding [GO:0005524]; carbohydrate binding [GO:0030246]; transmembrane receptor protein serine/threonine kinase activity [GO:0004675]; defense response [GO:0006952]; defense response to bacterium [GO:0042742]; defense response to oomycetes [GO:0002229]	ATP binding [GO:0005524]; carbohydrate binding [GO:0030246]; transmembrane receptor protein serine/threonine kinase activity [GO:0004675]	GO:0002229; GO:0004675; GO:0005524; GO:0005886; GO:0006952; GO:0016021; GO:0030246; GO:0042742	-	-	-	-
XLOC_017415	XLOC_017415	Solyc03g093120.3	3:55712197-55720653	OHr	24Hr	OK	0.253519	3.91771	3.94984	4.33237	0.0002	0.0100755	yes	A0A3Q7FNJ0	-	Xyloglucan:xyloglucosyl transferase (EC 2.4.1.207)	Solanum lycopersicum (Tomato) (Lycopersicon esculentum)	-	cellular glucan metabolic process [GO:0006073]	apoplast [GO:0048046]; cell wall [GO:0005618]	apoplast [GO:0048046]; cell wall [GO:0005618]; hydrolase activity, hydrolyzing O-glycosyl compounds [GO:0004553]; xyloglucan:xyloglucosyl transferase activity [GO:0016762]; cellular glucan metabolic process [GO:0006073]	hydrolase activity, hydrolyzing O-glycosyl compounds [GO:0004553]; xyloglucan:xyloglucosyl transferase activity [GO:0016762]	GO:0004553; GO:0005618; GO:0006073; GO:0016762; GO:0048046	-	-	-	-
XLOC_017416	XLOC_017416	Solyc03g093130.3	3:55733461-55735427	OHr	24Hr	OK	0.505503	4.51881	3.16015	3.40027	0.00095	0.0278231	yes	Q6RHY0	XTH3 543914	Xyloglucan endotransglucosylase/hydrolase (EC 2.4.1.207)	Solanum lycopersicum (Tomato) (Lycopersicon esculentum)	-	cell wall biogenesis [GO:0042546]; cell wall organization [GO:0071555]; xyloglucan metabolic process [GO:0010411]	apoplast [GO:0048046]; cell wall [GO:0005618]	apoplast [GO:0048046]; cell wall [GO:0005618]; hydrolase activity, hydrolyzing O-glycosyl compounds [GO:0004553]; xyloglucan:xyloglucosyl transferase activity [GO:0016762]; cell wall biogenesis [GO:0042546]; cell wall organization [GO:0071555]; xyloglucan metabolic process [GO:0010411]	hydrolase activity, hydrolyzing O-glycosyl compounds [GO:0004553]; xyloglucan:xyloglucosyl transferase activity [GO:0016762]	GO:0004553; GO:0005618; GO:0010411; GO:0016762; GO:0042546; GO:0048046; GO:0071555	-	sly:543914;	K14504;	Plant hormone signal transduction;
XLOC_017436	XLOC_017436	Solyc03g093560.1	3:56373568-56374303	OHr	24Hr	OK	14.4677	5.02893	-1.52451	-2.55449	0.00145	0.0363756	yes	A0A3Q7FLE0	-	AP2/ERF domain-containing protein	Solanum lycopersicum (Tomato) (Lycopersicon esculentum)	-	defense response [GO:0006952]	nucleus [GO:0005634]	nucleus [GO:0005634]; DNA binding [GO:0003677]; DNA-binding transcription factor activity [GO:0003700]; defense response [GO:0006952]	DNA binding [GO:0003677]; DNA-binding transcription factor activity [GO:0003700]	GO:0003677; GO:0003700; GO:0005634; GO:0006952	-	-	-	-
XLOC_017557	XLOC_017557	Solyc03g096840.3	3:60644342-60646573	OHr	24Hr	OK	102.895	51.7759	-0.990827	-2.28195	0.0019	0.0435942	yes	A0A3Q7FPS8	-	Uncharacterized protein	Solanum lycopersicum (Tomato) (Lycopersicon esculentum)	-	-	-	-	-	-	-	-	-	-
XLOC_017568	XLOC_017568	Solyc03g097020.3	3:60807648-60813931	OHr	24Hr	OK	6.27658	18.1657	1.53317	3.49078	5e-05	0.00359283	yes	A0A3Q7FN40	-	AAA domain-containing protein	Solanum lycopersicum (Tomato) (Lycopersicon esculentum)	-	mitochondrion organization [GO:0007005]	mitochondrion [GO:0005739]	mitochondrion [GO:0005739]; ATP binding [GO:0005524]; zinc ion binding [GO:0008270]; mitochondrion organization [GO:0007005]	ATP binding [GO:0005524]; zinc ion binding [GO:0008270]	GO:0005524; GO:0005739; GO:0007005; GO:0008270	-	-	-	-
XLOC_017588	XLOC_017588	Solyc03g097320.3	3:61073960-61079156	OHr	24Hr	OK	19.3266	10.0441	-0.944245	-2.17241	0.0021	0.0459645	yes	A0A3Q7FMS4	101252856	RNA_pol_sigma70 domain-containing protein	Solanum lycopersicum (Tomato) (Lycopersicon esculentum)	-	DNA-templated transcription, initiation [GO:0006352]	-	DNA binding [GO:0003677]; DNA-binding transcription factor activity [GO:0003700]; sigma factor activity [GO:0016987]; DNA-templated transcription, initiation [GO:0006352]	DNA binding [GO:0003677]; DNA-binding transcription factor activity [GO:0003700]; sigma factor activity [GO:0016987]	GO:0003677; GO:0003700; GO:0006352; GO:0016987	-	sly:101252856;	K03086;	-
XLOC_017591	XLOC_017591	Solyc03g097355.1	3:61099486-61105244	OHr	24Hr	OK	0.962699	4.55031	2.24081	2.93396	0.0011	0.030167	yes	A0A3Q7FPZ8	-	Protein kinase domain-containing protein	Solanum lycopersicum (Tomato) (Lycopersicon esculentum)	-	peptidyl-serine phosphorylation [GO:0018105]; peptidyl-threonine phosphorylation [GO:0018107]	cytoplasm [GO:0005737]	cytoplasm [GO:0005737]; ATP binding [GO:0005524]; protein serine/threonine kinase activity [GO:0004674]; protein tyrosine kinase activity [GO:0004713]; peptidyl-serine phosphorylation [GO:0018105]; peptidyl-threonine phosphorylation [GO:0018107]	ATP binding [GO:0005524]; protein serine/threonine kinase activity [GO:0004674]; protein tyrosine kinase activity [GO:0004713]	GO:0004674; GO:0004713; GO:0005524; GO:0005737; GO:0018105; GO:0018107	-	-	-	-
XLOC_017658	XLOC_017658	Solyc03g098790.2	3:62495494-62503665	OHr	24Hr	OK	80.1445	26.3542	-1.60457	-3.58937	5e-05	0.00359283	yes	A0A3Q7FP33	-	Uncharacterized protein	Solanum lycopersicum (Tomato) (Lycopersicon esculentum)	-	-	-	endopeptidase inhibitor activity [GO:0004866]	endopeptidase inhibitor activity [GO:0004866]	GO:0004866	-	-	-	-
XLOC_017706	XLOC_017706	Solyc03g111410.3	3:63481513-63495491	OHr	24Hr	OK	3.49018	1.04082	-1.74559	-2.69203	0.0007	0.0228474	yes	A0A3Q7FNT9	101263102	Uncharacterized protein	Solanum lycopersicum (Tomato) (Lycopersicon esculentum)	-	-	nucleus [GO:0005634]	nucleus [GO:0005634]; DNA binding [GO:0003677]	DNA binding [GO:0003677]	GO:0003677; GO:0005634	-	sly:101263102;	-	-
XLOC_017728	XLOC_017728	Solyc03g111640.3	3:63752815-63759252	OHr	24Hr	OK	13.4226	32.307	1.26718	3.18782	5e-05	0.00359283	yes	A0A3Q7FR28	-	Uncharacterized protein	Solanum lycopersicum (Tomato) (Lycopersicon esculentum)	-	negative regulation of transcription, DNA-templated [GO:0045892]; regulation of translation [GO:0006417]	cytoplasm [GO:0005737]	cytoplasm [GO:0005737]; negative regulation of transcription, DNA-templated [GO:0045892]; regulation of translation [GO:0006417]	-	GO:0005737; GO:0006417; GO:0045892	-	sly:101255979;	-	-
XLOC_017754	XLOC_017754	Solyc03g112160.3	3:64142013-64144767	OHr	24Hr	OK	39.6189	19.2107	-1.04427	-2.43443	0.0008	0.0250105	yes	A0A3Q7FQ07	101244475	Uncharacterized protein	Solanum lycopersicum (Tomato) (Lycopersicon esculentum)	-	-	-	-	-	-	-	sly:101244475;	-	-
XLOC_017774	XLOC_017774	Solyc03g112530.3	3:64399597-64407535	OHr	24Hr	OK	8.55222	20.0208	1.22713	2.81128	5e-05	0.00359283	yes	A0A3Q7FS56	-	WD_REPEATS_REGION domain-containing protein	Solanum lycopersicum (Tomato) (Lycopersicon esculentum)	-	ribosomal large subunit assembly [GO:0000027]	nucleolus [GO:0005730]	nucleolus [GO:0005730]; ribosomal large subunit assembly [GO:0000027]	-	GO:0000027; GO:0005730	-	sly:101261215;	K14855;	-
XLOC_017829	XLOC_017829	Solyc03g113770.3	3:65306343-65311196	OHr	24Hr	OK	8.07069	2.54021	-1.66774	-2.96274	0.00015	0.00825178	yes	A0A3Q7GFM7	101259228	NAD(P)H-hydrate epimerase (EC 5.1.99.6) (NAD(P)HX epimerase)	Solanum lycopersicum (Tomato) (Lycopersicon esculentum)	PATHWAY: Cofactor metabolism; pyridoxal 5'-phosphate salvage; pyridoxal 5'-phosphate from pyridoxamine 5'-phosphate: step 1/1. {ECO:0000256|ARBA:ARBA00004738}.; PATHWAY: Cofactor metabolism; pyridoxal 5'-phosphate salvage; pyridoxal 5'-phosphate from pyridoxine 5'-phosphate: step 1/1. {ECO:0000256|ARBA:ARBA00005037}.	pyridoxine biosynthetic process [GO:0008615]	mitochondrion [GO:0005739]	mitochondrion [GO:0005739]; FMN binding [GO:0010181]; metal ion binding [GO:0046872]; NADHX epimerase activity [GO:0052856]; NADPHX epimerase activity [GO:0052857]; pyridoxamine-phosphate oxidase activity [GO:0004733]; pyridoxine biosynthetic process [GO:0008615]	FMN binding [GO:0010181]; metal ion binding [GO:0046872]; NADHX epimerase activity [GO:0052856]; NADPHX epimerase activity [GO:0052857]; pyridoxamine-phosphate oxidase activity [GO:0004733]	GO:0004733; GO:0005739; GO:0008615; GO:0010181; GO:0046872; GO:0052856; GO:0052857	UPA01068;UER00304, UPA01068;UER00305	sly:101259228;	K23998;	Vitamin B6 metabolism;
XLOC_017852	XLOC_017852	Solyc03g114240.3	3:65758627-65761558	OHr	24Hr	OK	4.01828	9.74129	1.27753	2.51436	0.00135	0.0348575	yes	A0A3Q7FSG4	-	BURP domain-containing protein	Solanum lycopersicum (Tomato) (Lycopersicon esculentum)	-	-	-	-	-	-	-	-	-	-
XLOC_017854	XLOC_017854	Solyc03g114370.3	3:65856563-65862923	OHr	24Hr	OK	16.3248	35.0168	1.10098	2.61732	0.00025	0.0115292	yes	A0A3Q7FT47	-	Uncharacterized protein	Solanum lycopersicum (Tomato) (Lycopersicon esculentum)	-	maturation of LSU-rRNA from tricistronic rRNA transcript (SSU-rRNA, 5.8S rRNA, LSU-rRNA) [GO:0000463]	nucleolus [GO:0005730]	nucleolus [GO:0005730]; ATP binding [GO:0005524]; helicase activity [GO:0004386]; RNA binding [GO:0003723]; maturation of LSU-rRNA from tricistronic rRNA transcript (SSU-rRNA, 5.8S rRNA, LSU-rRNA) [GO:0000463]	ATP binding [GO:0005524]; helicase activity [GO:0004386]; RNA binding [GO:0003723]	GO:0000463; GO:0003723; GO:0004386; GO:0005524; GO:0005730	-	-	-	-
XLOC_017890	XLOC_017890	Solyc03g115050.3	3:66368885-66372359	OHr	24Hr	OK	14.0859	27.5567	0.968156	2.26435	0.00195	0.0440866	yes	A0A3Q7FSU1	-	Replication protein A subunit	Solanum lycopersicum (Tomato) (Lycopersicon esculentum)	-	DNA-dependent DNA replication [GO:0006261]; DNA repair [GO:0006281]; DNA unwinding involved in DNA replication [GO:0006268]; double-strand break repair via homologous recombination [GO:0000724]; meiotic cell cycle [GO:0051321]; nucleotide-excision repair [GO:0006289]; telomere maintenance [GO:0000723]; telomere maintenance via telomerase [GO:0007004]	DNA replication factor A complex [GO:0005662]; nuclear chromosome, telomeric region [GO:0000784]	DNA replication factor A complex [GO:0005662]; nuclear chromosome, telomeric region [GO:0000784]; damaged DNA binding [GO:0003684]; metal ion binding [GO:0046872]; sequence-specific DNA binding [GO:0043565]; single-stranded DNA binding [GO:0003697]; single-stranded telomeric DNA binding [GO:0043047]; DNA repair [GO:0006281]; DNA unwinding involved in DNA replication [GO:0006268]; DNA-dependent DN…	damaged DNA binding [GO:0003684]; metal ion binding [GO:0046872]; sequence-specific DNA binding [GO:0043565]; single-stranded DNA binding [GO:0003697]; single-stranded telomeric DNA binding [GO:0043047]	GO:0000723; GO:0000724; GO:0000784; GO:0003684; GO:0003697; GO:0005662; GO:0006261; GO:0006268; GO:0006281; GO:0006289; GO:0007004; GO:0043047; GO:0043565; GO:0046872; GO:0051321	-	-	-	-
XLOC_017962	XLOC_017962	Solyc03g116247.1	3:67230046-67237208	OHr	24Hr	OK	31.1488	13.1731	-1.24159	-2.43888	0.0015	0.0371275	yes	A0A3Q7FRC0	-	Gb3_synth domain-containing protein	Solanum lycopersicum (Tomato) (Lycopersicon esculentum)	-	-	-	-	-	-	-	-	-	-
XLOC_018020	XLOC_018020	Solyc03g117480.3	3:68099604-68113304	OHr	24Hr	OK	16.0715	45.2595	1.49372	3.68687	5e-05	0.00359283	yes	A0A3Q7FV11	-	H(+)-exporting diphosphatase (EC 7.1.3.1)	Solanum lycopersicum (Tomato) (Lycopersicon esculentum)	-	-	integral component of membrane [GO:0016021]	integral component of membrane [GO:0016021]; calcium ion binding [GO:0005509]; inorganic diphosphatase activity [GO:0004427]; pyrophosphate hydrolysis-driven proton transmembrane transporter activity [GO:0009678]	calcium ion binding [GO:0005509]; inorganic diphosphatase activity [GO:0004427]; pyrophosphate hydrolysis-driven proton transmembrane transporter activity [GO:0009678]	GO:0004427; GO:0005509; GO:0009678; GO:0016021	-	-	-	-
XLOC_018039	XLOC_018039	Solyc03g117850.3	3:68351994-68361712	OHr	24Hr	OK	58.3781	29.3989	-0.989665	-2.4008	0.00105	0.0294492	yes	A0A3Q7FV93	-	ATPase_AAA_core domain-containing protein	Solanum lycopersicum (Tomato) (Lycopersicon esculentum)	-	-	-	ATP binding [GO:0005524]	ATP binding [GO:0005524]	GO:0005524	-	sly:101250491;	-	-
XLOC_018092	XLOC_018092	Solyc03g118910.1	3:69166448-69169834	OHr	24Hr	OK	20.8464	61.3209	1.55658	3.72265	5e-05	0.00359283	yes	A0A3Q7FU69	101246121	T-complex protein 1 subunit delta	Solanum lycopersicum (Tomato) (Lycopersicon esculentum)	-	protein folding [GO:0006457]	chaperonin-containing T-complex [GO:0005832]	chaperonin-containing T-complex [GO:0005832]; ATP binding [GO:0005524]; unfolded protein binding [GO:0051082]; protein folding [GO:0006457]	ATP binding [GO:0005524]; unfolded protein binding [GO:0051082]	GO:0005524; GO:0005832; GO:0006457; GO:0051082	-	sly:101246121;	K09496;	-
XLOC_018103	XLOC_018103	Solyc03g119040.3	3:69239465-69241827	OHr	24Hr	OK	121.856	239.254	0.97336	2.39617	0.00095	0.0278231	yes	A0A3Q7GJ89	543509	WD_REPEATS_REGION domain-containing protein	Solanum lycopersicum (Tomato) (Lycopersicon esculentum)	-	positive regulation of protein phosphorylation [GO:0001934]; rescue of stalled ribosome [GO:0072344]	cytosol [GO:0005829]; cytosolic small ribosomal subunit [GO:0022627]; nucleus [GO:0005634]	cytosol [GO:0005829]; cytosolic small ribosomal subunit [GO:0022627]; nucleus [GO:0005634]; enzyme binding [GO:0019899]; protein kinase C binding [GO:0005080]; ribosome binding [GO:0043022]; positive regulation of protein phosphorylation [GO:0001934]; rescue of stalled ribosome [GO:0072344]	enzyme binding [GO:0019899]; protein kinase C binding [GO:0005080]; ribosome binding [GO:0043022]	GO:0001934; GO:0005080; GO:0005634; GO:0005829; GO:0019899; GO:0022627; GO:0043022; GO:0072344	-	sly:543509;	K14753;	-
XLOC_018127	XLOC_018127	Solyc03g119540.3	3:69603306-69604885	OHr	24Hr	OK	212.307	105.944	-1.00286	-2.50533	0.0003	0.0130251	yes	A0A3Q7FT33	101254370	Uncharacterized protein	Solanum lycopersicum (Tomato) (Lycopersicon esculentum)	-	regulation of transcription, DNA-templated [GO:0006355]	nucleus [GO:0005634]	nucleus [GO:0005634]; zinc ion binding [GO:0008270]; regulation of transcription, DNA-templated [GO:0006355]	zinc ion binding [GO:0008270]	GO:0005634; GO:0006355; GO:0008270	-	sly:101254370;	-	-
XLOC_018132	XLOC_018132	Solyc03g119690.2	3:69713819-69726011	OHr	24Hr	OK	27.2918	63.1129	1.20947	2.74849	0.0001	0.00611848	yes	A0A3Q7FT62	-	Peptidase A1 domain-containing protein	Solanum lycopersicum (Tomato) (Lycopersicon esculentum)	-	response to abscisic acid [GO:0009737]; response to water deprivation [GO:0009414]	-	aspartic-type endopeptidase activity [GO:0004190]; response to abscisic acid [GO:0009737]; response to water deprivation [GO:0009414]	aspartic-type endopeptidase activity [GO:0004190]	GO:0004190; GO:0009414; GO:0009737	-	-	-	-
XLOC_018185	XLOC_018185	Solyc03g120810.3	3:70551991-70557484	OHr	24Hr	OK	7.13618	18.1352	1.34557	3.04159	5e-05	0.00359283	yes	A0A3Q7GKP0	-	Kinesin-like protein	Solanum lycopersicum (Tomato) (Lycopersicon esculentum)	-	microtubule-based movement [GO:0007018]	microtubule [GO:0005874]	microtubule [GO:0005874]; ATP binding [GO:0005524]; microtubule binding [GO:0008017]; microtubule motor activity [GO:0003777]; microtubule-based movement [GO:0007018]	ATP binding [GO:0005524]; microtubule binding [GO:0008017]; microtubule motor activity [GO:0003777]	GO:0003777; GO:0005524; GO:0005874; GO:0007018; GO:0008017	-	sly:101260217;	K10393;	-
XLOC_018190	XLOC_018190	Solyc03g120880.3	3:70592586-70595923	OHr	24Hr	OK	7.6169	16.769	1.13852	2.31144	0.00205	0.045244	yes	A0A3Q7FX05	-	Nuclear pore complex protein NUP35 (Nucleoporin 35)	Solanum lycopersicum (Tomato) (Lycopersicon esculentum)	-	mRNA transport [GO:0051028]; NLS-bearing protein import into nucleus [GO:0006607]; nuclear pore organization [GO:0006999]; regulation of transcription, DNA-templated [GO:0006355]	nuclear membrane [GO:0031965]; nuclear pore central transport channel [GO:0044613]; nuclear pore nuclear basket [GO:0044615]	nuclear membrane [GO:0031965]; nuclear pore central transport channel [GO:0044613]; nuclear pore nuclear basket [GO:0044615]; phospholipid binding [GO:0005543]; single-stranded DNA binding [GO:0003697]; structural constituent of nuclear pore [GO:0017056]; mRNA transport [GO:0051028]; NLS-bearing protein import into nucleus [GO:0006607]; nuclear pore organization [GO:0006999]; regulation of transc…	phospholipid binding [GO:0005543]; single-stranded DNA binding [GO:0003697]; structural constituent of nuclear pore [GO:0017056]	GO:0003697; GO:0005543; GO:0006355; GO:0006607; GO:0006999; GO:0017056; GO:0031965; GO:0044613; GO:0044615; GO:0051028	-	sly:101258447;	K14313;	RNA transport;
XLOC_018204	XLOC_018204	Solyc03g121180.3	3:70840092-70847534	OHr	24Hr	OK	15.9633	49.4912	1.63241	3.85602	5e-05	0.00359283	yes	A0A3Q7FVV5	-	Uncharacterized protein	Solanum lycopersicum (Tomato) (Lycopersicon esculentum)	-	-	apoplast [GO:0048046]	apoplast [GO:0048046]; hydrolase activity, acting on ester bonds [GO:0016788]	hydrolase activity, acting on ester bonds [GO:0016788]	GO:0016788; GO:0048046	-	-	-	-
XLOC_018262	XLOC_018262	Solyc03g123540.3	3:71869260-71869785	OHr	24Hr	OK	42.6637	17.7056	-1.2688	-2.67227	0.00125	0.0331527	yes	A0A3Q7FUL5	101248279	SHSP domain-containing protein	Solanum lycopersicum (Tomato) (Lycopersicon esculentum)	-	protein complex oligomerization [GO:0051259]; protein folding [GO:0006457]; response to heat [GO:0009408]; response to hydrogen peroxide [GO:0042542]; response to reactive oxygen species [GO:0000302]; response to salt stress [GO:0009651]	cytoplasm [GO:0005737]	cytoplasm [GO:0005737]; protein self-association [GO:0043621]; unfolded protein binding [GO:0051082]; protein complex oligomerization [GO:0051259]; protein folding [GO:0006457]; response to heat [GO:0009408]; response to hydrogen peroxide [GO:0042542]; response to reactive oxygen species [GO:0000302]; response to salt stress [GO:0009651]	protein self-association [GO:0043621]; unfolded protein binding [GO:0051082]	GO:0000302; GO:0005737; GO:0006457; GO:0009408; GO:0009651; GO:0042542; GO:0043621; GO:0051082; GO:0051259	-	sly:101248279;	K13993;	Protein processing in endoplasmic reticulum;
XLOC_018285	XLOC_018285	Solyc03g124030.3	3:72228218-72250276	OHr	24Hr	OK	74.9571	37.3625	-1.00448	-2.465	0.0006	0.0206371	yes	A0A3Q7FWJ1	-	Uncharacterized protein	Solanum lycopersicum (Tomato) (Lycopersicon esculentum)	-	-	-	-	-	-	-	-	-	-
XLOC_018303	XLOC_018303	Solyc04g005380.3	4:270776-277047	OHr	24Hr	OK	3.02248	0.850062	-1.83009	-2.76479	0.00065	0.0217123	yes	A0A3Q7FWU6	101268860	Uncharacterized protein	Solanum lycopersicum (Tomato) (Lycopersicon esculentum)	-	negative regulation of transcription, DNA-templated [GO:0045892]; response to abscisic acid [GO:0009737]; signal transduction [GO:0007165]	nucleus [GO:0005634]	nucleus [GO:0005634]; negative regulation of transcription, DNA-templated [GO:0045892]; response to abscisic acid [GO:0009737]; signal transduction [GO:0007165]	-	GO:0005634; GO:0007165; GO:0009737; GO:0045892	-	sly:101268860;	-	-
XLOC_018350	XLOC_018350	Solyc04g007200.3	4:896736-898412	OHr	24Hr	OK	0	2.08735	inf	-nan	5e-05	0.00359283	yes	A0A3Q7FYU9	-	4HBT domain-containing protein	Solanum lycopersicum (Tomato) (Lycopersicon esculentum)	-	-	chloroplast [GO:0009507]	chloroplast [GO:0009507]; acyl-[acyl-carrier-protein] hydrolase activity [GO:0016297]	acyl-[acyl-carrier-protein] hydrolase activity [GO:0016297]	GO:0009507; GO:0016297	-	-	-	-
XLOC_018422	XLOC_018422	Solyc04g008600.3	4:2202551-2209657	OHr	24Hr	OK	7.23994	17.2064	1.24889	2.5736	0.0009	0.0271302	yes	A0A3Q7FW63	101252679	CCHC-type domain-containing protein	Solanum lycopersicum (Tomato) (Lycopersicon esculentum)	-	cell cycle [GO:0007049]; cellular response to DNA damage stimulus [GO:0006974]; DNA replication checkpoint [GO:0000076]; replication fork arrest [GO:0043111]; replication fork protection [GO:0048478]	replication fork protection complex [GO:0031298]	replication fork protection complex [GO:0031298]; DNA binding [GO:0003677]; zinc ion binding [GO:0008270]; cell cycle [GO:0007049]; cellular response to DNA damage stimulus [GO:0006974]; DNA replication checkpoint [GO:0000076]; replication fork arrest [GO:0043111]; replication fork protection [GO:0048478]	DNA binding [GO:0003677]; zinc ion binding [GO:0008270]	GO:0000076; GO:0003677; GO:0006974; GO:0007049; GO:0008270; GO:0031298; GO:0043111; GO:0048478	-	sly:101252679;	K10904;	-
XLOC_018424	XLOC_018424	Solyc04g008640.3	4:2253598-2275942	OHr	24Hr	OK	15.4497	7.8107	-0.984052	-2.27835	0.00085	0.025918	yes	A0A3Q7FY89	-	Component of oligomeric Golgi complex 3 (Conserved oligomeric Golgi complex subunit 3)	Solanum lycopersicum (Tomato) (Lycopersicon esculentum)	-	Golgi organization [GO:0007030]; intracellular protein transport [GO:0006886]; intra-Golgi vesicle-mediated transport [GO:0006891]	cis-Golgi network [GO:0005801]; Golgi transport complex [GO:0017119]; membrane [GO:0016020]	cis-Golgi network [GO:0005801]; Golgi transport complex [GO:0017119]; membrane [GO:0016020]; Golgi organization [GO:0007030]; intra-Golgi vesicle-mediated transport [GO:0006891]; intracellular protein transport [GO:0006886]	-	GO:0005801; GO:0006886; GO:0006891; GO:0007030; GO:0016020; GO:0017119	-	-	-	-
XLOC_018428	XLOC_018428	Solyc04g008680.3	4:2314426-2333711	OHr	24Hr	OK	14.6542	7.73709	-0.921451	-2.21046	0.0021	0.0459645	yes	A0A3Q7FY73	-	Uncharacterized protein	Solanum lycopersicum (Tomato) (Lycopersicon esculentum)	-	regulation of transcription, DNA-templated [GO:0006355]	nucleus [GO:0005634]	nucleus [GO:0005634]; calcium ion binding [GO:0005509]; L-ascorbic acid binding [GO:0031418]; nuclear receptor transcription coactivator activity [GO:0030374]; oxidoreductase activity [GO:0016491]; regulation of transcription, DNA-templated [GO:0006355]	calcium ion binding [GO:0005509]; L-ascorbic acid binding [GO:0031418]; nuclear receptor transcription coactivator activity [GO:0030374]; oxidoreductase activity [GO:0016491]	GO:0005509; GO:0005634; GO:0006355; GO:0016491; GO:0030374; GO:0031418	-	-	-	-
XLOC_018493	XLOC_018493	Solyc04g009960.3	4:3278229-3284327	OHr	24Hr	OK	23.9969	11.3136	-1.08479	-2.51116	0.0008	0.0250105	yes	A0A3Q7FWX0	101247807	Beta_elim_lyase domain-containing protein	Solanum lycopersicum (Tomato) (Lycopersicon esculentum)	-	glycine biosynthetic process [GO:0006545]; threonine catabolic process [GO:0006567]	cytosol [GO:0005829]	cytosol [GO:0005829]; L-allo-threonine aldolase activity [GO:0008732]; glycine biosynthetic process [GO:0006545]; threonine catabolic process [GO:0006567]	L-allo-threonine aldolase activity [GO:0008732]	GO:0005829; GO:0006545; GO:0006567; GO:0008732	-	sly:101247807;	K01620;	Metabolic pathways; Biosynthesis of secondary metabolites; Biosynthesis of amino acids; Glycine, serine and threonine metabolism;
XLOC_018540	XLOC_018540	Solyc04g011690.3	4:4161978-4166013	OHr	24Hr	OK	25.2893	12.492	-1.01753	-2.45065	0.001	0.0288769	yes	A0A3Q7G0Q2	101255386	Uncharacterized protein	Solanum lycopersicum (Tomato) (Lycopersicon esculentum)	-	-	-	heme binding [GO:0020037]; iron ion binding [GO:0005506]; monooxygenase activity [GO:0004497]; oxidoreductase activity, acting on paired donors, with incorporation or reduction of molecular oxygen [GO:0016705]	heme binding [GO:0020037]; iron ion binding [GO:0005506]; monooxygenase activity [GO:0004497]; oxidoreductase activity, acting on paired donors, with incorporation or reduction of molecular oxygen [GO:0016705]	GO:0004497; GO:0005506; GO:0016705; GO:0020037	-	sly:101255386;	K20562;	-
XLOC_018545	XLOC_018545	Solyc04g011767.1	4:4220569-4221255	OHr	24Hr	OK	1.75953	0	-inf	-nan	0.0003	0.0130251	yes	A0A3Q7FZN4	-	Uncharacterized protein	Solanum lycopersicum (Tomato) (Lycopersicon esculentum)	-	-	-	-	-	-	-	-	-	-
XLOC_018610	XLOC_018610	Solyc04g014910.3	4:5152612-5153779	OHr	24Hr	OK	14.0272	5.64267	-1.31377	-2.31187	0.0023	0.0485646	yes	A0A3Q7GRW0	101258848	Protein kinase domain-containing protein	Solanum lycopersicum (Tomato) (Lycopersicon esculentum)	-	-	-	ATP binding [GO:0005524]; protein kinase activity [GO:0004672]	ATP binding [GO:0005524]; protein kinase activity [GO:0004672]	GO:0004672; GO:0005524	-	sly:101258848;	-	-
XLOC_018618	XLOC_018618	Solyc04g015030.3	4:5236240-5241917	OHr	24Hr	OK	190.089	96.3615	-0.980147	-2.50613	0.00095	0.0278231	yes	A0A3Q7GRY7	101257650	Uncharacterized protein	Solanum lycopersicum (Tomato) (Lycopersicon esculentum)	-	metal ion transport [GO:0030001]	-	metal ion binding [GO:0046872]; metal ion transport [GO:0030001]	metal ion binding [GO:0046872]	GO:0030001; GO:0046872	-	sly:101257650;	-	-
XLOC_018695	XLOC_018695	Solyc04g017710.3	4:7786861-7792428	OHr	24Hr	OK	14.0666	26.4493	0.910952	2.21381	0.00125	0.0331527	yes	A0A3Q7GSY6	101253177	Uncharacterized protein	Solanum lycopersicum (Tomato) (Lycopersicon esculentum)	-	-	Prp19 complex [GO:0000974]; U2-type catalytic step 1 spliceosome [GO:0071006]; U2-type catalytic step 2 spliceosome [GO:0071007]	Prp19 complex [GO:0000974]; U2-type catalytic step 1 spliceosome [GO:0071006]; U2-type catalytic step 2 spliceosome [GO:0071007]; DNA binding [GO:0003677]; metal ion binding [GO:0046872]; pre-mRNA binding [GO:0036002]; U6 snRNA binding [GO:0017070]	DNA binding [GO:0003677]; metal ion binding [GO:0046872]; pre-mRNA binding [GO:0036002]; U6 snRNA binding [GO:0017070]	GO:0000974; GO:0003677; GO:0017070; GO:0036002; GO:0046872; GO:0071006; GO:0071007	-	sly:101253177;	K12872;	Spliceosome;
XLOC_018696	XLOC_018696	Solyc04g017720.3	4:7793994-7795271	OHr	24Hr	OK	984.183	447.406	-1.13734	-2.9531	0.00015	0.00825178	yes	A0A3Q7G2F3	101252867	Uncharacterized protein	Solanum lycopersicum (Tomato) (Lycopersicon esculentum)	-	-	-	-	-	-	-	sly:101252867;	-	-
XLOC_018739	XLOC_018739	Solyc04g039950.3	4:12348640-12371147	OHr	24Hr	OK	1.75471	3.67018	1.06462	2.20225	0.002	0.0447802	yes	A0A3Q7GUT5	-	Mediator of RNA polymerase II transcription subunit 13	Solanum lycopersicum (Tomato) (Lycopersicon esculentum)	-	regulation of transcription by RNA polymerase II [GO:0006357]	mediator complex [GO:0016592]	mediator complex [GO:0016592]; transcription coregulator activity [GO:0003712]; regulation of transcription by RNA polymerase II [GO:0006357]	transcription coregulator activity [GO:0003712]	GO:0003712; GO:0006357; GO:0016592	-	-	-	-
XLOC_018814	XLOC_018814	Solyc04g025120.2	4:25389100-25390195	OHr	24Hr	OK	113.188	56.78	-0.995267	-2.34775	0.0014	0.0355542	yes	A0A3Q7GTQ3	-	Uncharacterized protein	Solanum lycopersicum (Tomato) (Lycopersicon esculentum)	-	posttranslational protein targeting to endoplasmic reticulum membrane [GO:0006620]	GET complex [GO:0043529]	GET complex [GO:0043529]; ATP binding [GO:0005524]; ATPase activity [GO:0016887]; posttranslational protein targeting to endoplasmic reticulum membrane [GO:0006620]	ATPase activity [GO:0016887]; ATP binding [GO:0005524]	GO:0005524; GO:0006620; GO:0016887; GO:0043529	-	-	-	-
XLOC_019184	XLOC_019184	Solyc04g063360.3	4:55482808-55497416	OHr	24Hr	OK	10.4297	19.881	0.930697	2.17254	0.0023	0.0485646	yes	A0A3Q7GYC5	101254686	AAA domain-containing protein	Solanum lycopersicum (Tomato) (Lycopersicon esculentum)	-	proteolysis [GO:0006508]	membrane [GO:0016020]; mitochondrion [GO:0005739]	membrane [GO:0016020]; mitochondrion [GO:0005739]; ATP binding [GO:0005524]; ATP-dependent peptidase activity [GO:0004176]; metalloendopeptidase activity [GO:0004222]; proteolysis [GO:0006508]	ATP binding [GO:0005524]; ATP-dependent peptidase activity [GO:0004176]; metalloendopeptidase activity [GO:0004222]	GO:0004176; GO:0004222; GO:0005524; GO:0005739; GO:0006508; GO:0016020	-	sly:101254686;	-	-
XLOC_019207	XLOC_019207	Solyc04g070980.3	4:57909961-57912507	OHr	24Hr	OK	0.875135	11.6239	3.73145	3.52083	0.00195	0.0440866	yes	A0A3Q7G7B1	-	Uncharacterized protein	Solanum lycopersicum (Tomato) (Lycopersicon esculentum)	-	-	integral component of membrane [GO:0016021]	integral component of membrane [GO:0016021]	-	GO:0016021	-	-	-	-
XLOC_019212	XLOC_019212	Solyc04g071070.2	4:58068229-58069737	OHr	24Hr	OK	1.94439	11.7258	2.5923	3.11255	0.00025	0.0115292	yes	K4BT99	-	Extensin_2 domain-containing protein	Solanum lycopersicum (Tomato) (Lycopersicon esculentum)	-	plant-type cell wall organization [GO:0009664]	-	structural constituent of cell wall [GO:0005199]; plant-type cell wall organization [GO:0009664]	structural constituent of cell wall [GO:0005199]	GO:0005199; GO:0009664	-	-	-	-
XLOC_019230	XLOC_019230	Solyc04g071330.3	4:58344386-58352698	OHr	24Hr	OK	10.7986	4.35311	-1.31072	-2.58008	0.00105	0.0294492	yes	A0A3Q7G6A7	-	Uncharacterized protein	Solanum lycopersicum (Tomato) (Lycopersicon esculentum)	-	-	-	-	-	-	-	-	-	-
XLOC_019340	XLOC_019340	Solyc04g074300.3	4:60386665-60388501	OHr	24Hr	OK	568.192	1184.68	1.06004	2.73777	0.00065	0.0217123	yes	A0A3Q7G7F0	101258363	S5 DRBM domain-containing protein	Solanum lycopersicum (Tomato) (Lycopersicon esculentum)	-	translation [GO:0006412]	cytosolic small ribosomal subunit [GO:0022627]	cytosolic small ribosomal subunit [GO:0022627]; ATP binding [GO:0005524]; RNA binding [GO:0003723]; structural constituent of ribosome [GO:0003735]; translation [GO:0006412]	ATP binding [GO:0005524]; RNA binding [GO:0003723]; structural constituent of ribosome [GO:0003735]	GO:0003723; GO:0003735; GO:0005524; GO:0006412; GO:0022627	-	sly:101258363;	K02981;	Ribosome;
XLOC_019344	XLOC_019344	Solyc04g074410.2	4:60507540-60516683	OHr	24Hr	OK	75.5007	166.808	1.14363	2.80418	0.00015	0.00825178	yes	A0A3Q7G4X8	101260427	Uncharacterized protein	Solanum lycopersicum (Tomato) (Lycopersicon esculentum)	-	-	-	-	-	-	-	sly:101260427;	-	-
XLOC_019382	XLOC_019382	Solyc04g076340.3	4:61341251-61345445	OHr	24Hr	OK	40.3021	21.0792	-0.935039	-2.39604	0.00155	0.0380602	yes	A0A3Q7G5D6	101255390	Uncharacterized protein	Solanum lycopersicum (Tomato) (Lycopersicon esculentum)	-	-	-	-	-	-	-	sly:101255390;	-	-
XLOC_019419	XLOC_019419	Solyc04g077140.3	4:62167128-62169349	OHr	24Hr	OK	12.3882	29.3234	1.24308	3.06341	5e-05	0.00359283	yes	A0A3Q7G9H3	101246921	Uncharacterized protein	Solanum lycopersicum (Tomato) (Lycopersicon esculentum)	-	-	-	-	-	-	-	sly:101246921;	-	-
XLOC_019434	XLOC_019434	Solyc04g077510.3	4:62555769-62559059	OHr	24Hr	OK	6.3456	17.5893	1.47087	3.21605	5e-05	0.00359283	yes	A0A3Q7G8H8	101252681	Uncharacterized protein	Solanum lycopersicum (Tomato) (Lycopersicon esculentum)	-	developmental process [GO:0032502]; regulation of transcription, DNA-templated [GO:0006355]; transcription, DNA-templated [GO:0006351]	nucleus [GO:0005634]	nucleus [GO:0005634]; ATP binding [GO:0005524]; developmental process [GO:0032502]; regulation of transcription, DNA-templated [GO:0006355]; transcription, DNA-templated [GO:0006351]	ATP binding [GO:0005524]	GO:0005524; GO:0005634; GO:0006351; GO:0006355; GO:0032502	-	sly:101252681;	-	-
XLOC_019444	XLOC_019444	Solyc04g077835.1	4:62807774-62808471	OHr	24Hr	OK	0	1.18287	inf	-nan	0.00025	0.0115292	yes	A0A3Q7G9V5	-	Uncharacterized protein	Solanum lycopersicum (Tomato) (Lycopersicon esculentum)	-	-	-	-	-	-	-	-	-	-
XLOC_019470	XLOC_019470	Solyc04g078510.3	4:63317271-63321197	OHr	24Hr	OK	119.034	64.5131	-0.883704	-2.22722	0.0022	0.0472058	yes	A0A3Q7H1W9	-	Uncharacterized protein	Solanum lycopersicum (Tomato) (Lycopersicon esculentum)	-	protein retention in ER lumen [GO:0006621]; retrograde vesicle-mediated transport, Golgi to endoplasmic reticulum [GO:0006890]	endoplasmic reticulum [GO:0005783]; integral component of Golgi membrane [GO:0030173]	endoplasmic reticulum [GO:0005783]; integral component of Golgi membrane [GO:0030173]; protein retention in ER lumen [GO:0006621]; retrograde vesicle-mediated transport, Golgi to endoplasmic reticulum [GO:0006890]	-	GO:0005783; GO:0006621; GO:0006890; GO:0030173	-	-	-	-
XLOC_019474	XLOC_019474	Solyc04g078590.3	4:63359799-63363761	OHr	24Hr	OK	2.14628	6.31574	1.55711	2.87289	0.00025	0.0115292	yes	A0A3Q7H1Y5	101247315	Protein kinase domain-containing protein	Solanum lycopersicum (Tomato) (Lycopersicon esculentum)	-	-	integral component of membrane [GO:0016021]	integral component of membrane [GO:0016021]; ATP binding [GO:0005524]; protein kinase activity [GO:0004672]	ATP binding [GO:0005524]; protein kinase activity [GO:0004672]	GO:0004672; GO:0005524; GO:0016021	-	sly:101247315;	-	-
XLOC_019498	XLOC_019498	Solyc04g078940.3	4:63675908-63679377	OHr	24Hr	OK	8.77471	21.9777	1.32461	3.09722	0.0001	0.00611848	yes	O04394	dem 544196	Dem protein	Solanum lycopersicum (Tomato) (Lycopersicon esculentum)	-	-	cytoplasm [GO:0005737]; cytosol [GO:0005829]; nucleus [GO:0005634]; plasma membrane [GO:0005886]	cytoplasm [GO:0005737]; cytosol [GO:0005829]; nucleus [GO:0005634]; plasma membrane [GO:0005886]	-	GO:0005634; GO:0005737; GO:0005829; GO:0005886	-	sly:544196;	-	-
XLOC_019509	XLOC_019509	Solyc04g079310.3	4:63905154-63907414	OHr	24Hr	OK	20.5705	88.1596	2.09954	5.24023	5e-05	0.00359283	yes	A0A3Q7G6V3	-	Uncharacterized protein	Solanum lycopersicum (Tomato) (Lycopersicon esculentum)	-	-	cytosol [GO:0005829]	cytosol [GO:0005829]; mRNA binding [GO:0003729]	mRNA binding [GO:0003729]	GO:0003729; GO:0005829	-	-	-	-
XLOC_019523	XLOC_019523	Solyc04g079560.3	4:64069040-64074243	OHr	24Hr	OK	4.68963	10.0556	1.10045	2.22784	0.002	0.0447802	yes	A0A3Q7GAP7	101266818	Aa_trans domain-containing protein	Solanum lycopersicum (Tomato) (Lycopersicon esculentum)	-	amino acid transport [GO:0006865]	integral component of membrane [GO:0016021]; plasma membrane [GO:0005886]	integral component of membrane [GO:0016021]; plasma membrane [GO:0005886]; amino acid transport [GO:0006865]	-	GO:0005886; GO:0006865; GO:0016021	-	sly:101266818;	-	-
XLOC_019597	XLOC_019597	Solyc04g081080.1	4:65213489-65216900	OHr	24Hr	OK	1.39569	3.53025	1.33879	2.35682	0.00195	0.0440866	yes	A0A3Q7G7U0	101247216	Protein kinase domain-containing protein	Solanum lycopersicum (Tomato) (Lycopersicon esculentum)	-	-	integral component of membrane [GO:0016021]; plasma membrane [GO:0005886]	integral component of membrane [GO:0016021]; plasma membrane [GO:0005886]; ATP binding [GO:0005524]; protein kinase activity [GO:0004672]	ATP binding [GO:0005524]; protein kinase activity [GO:0004672]	GO:0004672; GO:0005524; GO:0005886; GO:0016021	-	sly:101247216;	-	-
XLOC_019605	XLOC_019605	Solyc04g081200.3	4:65281994-65292814	OHr	24Hr	OK	15.1853	30.3132	0.997272	2.43675	0.00065	0.0217123	yes	A0A3Q7G7W1	101256481	Uncharacterized protein	Solanum lycopersicum (Tomato) (Lycopersicon esculentum)	-	-	-	-	-	-	-	sly:101256481;	-	-
XLOC_019649	XLOC_019649	Solyc04g082050.3	4:65939536-65944790	OHr	24Hr	OK	70.9683	17.5265	-2.01764	-4.11117	5e-05	0.00359283	yes	A0A3Q7GC89	-	CRAL-TRIO domain-containing protein	Solanum lycopersicum (Tomato) (Lycopersicon esculentum)	-	-	-	-	-	-	-	-	-	-
XLOC_019684	XLOC_019684	Solyc04g082980.2	4:66517930-66535553	OHr	24Hr	OK	2.27417	5.27646	1.21423	2.39	0.0012	0.0322417	yes	A0A3Q7H4E1	-	Uncharacterized protein	Solanum lycopersicum (Tomato) (Lycopersicon esculentum)	-	RNA catabolic process [GO:0006401]	Ski complex [GO:0055087]	Ski complex [GO:0055087]; RNA catabolic process [GO:0006401]	-	GO:0006401; GO:0055087	-	-	-	-
XLOC_019726	XLOC_019726	Solyc04g005695.1	4:452343-457528	OHr	24Hr	OK	10.4225	24.3078	1.22172	2.55978	0.00055	0.0194961	yes	A0A3Q7FV86	101264616	Bet_v_1 domain-containing protein	Solanum lycopersicum (Tomato) (Lycopersicon esculentum)	-	defense response [GO:0006952]	-	defense response [GO:0006952]	-	GO:0006952	-	sly:101264616;	-	-
XLOC_019737	XLOC_019737	Solyc04g006970.3	4:663199-675042	OHr	24Hr	OK	6.9753	2.03373	-1.77813	-3.30962	5e-05	0.00359283	yes	A0A3Q7FX71	-	Phosphoenolpyruvate carboxylase (EC 4.1.1.31)	Solanum lycopersicum (Tomato) (Lycopersicon esculentum)	-	carbon fixation [GO:0015977]; tricarboxylic acid cycle [GO:0006099]	cytosol [GO:0005829]	cytosol [GO:0005829]; phosphoenolpyruvate carboxylase activity [GO:0008964]; carbon fixation [GO:0015977]; tricarboxylic acid cycle [GO:0006099]	phosphoenolpyruvate carboxylase activity [GO:0008964]	GO:0005829; GO:0006099; GO:0008964; GO:0015977	-	-	-	-
XLOC_019748	XLOC_019748	Solyc04g007210.3	4:904062-907238	OHr	24Hr	OK	20.0929	9.15006	-1.13483	-2.68502	0.0003	0.0130251	yes	A0A3Q7FVI4	101255581	Uncharacterized protein	Solanum lycopersicum (Tomato) (Lycopersicon esculentum)	-	regulation of transcription, DNA-templated [GO:0006355]	nucleus [GO:0005634]	nucleus [GO:0005634]; zinc ion binding [GO:0008270]; regulation of transcription, DNA-templated [GO:0006355]	zinc ion binding [GO:0008270]	GO:0005634; GO:0006355; GO:0008270	-	sly:101255581;	-	-
XLOC_019773	XLOC_019773	Solyc04g007730.3	4:1405730-1409020	OHr	24Hr	OK	252.206	93.9292	-1.42496	-3.08114	0.00025	0.0115292	yes	A0A3Q7FZ55	101256475	Uncharacterized protein	Solanum lycopersicum (Tomato) (Lycopersicon esculentum)	-	-	-	-	-	-	-	sly:101256475;	-	-
XLOC_019826	XLOC_019826	Solyc04g008850.1	4:2469940-2471380	OHr	24Hr	OK	6.75054	15.662	1.21419	2.61329	0.00105	0.0294492	yes	A0A3Q7FYA7	101246125	Peptidase A1 domain-containing protein	Solanum lycopersicum (Tomato) (Lycopersicon esculentum)	-	-	-	aspartic-type endopeptidase activity [GO:0004190]	aspartic-type endopeptidase activity [GO:0004190]	GO:0004190	-	sly:101246125;	-	-
XLOC_019837	XLOC_019837	Solyc04g009050.3	4:2611410-2617861	OHr	24Hr	OK	26.5386	11.5205	-1.20389	-2.88795	5e-05	0.00359283	yes	A0A3Q7FYJ1	-	Uncharacterized protein	Solanum lycopersicum (Tomato) (Lycopersicon esculentum)	-	circadian rhythm [GO:0007623]; regulation of transcription, DNA-templated [GO:0006355]	-	circadian rhythm [GO:0007623]; regulation of transcription, DNA-templated [GO:0006355]	-	GO:0006355; GO:0007623	-	-	-	-
XLOC_019890	XLOC_019890	Solyc04g010260.3	4:3582313-3588796	OHr	24Hr	OK	8.60803	16.3933	0.929353	2.27327	0.00165	0.0397264	yes	A0A3Q7G0H3	-	CPSF_A domain-containing protein	Solanum lycopersicum (Tomato) (Lycopersicon esculentum)	-	mRNA splicing, via spliceosome [GO:0000398]	nucleus [GO:0005634]	nucleus [GO:0005634]; nucleic acid binding [GO:0003676]; mRNA splicing, via spliceosome [GO:0000398]	nucleic acid binding [GO:0003676]	GO:0000398; GO:0003676; GO:0005634	-	-	-	-
XLOC_019899	XLOC_019899	Solyc04g011390.1	4:3865698-3866010	OHr	24Hr	OK	368.197	769.24	1.06296	3.05321	0.00035	0.0144513	yes	P35057	-	Histone H4	Solanum lycopersicum (Tomato) (Lycopersicon esculentum)	-	nucleosome assembly [GO:0006334]	host cell nucleus [GO:0042025]; nucleosome [GO:0000786]; nucleus [GO:0005634]	host cell nucleus [GO:0042025]; nucleosome [GO:0000786]; nucleus [GO:0005634]; DNA binding [GO:0003677]; protein heterodimerization activity [GO:0046982]; nucleosome assembly [GO:0006334]	DNA binding [GO:0003677]; protein heterodimerization activity [GO:0046982]	GO:0000786; GO:0003677; GO:0005634; GO:0006334; GO:0042025; GO:0046982	-	sly:101248209;sly:101256941;sly:101260642;sly:544080;sly:544081;	K11254;	-
XLOC_019940	XLOC_019940	Solyc04g014260.2	4:4560925-4562353	OHr	24Hr	OK	2.76834	11.7921	2.09072	3.35677	0.0002	0.0100755	yes	A0A3Q7FZL4	101246239	Uncharacterized protein	Solanum lycopersicum (Tomato) (Lycopersicon esculentum)	-	-	nucleus [GO:0005634]	nucleus [GO:0005634]; DNA binding [GO:0003677]	DNA binding [GO:0003677]	GO:0003677; GO:0005634	-	sly:101246239;	-	-
XLOC_020023	XLOC_020023	Solyc04g016240.3	4:7033295-7043257	OHr	24Hr	OK	10.0212	20.365	1.02304	2.47905	0.0005	0.0183554	yes	A0A3Q7G255	101262406	Nuclear pore protein	Solanum lycopersicum (Tomato) (Lycopersicon esculentum)	-	poly(A)+ mRNA export from nucleus [GO:0016973]; protein import into nucleus [GO:0006606]	membrane [GO:0016020]; nuclear pore [GO:0005643]	membrane [GO:0016020]; nuclear pore [GO:0005643]; structural constituent of nuclear pore [GO:0017056]; poly(A)+ mRNA export from nucleus [GO:0016973]; protein import into nucleus [GO:0006606]	structural constituent of nuclear pore [GO:0017056]	GO:0005643; GO:0006606; GO:0016020; GO:0016973; GO:0017056	-	sly:101262406;	K14309;	RNA transport;
XLOC_020035	XLOC_020035	Solyc04g016480.3	4:7305289-7315850	OHr	24Hr	OK	13.0224	5.96546	-1.12629	-2.51601	0.0003	0.0130251	yes	A0A3Q7G2A6	-	Uncharacterized protein	Solanum lycopersicum (Tomato) (Lycopersicon esculentum)	-	-	-	hydrolase activity [GO:0016787]	hydrolase activity [GO:0016787]	GO:0016787	-	-	-	-
XLOC_020040	XLOC_020040	Solyc04g016550.3	4:7370613-7387756	OHr	24Hr	OK	13.6501	5.54649	-1.29927	-2.85375	5e-05	0.00359283	yes	A0A3Q7GSV2	-	Uncharacterized protein	Solanum lycopersicum (Tomato) (Lycopersicon esculentum)	-	folic acid-containing compound biosynthetic process [GO:0009396]; one-carbon metabolic process [GO:0006730]; tetrahydrofolylpolyglutamate biosynthetic process [GO:0046901]	cytoplasm [GO:0005737]; cytosol [GO:0005829]; mitochondrion [GO:0005739]	cytoplasm [GO:0005737]; cytosol [GO:0005829]; mitochondrion [GO:0005739]; ATP binding [GO:0005524]; tetrahydrofolylpolyglutamate synthase activity [GO:0004326]; folic acid-containing compound biosynthetic process [GO:0009396]; one-carbon metabolic process [GO:0006730]; tetrahydrofolylpolyglutamate biosynthetic process [GO:0046901]	ATP binding [GO:0005524]; tetrahydrofolylpolyglutamate synthase activity [GO:0004326]	GO:0004326; GO:0005524; GO:0005737; GO:0005739; GO:0005829; GO:0006730; GO:0009396; GO:0046901	-	-	-	-
XLOC_020145	XLOC_020145	Solyc04g025450.2	4:22831624-22834433	OHr	24Hr	OK	9.76558	3.77243	-1.37221	-2.43394	0.00195	0.0440866	yes	A0A3Q7G264	-	Uncharacterized protein	Solanum lycopersicum (Tomato) (Lycopersicon esculentum)	-	-	-	-	-	-	-	-	-	-
XLOC_020197	XLOC_020197	Solyc04g045600.3	4:34202401-34213972	OHr	24Hr	OK	79.2996	38.723	-1.03412	-2.38395	0.0008	0.0250105	yes	A0A3Q7G2P2	-	Protein kinase domain-containing protein	Solanum lycopersicum (Tomato) (Lycopersicon esculentum)	-	-	-	ATP binding [GO:0005524]; protein serine/threonine kinase activity [GO:0004674]	ATP binding [GO:0005524]; protein serine/threonine kinase activity [GO:0004674]	GO:0004674; GO:0005524	-	-	-	-
XLOC_020223	XLOC_020223	Solyc04g049135.1	4:39729097-39731306	OHr	24Hr	OK	42.7658	17.7702	-1.267	-2.87902	0.0001	0.00611848	yes	A0A3Q7G0K1	-	Uncharacterized protein	Solanum lycopersicum (Tomato) (Lycopersicon esculentum)	-	-	-	-	-	-	-	-	-	-
XLOC_020305	XLOC_020305	Solyc04g050490.3	4:47283456-47292936	OHr	24Hr	OK	2.5461	7.24082	1.50786	2.50459	0.0009	0.0271302	yes	A0A3Q7GW17	-	Uncharacterized protein	Solanum lycopersicum (Tomato) (Lycopersicon esculentum)	-	-	-	-	-	-	-	-	-	-
XLOC_020314	XLOC_020314	Solyc04g050730.3	4:47994782-47998673	OHr	24Hr	OK	29.1418	69.703	1.25813	2.92361	5e-05	0.00359283	yes	A0A3Q7G198	101244365	Lipase_GDSL domain-containing protein	Solanum lycopersicum (Tomato) (Lycopersicon esculentum)	-	-	-	hydrolase activity, acting on ester bonds [GO:0016788]	hydrolase activity, acting on ester bonds [GO:0016788]	GO:0016788	-	sly:101244365;	-	-
XLOC_020430	XLOC_020430	Solyc04g054730.3	4:53038300-53043580	OHr	24Hr	OK	3.44198	12.3941	1.84834	3.72121	5e-05	0.00359283	yes	K4BSM1	ST2.2 101267799 ST2.1	Sulfate transporter 2.1-like protein (Sulfate transporter 2.2-like protein)	Solanum lycopersicum (Tomato) (Lycopersicon esculentum)	-	-	integral component of plasma membrane [GO:0005887]	integral component of plasma membrane [GO:0005887]; anion:anion antiporter activity [GO:0015301]; secondary active sulfate transmembrane transporter activity [GO:0008271]	anion:anion antiporter activity [GO:0015301]; secondary active sulfate transmembrane transporter activity [GO:0008271]	GO:0005887; GO:0008271; GO:0015301	-	sly:101267799;	K17469;	-
XLOC_020442	XLOC_020442	Solyc04g055010.3	4:53475306-53483005	OHr	24Hr	OK	24.1076	12.0083	-1.00546	-2.29723	0.00215	0.0465097	yes	A0A3Q7G636	101261910	Uncharacterized protein	Solanum lycopersicum (Tomato) (Lycopersicon esculentum)	-	mitochondrial cytochrome c oxidase assembly [GO:0033617]	integral component of membrane [GO:0016021]; mitochondrion [GO:0005739]	integral component of membrane [GO:0016021]; mitochondrion [GO:0005739]; mitochondrial cytochrome c oxidase assembly [GO:0033617]	-	GO:0005739; GO:0016021; GO:0033617	-	sly:101261910;	K07152;	-
XLOC_020490	XLOC_020490	Solyc04g057980.3	4:55039652-55040592	OHr	24Hr	OK	370.483	141.907	-1.38446	-3.40289	5e-05	0.00359283	yes	A0A3Q7G6B6	101247812	NAD(P)H dehydrogenase subunit M (NAD(P)H-quinone oxidoreductase subunit M, chloroplastic) (NADH-plastoquinone oxidoreductase subunit M)	Solanum lycopersicum (Tomato) (Lycopersicon esculentum)	-	-	chloroplast thylakoid membrane [GO:0009535]	chloroplast thylakoid membrane [GO:0009535]; oxidoreductase activity, acting on NAD(P)H, quinone or similar compound as acceptor [GO:0016655]; quinone binding [GO:0048038]	oxidoreductase activity, acting on NAD(P)H, quinone or similar compound as acceptor [GO:0016655]; quinone binding [GO:0048038]	GO:0009535; GO:0016655; GO:0048038	-	sly:101247812;	-	-
XLOC_020754	XLOC_020754	Solyc04g077490.3	4:62512498-62519587	OHr	24Hr	OK	2.37148	8.66853	1.87	3.78494	5e-05	0.00359283	yes	A0A060PVV0	LeANT 101251772	AINTEGUMENTA homolog	Solanum lycopersicum (Tomato) (Lycopersicon esculentum)	-	defense response [GO:0006952]	nucleus [GO:0005634]	nucleus [GO:0005634]; DNA binding [GO:0003677]; DNA-binding transcription factor activity [GO:0003700]; defense response [GO:0006952]	DNA binding [GO:0003677]; DNA-binding transcription factor activity [GO:0003700]	GO:0003677; GO:0003700; GO:0005634; GO:0006952	-	sly:101251772;	K09285;	-
XLOC_020756	XLOC_020756	Solyc04g077520.3	4:62563194-62564459	OHr	24Hr	OK	6.32321	16.1988	1.35716	2.55003	0.00085	0.025918	yes	A0A3Q7G9Q8	101254896	Uncharacterized protein	Solanum lycopersicum (Tomato) (Lycopersicon esculentum)	-	-	-	RNA binding [GO:0003723]	RNA binding [GO:0003723]	GO:0003723	-	sly:101254896;	K14411;	mRNA surveillance pathway;
XLOC_020826	XLOC_020826	Solyc04g079047.1	4:63730257-63742581	OHr	24Hr	OK	31.7803	15.0383	-1.07949	-2.63912	0.00045	0.0171305	yes	A0A3Q7GAF4	-	Uncharacterized protein	Solanum lycopersicum (Tomato) (Lycopersicon esculentum)	-	secondary metabolic process [GO:0019748]	-	serine-type carboxypeptidase activity [GO:0004185]; transferase activity, transferring acyl groups other than amino-acyl groups [GO:0016747]; secondary metabolic process [GO:0019748]	serine-type carboxypeptidase activity [GO:0004185]; transferase activity, transferring acyl groups other than amino-acyl groups [GO:0016747]	GO:0004185; GO:0016747; GO:0019748	-	-	-	-
XLOC_020828	XLOC_020828	Solyc04g079100.3	4:63767329-63777484	OHr	24Hr	OK	11.6815	4.21756	-1.46974	-3.28668	5e-05	0.00359283	yes	A0A3Q7GAA9	-	LNS2 domain-containing protein	Solanum lycopersicum (Tomato) (Lycopersicon esculentum)	-	cellular lipid metabolic process [GO:0044255]	-	phosphatidate phosphatase activity [GO:0008195]; cellular lipid metabolic process [GO:0044255]	phosphatidate phosphatase activity [GO:0008195]	GO:0008195; GO:0044255	-	-	-	-
XLOC_020848	XLOC_020848	Solyc04g079550.3	4:64058627-64062138	OHr	24Hr	OK	11.007	31.812	1.53115	3.61711	5e-05	0.00359283	yes	A0A3Q7G9I2	-	Peptidase_S26 domain-containing protein	Solanum lycopersicum (Tomato) (Lycopersicon esculentum)	-	signal peptide processing [GO:0006465]; thylakoid membrane organization [GO:0010027]	chloroplast thylakoid membrane [GO:0009535]; integral component of plasma membrane [GO:0005887]	chloroplast thylakoid membrane [GO:0009535]; integral component of plasma membrane [GO:0005887]; serine-type endopeptidase activity [GO:0004252]; signal peptide processing [GO:0006465]; thylakoid membrane organization [GO:0010027]	serine-type endopeptidase activity [GO:0004252]	GO:0004252; GO:0005887; GO:0006465; GO:0009535; GO:0010027	-	-	-	-
XLOC_020864	XLOC_020864	Solyc04g079860.1	4:64268574-64269606	OHr	24Hr	OK	2.95678	9.40438	1.66931	2.3844	0.00205	0.045244	yes	A0A3Q7G756	101247911	Hexosyltransferase (EC 2.4.1.-)	Solanum lycopersicum (Tomato) (Lycopersicon esculentum)	-	-	Golgi apparatus [GO:0005794]	Golgi apparatus [GO:0005794]; transferase activity, transferring glycosyl groups [GO:0016757]	transferase activity, transferring glycosyl groups [GO:0016757]	GO:0005794; GO:0016757	-	sly:101247911;	K20893;	-
XLOC_020871	XLOC_020871	Solyc04g080040.3	4:64418088-64424235	OHr	24Hr	OK	20.3854	10.1418	-1.00722	-2.35987	0.001	0.0288769	yes	A0A3Q7G784	-	Uncharacterized protein	Solanum lycopersicum (Tomato) (Lycopersicon esculentum)	-	clathrin coat disassembly [GO:0072318]; clathrin-dependent endocytosis [GO:0072583]; receptor-mediated endocytosis [GO:0006898]	cytoplasm [GO:0005737]; intracellular membrane-bounded organelle [GO:0043231]; vesicle [GO:0031982]	cytoplasm [GO:0005737]; intracellular membrane-bounded organelle [GO:0043231]; vesicle [GO:0031982]; clathrin binding [GO:0030276]; clathrin coat disassembly [GO:0072318]; clathrin-dependent endocytosis [GO:0072583]; receptor-mediated endocytosis [GO:0006898]	clathrin binding [GO:0030276]	GO:0005737; GO:0006898; GO:0030276; GO:0031982; GO:0043231; GO:0072318; GO:0072583	-	sly:101252682;	-	-
XLOC_020886	XLOC_020886	Solyc04g080260.3	4:64583945-64586870	OHr	24Hr	OK	16.1964	33.9892	1.06941	2.50448	0.0009	0.0271302	yes	A0A3Q7G7D3	-	Uncharacterized protein	Solanum lycopersicum (Tomato) (Lycopersicon esculentum)	-	carbohydrate metabolic process [GO:0005975]; defense response [GO:0006952]	anchored component of plasma membrane [GO:0046658]	anchored component of plasma membrane [GO:0046658]; hydrolase activity, hydrolyzing O-glycosyl compounds [GO:0004553]; carbohydrate metabolic process [GO:0005975]; defense response [GO:0006952]	hydrolase activity, hydrolyzing O-glycosyl compounds [GO:0004553]	GO:0004553; GO:0005975; GO:0006952; GO:0046658	-	-	-	-
XLOC_020891	XLOC_020891	Solyc04g080360.3	4:64652438-64657244	OHr	24Hr	OK	16.114	7.31613	-1.13917	-2.58438	0.0003	0.0130251	yes	A0A3Q7H2W3	-	Methyltransferase (EC 2.1.1.-)	Solanum lycopersicum (Tomato) (Lycopersicon esculentum)	-	methylation [GO:0032259]	cytoplasm [GO:0005737]; endosome [GO:0005768]; integral component of membrane [GO:0016021]; trans-Golgi network [GO:0005802]	cytoplasm [GO:0005737]; endosome [GO:0005768]; integral component of membrane [GO:0016021]; trans-Golgi network [GO:0005802]; methyltransferase activity [GO:0008168]; methylation [GO:0032259]	methyltransferase activity [GO:0008168]	GO:0005737; GO:0005768; GO:0005802; GO:0008168; GO:0016021; GO:0032259	-	-	-	-
XLOC_020907	XLOC_020907	Solyc04g080685.1	4:64871079-64874453	OHr	24Hr	OK	6.74255	1.45133	-2.21592	-3.10267	0.0011	0.030167	yes	A0A3Q7H317	-	CRAL-TRIO domain-containing protein	Solanum lycopersicum (Tomato) (Lycopersicon esculentum)	-	-	-	-	-	-	-	-	-	-
XLOC_020926	XLOC_020926	Solyc04g080940.3	4:65072207-65075352	OHr	24Hr	OK	5.42041	29.3574	2.43725	4.81022	5e-05	0.00359283	yes	A0A3Q7GB70	-	WAT1-related protein	Solanum lycopersicum (Tomato) (Lycopersicon esculentum)	-	-	integral component of membrane [GO:0016021]; plasma membrane [GO:0005886]	integral component of membrane [GO:0016021]; plasma membrane [GO:0005886]; transmembrane transporter activity [GO:0022857]	transmembrane transporter activity [GO:0022857]	GO:0005886; GO:0016021; GO:0022857	-	-	-	-
XLOC_020940	XLOC_020940	Solyc04g081235.1	4:65311366-65318008	OHr	24Hr	OK	1.41557	8.50869	2.58755	4.84816	5e-05	0.00359283	yes	A0A3Q7H3B0	-	Auxin response factor	Solanum lycopersicum (Tomato) (Lycopersicon esculentum)	-	auxin-activated signaling pathway [GO:0009734]; regulation of transcription, DNA-templated [GO:0006355]	nucleus [GO:0005634]	nucleus [GO:0005634]; DNA binding [GO:0003677]; auxin-activated signaling pathway [GO:0009734]; regulation of transcription, DNA-templated [GO:0006355]	DNA binding [GO:0003677]	GO:0003677; GO:0005634; GO:0006355; GO:0009734	-	-	-	-
XLOC_020946	XLOC_020946	Solyc04g081360.3	4:65456306-65462238	OHr	24Hr	OK	7.85349	19.3429	1.3004	2.80699	0.0001	0.00611848	yes	A0A3Q7GBV9	101261023	tRNA (adenine(58)-N(1))-methyltransferase non-catalytic subunit TRM6	Solanum lycopersicum (Tomato) (Lycopersicon esculentum)	-	tRNA methylation [GO:0030488]	nucleus [GO:0005634]; tRNA (m1A) methyltransferase complex [GO:0031515]	nucleus [GO:0005634]; tRNA (m1A) methyltransferase complex [GO:0031515]; tRNA methylation [GO:0030488]	-	GO:0005634; GO:0030488; GO:0031515	-	sly:101261023;	K03256;	-
XLOC_020958	XLOC_020958	Solyc04g081650.3	4:65693088-65694441	OHr	24Hr	OK	16.0941	4.88042	-1.72145	-3.06297	0.00015	0.00825178	yes	A0A3Q7GBJ9	-	Uncharacterized protein	Solanum lycopersicum (Tomato) (Lycopersicon esculentum)	-	cell cycle [GO:0007049]; cell division [GO:0051301]	host cell nucleus [GO:0042025]	host cell nucleus [GO:0042025]; cell cycle [GO:0007049]; cell division [GO:0051301]	-	GO:0007049; GO:0042025; GO:0051301	-	-	-	-
XLOC_020981	XLOC_020981	Solyc04g082070.3	4:65945515-65948324	OHr	24Hr	OK	7.70555	18.6744	1.27709	2.89059	0.00025	0.0115292	yes	A0A3Q7GBQ9	-	PseudoU_synth_1 domain-containing protein	Solanum lycopersicum (Tomato) (Lycopersicon esculentum)	-	mRNA pseudouridine synthesis [GO:1990481]; tRNA pseudouridine synthesis [GO:0031119]	nucleus [GO:0005634]	nucleus [GO:0005634]; pseudouridine synthase activity [GO:0009982]; RNA binding [GO:0003723]; mRNA pseudouridine synthesis [GO:1990481]; tRNA pseudouridine synthesis [GO:0031119]	pseudouridine synthase activity [GO:0009982]; RNA binding [GO:0003723]	GO:0003723; GO:0005634; GO:0009982; GO:0031119; GO:1990481	-	sly:101250299;	K06173;	-
XLOC_021003	XLOC_021003	Solyc04g082500.3	4:66238340-66253598	OHr	24Hr	OK	1.59532	4.07239	1.35203	2.47724	0.0009	0.0271302	yes	A0A3Q7H402	-	Uncharacterized protein	Solanum lycopersicum (Tomato) (Lycopersicon esculentum)	-	-	-	ATP binding [GO:0005524]; protein serine/threonine kinase activity [GO:0004674]	ATP binding [GO:0005524]; protein serine/threonine kinase activity [GO:0004674]	GO:0004674; GO:0005524	-	-	-	-
XLOC_021022	XLOC_021022	Solyc04g082840.3	4:66455414-66457486	OHr	24Hr	OK	27.0898	55.4035	1.03223	2.37915	0.0008	0.0250105	yes	Q9FSH4	cdkB2 543769	B2-type cyclin dependent kinase	Solanum lycopersicum (Tomato) (Lycopersicon esculentum)	-	G1/S transition of mitotic cell cycle [GO:0000082]; positive regulation of cell population proliferation [GO:0008284]; protein phosphorylation [GO:0006468]; regulation of G2/M transition of mitotic cell cycle [GO:0010389]; regulation of gene expression [GO:0010468]	cyclin-dependent protein kinase holoenzyme complex [GO:0000307]; cytoplasm [GO:0005737]; nucleus [GO:0005634]	cyclin-dependent protein kinase holoenzyme complex [GO:0000307]; cytoplasm [GO:0005737]; nucleus [GO:0005634]; ATP binding [GO:0005524]; cyclin binding [GO:0030332]; cyclin-dependent protein serine/threonine kinase activity [GO:0004693]; G1/S transition of mitotic cell cycle [GO:0000082]; positive regulation of cell population proliferation [GO:0008284]; protein phosphorylation [GO:0006468]; regu…	ATP binding [GO:0005524]; cyclin binding [GO:0030332]; cyclin-dependent protein serine/threonine kinase activity [GO:0004693]	GO:0000082; GO:0000307; GO:0004693; GO:0005524; GO:0005634; GO:0005737; GO:0006468; GO:0008284; GO:0010389; GO:0010468; GO:0030332	-	sly:543769;	K07760;	-
XLOC_021159	XLOC_021159	Solyc05g007780.3	5:2237429-2239500	OHr	24Hr	OK	453.005	215.899	-1.06917	-2.68313	0.00025	0.0115292	yes	A0A3Q7GDR0	101245163	Uncharacterized protein	Solanum lycopersicum (Tomato) (Lycopersicon esculentum)	-	photosynthetic electron transport chain [GO:0009767]	chloroplast [GO:0009507]; extrinsic component of membrane [GO:0019898]; photosystem II oxygen evolving complex [GO:0009654]	chloroplast [GO:0009507]; extrinsic component of membrane [GO:0019898]; photosystem II oxygen evolving complex [GO:0009654]; calcium ion binding [GO:0005509]; electron transporter, transferring electrons within the cyclic electron transport pathway of photosynthesis activity [GO:0045156]; photosynthetic electron transport chain [GO:0009767]	calcium ion binding [GO:0005509]; electron transporter, transferring electrons within the cyclic electron transport pathway of photosynthesis activity [GO:0045156]	GO:0005509; GO:0009507; GO:0009654; GO:0009767; GO:0019898; GO:0045156	-	-	-	-
XLOC_021195	XLOC_021195	Solyc05g008480.3	5:2827857-2830293	OHr	24Hr	OK	14.4805	38.2713	1.40215	2.59001	0.0008	0.0250105	yes	A0A3Q7H6G0	101263022	Uncharacterized protein	Solanum lycopersicum (Tomato) (Lycopersicon esculentum)	-	DNA replication-dependent nucleosome assembly [GO:0006335]; DNA replication-independent nucleosome assembly [GO:0006336]	nuclear chromatin [GO:0000790]	nuclear chromatin [GO:0000790]; histone binding [GO:0042393]; DNA replication-dependent nucleosome assembly [GO:0006335]; DNA replication-independent nucleosome assembly [GO:0006336]	histone binding [GO:0042393]	GO:0000790; GO:0006335; GO:0006336; GO:0042393	-	sly:101263022;	K10753;	-
XLOC_021208	XLOC_021208	Solyc05g008637.1	5:2941689-2942884	OHr	24Hr	OK	49.4304	16.3697	-1.59437	-3.11455	5e-05	0.00359283	yes	A0A3Q7GE47	-	Uncharacterized protein	Solanum lycopersicum (Tomato) (Lycopersicon esculentum)	-	-	-	-	-	-	-	-	-	-
XLOC_021311	XLOC_021311	Solyc05g010775.1	5:4974951-4976107	OHr	24Hr	OK	0	0.745285	inf	-nan	5e-05	0.00359283	yes	A0A3Q7GEA0	-	Uncharacterized protein	Solanum lycopersicum (Tomato) (Lycopersicon esculentum)	-	-	-	-	-	-	-	-	-	-
XLOC_021386	XLOC_021386	Solyc05g013160.3	5:6245115-6249939	OHr	24Hr	OK	41.1571	22.278	-0.885523	-2.16572	0.0016	0.038876	yes	A0A3Q7GEZ4	101259632	SET domain-containing protein	Solanum lycopersicum (Tomato) (Lycopersicon esculentum)	-	peptidyl-lysine monomethylation [GO:0018026]	chloroplast [GO:0009507]	chloroplast [GO:0009507]; [ribulose-bisphosphate carboxylase]-lysine N-methyltransferase activity [GO:0030785]; protein-lysine N-methyltransferase activity [GO:0016279]; peptidyl-lysine monomethylation [GO:0018026]	[ribulose-bisphosphate carboxylase]-lysine N-methyltransferase activity [GO:0030785]; protein-lysine N-methyltransferase activity [GO:0016279]	GO:0009507; GO:0016279; GO:0018026; GO:0030785	-	sly:101259632;	K00592;	-
XLOC_021425	XLOC_021425	Solyc05g013990.3	5:7492623-7500147	OHr	24Hr	OK	46.8578	97.4107	1.05579	2.61327	0.0001	0.00611848	yes	A0A3Q7GD89	101251777	T-complex protein 1 subunit epsilon	Solanum lycopersicum (Tomato) (Lycopersicon esculentum)	-	protein folding [GO:0006457]	chaperonin-containing T-complex [GO:0005832]	chaperonin-containing T-complex [GO:0005832]; ATP binding [GO:0005524]; unfolded protein binding [GO:0051082]; protein folding [GO:0006457]	ATP binding [GO:0005524]; unfolded protein binding [GO:0051082]	GO:0005524; GO:0005832; GO:0006457; GO:0051082	-	sly:101251777;	K09497;	-
XLOC_021431	XLOC_021431	Solyc05g014110.3	5:7799316-7802364	OHr	24Hr	OK	26.001	9.63989	-1.43148	-2.94073	0.0001	0.00611848	yes	A0A3Q7H9A4	-	Uncharacterized protein	Solanum lycopersicum (Tomato) (Lycopersicon esculentum)	-	-	cytosol [GO:0005829]	cytosol [GO:0005829]	-	GO:0005829	-	-	-	-
XLOC_021514	XLOC_021514	Solyc05g015861.1	5:12533727-12535679	OHr	24Hr	OK	14.9978	5.44541	-1.46164	-2.63545	0.0008	0.0250105	yes	A0A3Q7GHJ8	-	Uncharacterized protein	Solanum lycopersicum (Tomato) (Lycopersicon esculentum)	-	sphingolipid catabolic process [GO:0030149]; sphingolipid metabolic process [GO:0006665]	endoplasmic reticulum [GO:0005783]	endoplasmic reticulum [GO:0005783]; sphinganine-1-phosphate aldolase activity [GO:0008117]; sphingolipid catabolic process [GO:0030149]; sphingolipid metabolic process [GO:0006665]	sphinganine-1-phosphate aldolase activity [GO:0008117]	GO:0005783; GO:0006665; GO:0008117; GO:0030149	-	-	-	-
XLOC_021633	XLOC_021633	Solyc05g023680.3	5:28966316-28970641	OHr	24Hr	OK	9.60247	20.3997	1.08707	2.6401	0.00045	0.0171305	yes	A0A3Q7GHS7	101264121	RING-type E3 ubiquitin transferase (EC 2.3.2.27)	Solanum lycopersicum (Tomato) (Lycopersicon esculentum)	PATHWAY: Protein modification; protein ubiquitination. {ECO:0000256|ARBA:ARBA00004906}.	chromatin organization [GO:0006325]; maintenance of DNA methylation [GO:0010216]; protein ubiquitination [GO:0016567]	nuclear heterochromatin [GO:0005720]	nuclear heterochromatin [GO:0005720]; DNA binding [GO:0003677]; metal ion binding [GO:0046872]; ubiquitin protein ligase activity [GO:0061630]; chromatin organization [GO:0006325]; maintenance of DNA methylation [GO:0010216]; protein ubiquitination [GO:0016567]	DNA binding [GO:0003677]; metal ion binding [GO:0046872]; ubiquitin protein ligase activity [GO:0061630]	GO:0003677; GO:0005720; GO:0006325; GO:0010216; GO:0016567; GO:0046872; GO:0061630	UPA00143	sly:101264121;	K10638;	-
XLOC_021741	XLOC_021741	Solyc05g026570.3	5:42053701-42054923	OHr	24Hr	OK	142.462	62.3546	-1.19201	-2.87136	0.0003	0.0130251	yes	A0A3Q7GJT3	101243784	Uncharacterized protein	Solanum lycopersicum (Tomato) (Lycopersicon esculentum)	-	photosynthetic electron transport in photosystem I [GO:0009773]	chloroplast thylakoid membrane [GO:0009535]; integral component of membrane [GO:0016021]; NAD(P)H dehydrogenase complex (plastoquinone) [GO:0010598]	chloroplast thylakoid membrane [GO:0009535]; integral component of membrane [GO:0016021]; NAD(P)H dehydrogenase complex (plastoquinone) [GO:0010598]; photosynthetic electron transport in photosystem I [GO:0009773]	-	GO:0009535; GO:0009773; GO:0010598; GO:0016021	-	sly:101243784;	-	-
XLOC_021812	XLOC_021812	Solyc05g042120.3	5:55819807-55838303	OHr	24Hr	OK	10.584	5.04435	-1.06915	-2.32408	0.00125	0.0331527	yes	A0A3Q7HDB7	-	Uncharacterized protein	Solanum lycopersicum (Tomato) (Lycopersicon esculentum)	-	-	-	-	-	-	-	sly:101251886;	-	-
XLOC_021818	XLOC_021818	Solyc05g043330.3	5:56830039-56834504	OHr	24Hr	OK	11.5893	26.0405	1.16797	2.51426	0.0011	0.030167	yes	A0A3Q7GJI7	101250696	Lipase_GDSL domain-containing protein	Solanum lycopersicum (Tomato) (Lycopersicon esculentum)	-	-	integral component of membrane [GO:0016021]	integral component of membrane [GO:0016021]; hydrolase activity, acting on ester bonds [GO:0016788]	hydrolase activity, acting on ester bonds [GO:0016788]	GO:0016021; GO:0016788	-	sly:101250696;	-	-
XLOC_021964	XLOC_021964	Solyc05g050935.1	5:62015752-62017385	OHr	24Hr	OK	0	1.36739	inf	-nan	0.00025	0.0115292	yes	A0A3Q7GN84	-	Uncharacterized protein	Solanum lycopersicum (Tomato) (Lycopersicon esculentum)	-	-	-	-	-	-	-	-	-	-
XLOC_021978	XLOC_021978	Solyc05g051240.1	5:62370193-62371537	OHr	24Hr	OK	13.9873	46.2681	1.72591	3.68043	5e-05	0.00359283	yes	A0A3Q7GM16	101261332	Peptidase A1 domain-containing protein	Solanum lycopersicum (Tomato) (Lycopersicon esculentum)	-	proteolysis [GO:0006508]	-	aspartic-type endopeptidase activity [GO:0004190]; proteolysis [GO:0006508]	aspartic-type endopeptidase activity [GO:0004190]	GO:0004190; GO:0006508	-	sly:101261332;	-	-
XLOC_022045	XLOC_022045	Solyc05g052470.3	5:63536337-63540146	OHr	24Hr	OK	10.2838	4.25825	-1.27204	-2.30437	0.00235	0.0493953	yes	A0A3Q7GLI0	101260346	Ferritin (EC 1.16.3.1)	Solanum lycopersicum (Tomato) (Lycopersicon esculentum)	-	intracellular sequestering of iron ion [GO:0006880]; iron ion transport [GO:0006826]	chloroplast [GO:0009507]; cytoplasm [GO:0005737]	chloroplast [GO:0009507]; cytoplasm [GO:0005737]; ferric iron binding [GO:0008199]; ferrous iron binding [GO:0008198]; ferroxidase activity [GO:0004322]; iron ion binding [GO:0005506]; intracellular sequestering of iron ion [GO:0006880]; iron ion transport [GO:0006826]	ferric iron binding [GO:0008199]; ferrous iron binding [GO:0008198]; ferroxidase activity [GO:0004322]; iron ion binding [GO:0005506]	GO:0004322; GO:0005506; GO:0005737; GO:0006826; GO:0006880; GO:0008198; GO:0008199; GO:0009507	-	sly:101260346;	K00522;	Ferroptosis; Necroptosis;
XLOC_022103	XLOC_022103	Solyc05g053650.3	5:64559896-64568111	OHr	24Hr	OK	14.4122	27.4194	0.927906	2.29169	0.00165	0.0397264	yes	A0A3Q7HGF9	101259750	26S proteasome non-ATPase regulatory subunit 1 homolog	Solanum lycopersicum (Tomato) (Lycopersicon esculentum)	-	proteasome-mediated ubiquitin-dependent protein catabolic process [GO:0043161]; regulation of protein catabolic process [GO:0042176]	integral component of membrane [GO:0016021]; nucleus [GO:0005634]; proteasome regulatory particle, base subcomplex [GO:0008540]; proteasome storage granule [GO:0034515]	integral component of membrane [GO:0016021]; nucleus [GO:0005634]; proteasome regulatory particle, base subcomplex [GO:0008540]; proteasome storage granule [GO:0034515]; enzyme regulator activity [GO:0030234]; proteasome-mediated ubiquitin-dependent protein catabolic process [GO:0043161]; regulation of protein catabolic process [GO:0042176]	enzyme regulator activity [GO:0030234]	GO:0005634; GO:0008540; GO:0016021; GO:0030234; GO:0034515; GO:0042176; GO:0043161	-	sly:101259750;	K03032;	Proteasome;
XLOC_022153	XLOC_022153	Solyc05g054610.1	5:65334914-65335226	OHr	24Hr	OK	279.091	600.48	1.10538	3.48398	0.00055	0.0194961	yes	P35057	-	Histone H4	Solanum lycopersicum (Tomato) (Lycopersicon esculentum)	-	nucleosome assembly [GO:0006334]	host cell nucleus [GO:0042025]; nucleosome [GO:0000786]; nucleus [GO:0005634]	host cell nucleus [GO:0042025]; nucleosome [GO:0000786]; nucleus [GO:0005634]; DNA binding [GO:0003677]; protein heterodimerization activity [GO:0046982]; nucleosome assembly [GO:0006334]	DNA binding [GO:0003677]; protein heterodimerization activity [GO:0046982]	GO:0000786; GO:0003677; GO:0005634; GO:0006334; GO:0042025; GO:0046982	-	sly:101248209;sly:101256941;sly:101260642;sly:544080;sly:544081;	K11254;	-
XLOC_022214	XLOC_022214	Solyc05g055990.3	5:66241864-66243953	OHr	24Hr	OK	10.8265	28.6559	1.40427	2.82439	0.0003	0.0130251	yes	A0A3Q7GN80	101255098	Uncharacterized protein	Solanum lycopersicum (Tomato) (Lycopersicon esculentum)	-	-	integral component of membrane [GO:0016021]; plasma membrane [GO:0005886]	integral component of membrane [GO:0016021]; plasma membrane [GO:0005886]; water channel activity [GO:0015250]	water channel activity [GO:0015250]	GO:0005886; GO:0015250; GO:0016021	-	sly:101255098;	K09872;	-
XLOC_022281	XLOC_022281	Solyc05g005620.3	5:426461-439607	OHr	24Hr	OK	39.8323	18.0317	-1.1434	-2.78118	0.00015	0.00825178	yes	A0A3Q7G987	-	Uncharacterized protein	Solanum lycopersicum (Tomato) (Lycopersicon esculentum)	-	mRNA processing [GO:0006397]	-	RNA binding [GO:0003723]; mRNA processing [GO:0006397]	RNA binding [GO:0003723]	GO:0003723; GO:0006397	-	-	-	-
XLOC_022285	XLOC_022285	Solyc05g005690.1	5:510034-510478	OHr	24Hr	OK	238.729	549.044	1.20155	3.34209	0.0002	0.0100755	yes	A0A3Q7GDB0	101254200	Uncharacterized protein	Solanum lycopersicum (Tomato) (Lycopersicon esculentum)	-	maturation of SSU-rRNA from tricistronic rRNA transcript (SSU-rRNA, 5.8S rRNA, LSU-rRNA) [GO:0000462]; translation [GO:0006412]	cytosolic small ribosomal subunit [GO:0022627]; small ribosomal subunit [GO:0015935]	cytosolic small ribosomal subunit [GO:0022627]; small ribosomal subunit [GO:0015935]; ATP binding [GO:0005524]; RNA binding [GO:0003723]; structural constituent of ribosome [GO:0003735]; maturation of SSU-rRNA from tricistronic rRNA transcript (SSU-rRNA, 5.8S rRNA, LSU-rRNA) [GO:0000462]; translation [GO:0006412]	ATP binding [GO:0005524]; RNA binding [GO:0003723]; structural constituent of ribosome [GO:0003735]	GO:0000462; GO:0003723; GO:0003735; GO:0005524; GO:0006412; GO:0015935; GO:0022627	-	sly:101254200;	K02960;	Ribosome;
XLOC_022343	XLOC_022343	Solyc05g006900.2	5:1492987-1500040	OHr	24Hr	OK	10.2323	21.083	1.04295	2.44872	0.00125	0.0331527	yes	A0A3Q7GDA6	-	Uncharacterized protein	Solanum lycopersicum (Tomato) (Lycopersicon esculentum)	-	-	-	-	-	-	-	sly:101253779;	-	-
XLOC_022353	XLOC_022353	Solyc05g007090.3	5:1668459-1672455	OHr	24Hr	OK	27.0154	12.2789	-1.13761	-2.58415	0.0003	0.0130251	yes	A0A3Q7H5N1	-	CCHC-type domain-containing protein	Solanum lycopersicum (Tomato) (Lycopersicon esculentum)	-	positive regulation of cytoplasmic translation [GO:2000767]	cytoplasm [GO:0005737]	cytoplasm [GO:0005737]; mRNA binding [GO:0003729]; single-stranded RNA binding [GO:0003727]; translation regulator activity [GO:0045182]; zinc ion binding [GO:0008270]; positive regulation of cytoplasmic translation [GO:2000767]	mRNA binding [GO:0003729]; single-stranded RNA binding [GO:0003727]; translation regulator activity [GO:0045182]; zinc ion binding [GO:0008270]	GO:0003727; GO:0003729; GO:0005737; GO:0008270; GO:0045182; GO:2000767	-	-	-	-
XLOC_022438	XLOC_022438	Solyc05g008920.3	5:3124014-3131132	OHr	24Hr	OK	63.5909	29.5959	-1.10342	-2.75476	0.0002	0.0100755	yes	A0A3Q7GE96	-	Uncharacterized protein	Solanum lycopersicum (Tomato) (Lycopersicon esculentum)	-	-	-	-	-	-	-	sly:101245647;	-	-
XLOC_022442	XLOC_022442	Solyc05g009080.3	5:3224538-3228624	OHr	24Hr	OK	36.4443	19.0566	-0.935402	-2.25609	0.0017	0.0406138	yes	A0A3Q7H6R7	-	Uncharacterized protein	Solanum lycopersicum (Tomato) (Lycopersicon esculentum)	-	-	-	-	-	-	-	-	-	-
XLOC_022476	XLOC_022476	Solyc05g009680.1	5:3876819-3878268	OHr	24Hr	OK	25.9375	49.2647	0.925518	2.22563	0.0023	0.0485646	yes	A0A3Q7H748	101261813	Peptidase A1 domain-containing protein	Solanum lycopersicum (Tomato) (Lycopersicon esculentum)	-	-	-	aspartic-type endopeptidase activity [GO:0004190]	aspartic-type endopeptidase activity [GO:0004190]	GO:0004190	-	sly:101261813;	K22683;	-
XLOC_022519	XLOC_022519	Solyc05g010470.3	5:4706291-4711829	OHr	24Hr	OK	5.35128	10.849	1.01961	2.3312	0.00095	0.0278231	yes	A0A3Q7GBY7	-	WD_REPEATS_REGION domain-containing protein	Solanum lycopersicum (Tomato) (Lycopersicon esculentum)	-	positive regulation of transcription by RNA polymerase I [GO:0045943]; rRNA processing [GO:0006364]	nucleolus [GO:0005730]	nucleolus [GO:0005730]; positive regulation of transcription by RNA polymerase I [GO:0045943]; rRNA processing [GO:0006364]	-	GO:0005730; GO:0006364; GO:0045943	-	sly:101251776;	K14549;	Ribosome biogenesis in eukaryotes;
XLOC_022519	XLOC_022519	Solyc05g010475.1	5:4706291-4711829	OHr	24Hr	OK	5.35128	10.849	1.01961	2.3312	0.00095	0.0278231	yes	A0A3Q7H7L6	-	Uncharacterized protein	Solanum lycopersicum (Tomato) (Lycopersicon esculentum)	-	-	-	-	-	-	-	sly:101251473;	-	-
XLOC_022539	XLOC_022539	Solyc05g010810.2	5:4976916-4991108	OHr	24Hr	OK	3.46432	7.67353	1.14732	2.58193	0.0002	0.0100755	yes	A0A3Q7GG94	-	PI3K/PI4K domain-containing protein	Solanum lycopersicum (Tomato) (Lycopersicon esculentum)	-	-	-	-	-	-	-	-	-	-
XLOC_022589	XLOC_022589	Solyc05g012700.3	5:5890440-5893974	OHr	24Hr	OK	117.39	61.1367	-0.941202	-2.29322	0.00185	0.0428179	yes	A0A3Q7GFW3	101252876	Uncharacterized protein	Solanum lycopersicum (Tomato) (Lycopersicon esculentum)	-	-	chloroplast [GO:0009507]; integral component of membrane [GO:0016021]	chloroplast [GO:0009507]; integral component of membrane [GO:0016021]	-	GO:0009507; GO:0016021	-	sly:101252876;	-	-
XLOC_022620	XLOC_022620	Solyc05g013300.1	5:6401212-6402184	OHr	24Hr	OK	31.8157	14.7236	-1.11161	-2.38286	0.00135	0.0348575	yes	Q9LLC7	101264008	LescPth2	Solanum lycopersicum (Tomato) (Lycopersicon esculentum)	-	protein autophosphorylation [GO:0046777]	plasma membrane [GO:0005886]; plasmodesma [GO:0009506]	plasma membrane [GO:0005886]; plasmodesma [GO:0009506]; ATP binding [GO:0005524]; protein kinase activity [GO:0004672]; protein serine/threonine kinase activity [GO:0004674]; protein autophosphorylation [GO:0046777]	ATP binding [GO:0005524]; protein kinase activity [GO:0004672]; protein serine/threonine kinase activity [GO:0004674]	GO:0004672; GO:0004674; GO:0005524; GO:0005886; GO:0009506; GO:0046777	-	sly:101264008;	-	-
XLOC_022639	XLOC_022639	Solyc05g013700.3	5:6997070-7004202	OHr	24Hr	OK	8.1287	16.1124	0.987072	2.41631	0.00105	0.0294492	yes	A0A3Q7GHG2	-	Uncharacterized protein	Solanum lycopersicum (Tomato) (Lycopersicon esculentum)	-	-	-	mRNA binding [GO:0003729]; translation initiation factor activity [GO:0003743]	mRNA binding [GO:0003729]; translation initiation factor activity [GO:0003743]	GO:0003729; GO:0003743	-	-	-	-
XLOC_022661	XLOC_022661	Solyc05g014030.3	5:7532234-7536540	OHr	24Hr	OK	31.6504	15.815	-1.00093	-2.4409	0.0007	0.0228474	yes	A0A3Q7GD93	101252391	Uncharacterized protein	Solanum lycopersicum (Tomato) (Lycopersicon esculentum)	-	-	-	-	-	-	-	sly:101252391;	-	-
XLOC_022683	XLOC_022683	Solyc05g014280.3	5:8089883-8092607	OHr	24Hr	OK	32.3894	8.91913	-1.86055	-3.70036	5e-05	0.00359283	yes	A0A3Q7GFL6	-	SHSP domain-containing protein	Solanum lycopersicum (Tomato) (Lycopersicon esculentum)	-	-	-	-	-	-	-	-	-	-
XLOC_022781	XLOC_022781	Solyc05g016240.3	5:15267149-15275450	OHr	24Hr	OK	7.56873	14.2116	0.90895	2.11045	0.0023	0.0485646	yes	A0A3Q7GHQ9	-	Uncharacterized protein	Solanum lycopersicum (Tomato) (Lycopersicon esculentum)	-	cytoplasmic mRNA processing body assembly [GO:0033962]; deadenylation-dependent decapping of nuclear-transcribed mRNA [GO:0000290]	P-body [GO:0000932]	P-body [GO:0000932]; RNA binding [GO:0003723]; cytoplasmic mRNA processing body assembly [GO:0033962]; deadenylation-dependent decapping of nuclear-transcribed mRNA [GO:0000290]	RNA binding [GO:0003723]	GO:0000290; GO:0000932; GO:0003723; GO:0033962	-	-	-	-
XLOC_022868	XLOC_022868	Solyc05g018653.1	5:22708423-22710331	OHr	24Hr	OK	5.95473	16.8306	1.49898	3.30175	0.0004	0.0157779	yes	A0A3Q7GF00	-	Uncharacterized protein	Solanum lycopersicum (Tomato) (Lycopersicon esculentum)	-	heme biosynthetic process [GO:0006783]	mitochondrion [GO:0005739]	mitochondrion [GO:0005739]; ferrochelatase activity [GO:0004325]; heme biosynthetic process [GO:0006783]	ferrochelatase activity [GO:0004325]	GO:0004325; GO:0005739; GO:0006783	-	-	-	-
XLOC_022997	XLOC_022997	Solyc05g025890.2	5:37246301-37248346	OHr	24Hr	OK	56.8678	24.8651	-1.19349	-2.80382	0.00015	0.00825178	yes	A0A3Q7GG04	-	N-acetyltransferase domain-containing protein	Solanum lycopersicum (Tomato) (Lycopersicon esculentum)	-	-	-	N-acetyltransferase activity [GO:0008080]	N-acetyltransferase activity [GO:0008080]	GO:0008080	-	sly:101263025;	-	-
XLOC_023267	XLOC_023267	Solyc05g051290.3	5:62431085-62433086	OHr	24Hr	OK	13.3074	29.0303	1.12533	2.46663	0.00055	0.0194961	yes	-	-	-	-	-	-	-	-	-	-	-	-	-	-
XLOC_023316	XLOC_023316	Solyc05g052270.2	5:63383028-63386626	OHr	24Hr	OK	51.0194	22.6643	-1.17062	-2.8401	5e-05	0.00359283	yes	A0A3Q7GLE7	-	Non-specific serine/threonine protein kinase (EC 2.7.11.1)	Solanum lycopersicum (Tomato) (Lycopersicon esculentum)	-	signal transduction [GO:0007165]	-	ATP binding [GO:0005524]; protein serine/threonine kinase activity [GO:0004674]; signal transduction [GO:0007165]	ATP binding [GO:0005524]; protein serine/threonine kinase activity [GO:0004674]	GO:0004674; GO:0005524; GO:0007165	-	-	-	-
XLOC_023329	XLOC_023329	Solyc05g052570.3	5:63630309-63632913	OHr	24Hr	OK	12.6264	28.0911	1.15367	2.73361	0.0002	0.0100755	yes	A0A3Q7HFW6	-	Uncharacterized protein	Solanum lycopersicum (Tomato) (Lycopersicon esculentum)	-	response to chitin [GO:0010200]	-	metal ion binding [GO:0046872]; response to chitin [GO:0010200]	metal ion binding [GO:0046872]	GO:0010200; GO:0046872	-	-	-	-
XLOC_023333	XLOC_023333	Solyc05g052640.3	5:63701870-63711964	OHr	24Hr	OK	17.5069	7.78955	-1.16831	-2.52873	0.0005	0.0183554	yes	A0A3Q7GJJ3	101256779	Uncharacterized protein	Solanum lycopersicum (Tomato) (Lycopersicon esculentum)	-	-	integral component of membrane [GO:0016021]	integral component of membrane [GO:0016021]	-	GO:0016021	-	sly:101256779;	K13354;	Peroxisome;
XLOC_023382	XLOC_023382	Solyc05g053770.3	5:64644545-64654693	OHr	24Hr	OK	13.644	5.83858	-1.22458	-2.76768	0.0001	0.00611848	yes	A0A3Q7GK72	-	Uncharacterized protein	Solanum lycopersicum (Tomato) (Lycopersicon esculentum)	-	-	-	-	-	-	-	-	-	-
XLOC_023417	XLOC_023417	Solyc05g054420.3	5:65197646-65207599	OHr	24Hr	OK	3.42044	1.19326	-1.51927	-2.65469	0.0002	0.0100755	yes	A0A3Q7GQ02	-	Uncharacterized protein	Solanum lycopersicum (Tomato) (Lycopersicon esculentum)	-	gene silencing by RNA [GO:0031047]	-	gene silencing by RNA [GO:0031047]	-	GO:0031047	-	-	-	-
XLOC_023495	XLOC_023495	Solyc05g055750.3	5:66111855-66115935	OHr	24Hr	OK	10.0032	3.45104	-1.53535	-2.8142	0.0004	0.0157779	yes	A0A3Q7GLD1	101260537	Uncharacterized protein	Solanum lycopersicum (Tomato) (Lycopersicon esculentum)	-	-	nucleus [GO:0005634]	nucleus [GO:0005634]; DNA-binding transcription factor activity [GO:0003700]; sequence-specific DNA binding [GO:0043565]	DNA-binding transcription factor activity [GO:0003700]; sequence-specific DNA binding [GO:0043565]	GO:0003700; GO:0005634; GO:0043565	-	sly:101260537;	K18835;	Plant-pathogen interaction;
XLOC_023531	XLOC_023531	Solyc05g056370.3	5:66550933-66555477	OHr	24Hr	OK	25.8036	10.3011	-1.32478	-3.12906	5e-05	0.00359283	yes	A0A3Q7GPX6	101244667	Protein kinase domain-containing protein	Solanum lycopersicum (Tomato) (Lycopersicon esculentum)	-	-	integral component of membrane [GO:0016021]	integral component of membrane [GO:0016021]; ATP binding [GO:0005524]; protein kinase activity [GO:0004672]	ATP binding [GO:0005524]; protein kinase activity [GO:0004672]	GO:0004672; GO:0005524; GO:0016021	-	sly:101244667;	-	-
XLOC_023539	XLOC_023539	Solyc05g056520.3	5:66628544-66641234	OHr	24Hr	OK	44.9987	18.8589	-1.25464	-2.98417	5e-05	0.00359283	yes	A0A3Q7GNI4	-	N2227 domain-containing protein	Solanum lycopersicum (Tomato) (Lycopersicon esculentum)	-	-	-	S-adenosylmethionine-dependent methyltransferase activity [GO:0008757]	S-adenosylmethionine-dependent methyltransferase activity [GO:0008757]	GO:0008757	-	-	-	-
XLOC_023553	XLOC_023553	Solyc06g005170.3	6:191875-195121	OHr	24Hr	OK	4.81529	15.7895	1.71327	3.33247	5e-05	0.00359283	yes	Q84MI4	MPK3 543880 MAPK3	Mitogen-activated protein kinase (EC 2.7.11.24)	Solanum lycopersicum (Tomato) (Lycopersicon esculentum)	-	defense response to bacterium [GO:0042742]; defense response to fungus [GO:0050832]; intracellular signal transduction [GO:0035556]; positive regulation of response to salt stress [GO:1901002]; regulation of gene expression [GO:0010468]; response to cold [GO:0009409]; response to water deprivation [GO:0009414]	cytoplasm [GO:0005737]; nucleus [GO:0005634]	cytoplasm [GO:0005737]; nucleus [GO:0005634]; ATP binding [GO:0005524]; MAP kinase activity [GO:0004707]; defense response to bacterium [GO:0042742]; defense response to fungus [GO:0050832]; intracellular signal transduction [GO:0035556]; positive regulation of response to salt stress [GO:1901002]; regulation of gene expression [GO:0010468]; response to cold [GO:0009409]; response to water depriv…	ATP binding [GO:0005524]; MAP kinase activity [GO:0004707]	GO:0004707; GO:0005524; GO:0005634; GO:0005737; GO:0009409; GO:0009414; GO:0010468; GO:0035556; GO:0042742; GO:0050832; GO:1901002	-	sly:543880;	K20536;	MAPK signaling pathway - plant; Plant-pathogen interaction;
XLOC_023580	XLOC_023580	Solyc06g005770.1	6:808193-808553	OHr	24Hr	OK	0	2.18556	inf	-nan	0.00025	0.0115292	yes	A0A3Q7GNX4	101256678	Non-specific lipid-transfer protein	Solanum lycopersicum (Tomato) (Lycopersicon esculentum)	-	lipid transport [GO:0006869]	membrane [GO:0016020]	membrane [GO:0016020]; lipid binding [GO:0008289]; lipid transport [GO:0006869]	lipid binding [GO:0008289]	GO:0006869; GO:0008289; GO:0016020	-	sly:101256678;	-	-
XLOC_023627	XLOC_023627	Solyc06g007780.3	6:1721173-1732620	OHr	24Hr	OK	3.57856	8.25846	1.20649	2.53725	0.0008	0.0250105	yes	A0A3Q7HJ32	-	Uncharacterized protein	Solanum lycopersicum (Tomato) (Lycopersicon esculentum)	-	protein retention in ER lumen [GO:0006621]; protein transport [GO:0015031]; vesicle-mediated transport [GO:0016192]	cytosol [GO:0005829]; endoplasmic reticulum membrane [GO:0005789]; integral component of membrane [GO:0016021]; ribonucleoprotein complex [GO:1990904]	cytosol [GO:0005829]; endoplasmic reticulum membrane [GO:0005789]; integral component of membrane [GO:0016021]; ribonucleoprotein complex [GO:1990904]; ER retention sequence binding [GO:0046923]; mRNA binding [GO:0003729]; protein retention in ER lumen [GO:0006621]; protein transport [GO:0015031]; vesicle-mediated transport [GO:0016192]	ER retention sequence binding [GO:0046923]; mRNA binding [GO:0003729]	GO:0003729; GO:0005789; GO:0005829; GO:0006621; GO:0015031; GO:0016021; GO:0016192; GO:0046923; GO:1990904	-	-	-	-
XLOC_023630	XLOC_023630	Solyc06g007890.3	6:1781958-1784535	OHr	24Hr	OK	41.2885	10.8089	-1.93352	-3.36286	5e-05	0.00359283	yes	-	-	-	-	-	-	-	-	-	-	-	-	-	-
XLOC_023684	XLOC_023684	Solyc06g008940.3	6:2865230-2875700	OHr	24Hr	OK	4.40034	10.3997	1.24085	2.58551	0.0006	0.0206371	yes	A0A3Q7HJU1	-	Uncharacterized protein	Solanum lycopersicum (Tomato) (Lycopersicon esculentum)	-	metal ion transport [GO:0030001]; mitochondrial translational elongation [GO:0070125]; translational elongation [GO:0006414]	mitochondrion [GO:0005739]	mitochondrion [GO:0005739]; GTP binding [GO:0005525]; GTPase activity [GO:0003924]; metal ion binding [GO:0046872]; translation elongation factor activity [GO:0003746]; metal ion transport [GO:0030001]; mitochondrial translational elongation [GO:0070125]; translational elongation [GO:0006414]	GTPase activity [GO:0003924]; GTP binding [GO:0005525]; metal ion binding [GO:0046872]; translation elongation factor activity [GO:0003746]	GO:0003746; GO:0003924; GO:0005525; GO:0005739; GO:0006414; GO:0030001; GO:0046872; GO:0070125	-	-	-	-
XLOC_023687	XLOC_023687	Solyc06g009040.3	6:2964328-2976278	OHr	24Hr	OK	22.4072	46.2929	1.04683	2.4522	0.00025	0.0115292	yes	A0A3Q7GRY0	-	Glutathione transferase (EC 2.5.1.18)	Solanum lycopersicum (Tomato) (Lycopersicon esculentum)	-	-	cytoplasm [GO:0005737]	cytoplasm [GO:0005737]; glutathione binding [GO:0043295]; glutathione transferase activity [GO:0004364]	glutathione binding [GO:0043295]; glutathione transferase activity [GO:0004364]	GO:0004364; GO:0005737; GO:0043295	-	-	-	-
XLOC_023775	XLOC_023775	Solyc06g011540.3	6:8023288-8024236	OHr	24Hr	OK	50.9863	10.7167	-2.25025	-3.74315	5e-05	0.00359283	yes	A0A3Q7GTE9	-	Uncharacterized protein	Solanum lycopersicum (Tomato) (Lycopersicon esculentum)	-	-	-	-	-	-	-	-	-	-
XLOC_023845	XLOC_023845	Solyc06g031675.1	6:20701422-20729094	OHr	24Hr	OK	29.458	15.6919	-0.908641	-2.14873	0.0021	0.0459645	yes	A0A3Q7GTE4	-	Uncharacterized protein	Solanum lycopersicum (Tomato) (Lycopersicon esculentum)	-	-	-	-	-	-	-	-	-	-
XLOC_023845	XLOC_023845	Solyc06g031690.3	6:20701422-20729094	OHr	24Hr	OK	29.458	15.6919	-0.908641	-2.14873	0.0021	0.0459645	yes	A0A3Q7HL42	-	ANK_REP_REGION domain-containing protein	Solanum lycopersicum (Tomato) (Lycopersicon esculentum)	-	-	-	-	-	-	-	-	-	-
XLOC_023897	XLOC_023897	Solyc06g035940.3	6:25381905-25397971	OHr	24Hr	OK	0	9.7237	inf	-nan	5e-05	0.00359283	yes	A0A3Q7HLS6	-	Uncharacterized protein	Solanum lycopersicum (Tomato) (Lycopersicon esculentum)	-	-	nucleus [GO:0005634]	nucleus [GO:0005634]; DNA binding [GO:0003677]; lipid binding [GO:0008289]	DNA binding [GO:0003677]; lipid binding [GO:0008289]	GO:0003677; GO:0005634; GO:0008289	-	-	-	-
XLOC_023908	XLOC_023908	Solyc06g036110.1	6:25649813-25650560	OHr	24Hr	OK	10.7247	28.2277	1.39617	2.36231	0.00025	0.0115292	yes	A0A3Q7HLU6	101263030	C2 domain-containing protein	Solanum lycopersicum (Tomato) (Lycopersicon esculentum)	-	-	-	-	-	-	-	sly:101263030;	-	-
XLOC_023922	XLOC_023922	Solyc06g036290.3	6:25893272-25897839	OHr	24Hr	OK	61.1033	29.6706	-1.04221	-2.53675	0.0003	0.0130251	yes	A0A3Q7HLX5	-	HATPase_c domain-containing protein	Solanum lycopersicum (Tomato) (Lycopersicon esculentum)	-	cellular response to heat [GO:0034605]; protein folding [GO:0006457]; protein stabilization [GO:0050821]	cell surface [GO:0009986]; cytoplasm [GO:0005737]; cytosol [GO:0005829]; perinuclear region of cytoplasm [GO:0048471]; plasma membrane [GO:0005886]; protein-containing complex [GO:0032991]	cell surface [GO:0009986]; cytoplasm [GO:0005737]; cytosol [GO:0005829]; perinuclear region of cytoplasm [GO:0048471]; plasma membrane [GO:0005886]; protein-containing complex [GO:0032991]; ATP binding [GO:0005524]; unfolded protein binding [GO:0051082]; cellular response to heat [GO:0034605]; protein folding [GO:0006457]; protein stabilization [GO:0050821]	ATP binding [GO:0005524]; unfolded protein binding [GO:0051082]	GO:0005524; GO:0005737; GO:0005829; GO:0005886; GO:0006457; GO:0009986; GO:0032991; GO:0034605; GO:0048471; GO:0050821; GO:0051082	-	sly:101260143;	K04079;	Protein processing in endoplasmic reticulum; PI3K-Akt signaling pathway; Necroptosis; Plant-pathogen interaction;
XLOC_023984	XLOC_023984	Solyc06g048637.1	6:31507791-31509934	OHr	24Hr	OK	9.78587	1.75642	-2.47806	-2.82488	0.00145	0.0363756	yes	A0A3Q7HMN7	-	Uncharacterized protein	Solanum lycopersicum (Tomato) (Lycopersicon esculentum)	-	-	-	-	-	-	-	-	-	-
XLOC_024059	XLOC_024059	Solyc06g051080.3	6:34280557-34291283	OHr	24Hr	OK	89.81	41.8244	-1.10253	-2.69397	0.00015	0.00825178	yes	A0A3Q7GRW7	101246145	Uncharacterized protein	Solanum lycopersicum (Tomato) (Lycopersicon esculentum)	-	nucleotide-sugar biosynthetic process [GO:0009226]; UDP-N-acetylglucosamine biosynthetic process [GO:0006048]	-	UDP-N-acetylglucosamine diphosphorylase activity [GO:0003977]; nucleotide-sugar biosynthetic process [GO:0009226]; UDP-N-acetylglucosamine biosynthetic process [GO:0006048]	UDP-N-acetylglucosamine diphosphorylase activity [GO:0003977]	GO:0003977; GO:0006048; GO:0009226	-	sly:101246145;	K22920;	Glycerolipid metabolism;
XLOC_024125	XLOC_024125	Solyc06g053450.3	6:36344090-36346669	OHr	24Hr	OK	6.44558	26.0211	2.0133	3.85571	5e-05	0.00359283	yes	A0A3Q7GTR5	-	Uncharacterized protein	Solanum lycopersicum (Tomato) (Lycopersicon esculentum)	-	-	-	-	-	-	-	-	-	-
XLOC_024198	XLOC_024198	Solyc06g059805.1	6:37829553-37831300	OHr	24Hr	OK	7.06177	2.17662	-1.69794	-2.45645	0.0016	0.038876	yes	A0A3Q7GWZ9	-	FBA_1 domain-containing protein	Solanum lycopersicum (Tomato) (Lycopersicon esculentum)	-	-	-	-	-	-	-	-	-	-
XLOC_024235	XLOC_024235	Solyc06g060620.3	6:38761051-38764437	OHr	24Hr	OK	9.82182	21.368	1.12139	2.56835	0.00025	0.0115292	yes	A0A3Q7HQK7	-	Uncharacterized protein	Solanum lycopersicum (Tomato) (Lycopersicon esculentum)	-	oligopeptide transport [GO:0006857]; phosphate ion transport [GO:0006817]; response to nitrate [GO:0010167]	integral component of membrane [GO:0016021]	integral component of membrane [GO:0016021]; nitrate transmembrane transporter activity [GO:0015112]; oligopeptide transport [GO:0006857]; phosphate ion transport [GO:0006817]; response to nitrate [GO:0010167]	nitrate transmembrane transporter activity [GO:0015112]	GO:0006817; GO:0006857; GO:0010167; GO:0015112; GO:0016021	-	-	-	-
XLOC_024265	XLOC_024265	Solyc06g061230.3	6:39346840-39347676	OHr	24Hr	OK	10.3215	30.5687	1.5664	2.8908	0.0003	0.0130251	yes	A0A3Q7GVC7	-	Uncharacterized protein	Solanum lycopersicum (Tomato) (Lycopersicon esculentum)	-	-	-	-	-	-	-	-	-	-
XLOC_024277	XLOC_024277	Solyc06g062550.3	6:39581632-39587944	OHr	24Hr	OK	203.387	71.2026	-1.51423	-2.92157	0.0001	0.00611848	yes	A0A3Q7GVJ5	-	Uncharacterized protein	Solanum lycopersicum (Tomato) (Lycopersicon esculentum)	-	-	-	metal ion binding [GO:0046872]; phosphatase activity [GO:0016791]	metal ion binding [GO:0046872]; phosphatase activity [GO:0016791]	GO:0016791; GO:0046872	-	-	-	-
XLOC_024278	XLOC_024278	Solyc06g062560.2	6:39590784-39591989	OHr	24Hr	OK	55.0678	20.5473	-1.42226	-2.84928	0.00055	0.0194961	yes	Q8GRL8	psi14B 543790	Putative phosphatase	Solanum lycopersicum (Tomato) (Lycopersicon esculentum)	-	-	-	metal ion binding [GO:0046872]; phosphatase activity [GO:0016791]	metal ion binding [GO:0046872]; phosphatase activity [GO:0016791]	GO:0016791; GO:0046872	-	sly:543790;	K13248;	Metabolic pathways; Vitamin B6 metabolism;
XLOC_024289	XLOC_024289	Solyc06g062770.3	6:39710450-39711980	OHr	24Hr	OK	131.021	52.7024	-1.31386	-2.92435	5e-05	0.00359283	yes	A0A3Q7GVQ1	101257574	Uncharacterized protein	Solanum lycopersicum (Tomato) (Lycopersicon esculentum)	-	-	-	-	-	-	-	sly:101257574;	-	-
XLOC_024297	XLOC_024297	Solyc06g062900.3	6:39817893-39818831	OHr	24Hr	OK	96.6803	28.9466	-1.73983	-3.78588	5e-05	0.00359283	yes	A0A3Q7GVT5	-	Uncharacterized protein	Solanum lycopersicum (Tomato) (Lycopersicon esculentum)	-	-	SAGA complex [GO:0000124]; SLIK (SAGA-like) complex [GO:0046695]; transcription factor TFIID complex [GO:0005669]	SAGA complex [GO:0000124]; SLIK (SAGA-like) complex [GO:0046695]; transcription factor TFIID complex [GO:0005669]	-	GO:0000124; GO:0005669; GO:0046695	-	-	-	-
XLOC_024304	XLOC_024304	Solyc06g063010.3	6:39890863-39901431	OHr	24Hr	OK	0.551103	2.19759	1.99553	2.20899	0.0013	0.0338493	yes	A0A3Q7GUU8	-	Uncharacterized protein	Solanum lycopersicum (Tomato) (Lycopersicon esculentum)	-	regulation of transcription by RNA polymerase II [GO:0006357]	SAGA complex [GO:0000124]	SAGA complex [GO:0000124]; transcription coregulator activity [GO:0003712]; regulation of transcription by RNA polymerase II [GO:0006357]	transcription coregulator activity [GO:0003712]	GO:0000124; GO:0003712; GO:0006357	-	-	-	-
XLOC_024304	XLOC_024304	Solyc06g063015.1	6:39890863-39901431	OHr	24Hr	OK	0.551103	2.19759	1.99553	2.20899	0.0013	0.0338493	yes	A0A3Q7HRG9	-	Uncharacterized protein	Solanum lycopersicum (Tomato) (Lycopersicon esculentum)	-	regulation of transcription by RNA polymerase II [GO:0006357]	integral component of membrane [GO:0016021]; SAGA complex [GO:0000124]	integral component of membrane [GO:0016021]; SAGA complex [GO:0000124]; transcription coregulator activity [GO:0003712]; regulation of transcription by RNA polymerase II [GO:0006357]	transcription coregulator activity [GO:0003712]	GO:0000124; GO:0003712; GO:0006357; GO:0016021	-	-	-	-
XLOC_024417	XLOC_024417	Solyc06g066370.3	6:41773339-41791917	OHr	24Hr	OK	1.95422	7.75791	1.98908	3.36968	5e-05	0.00359283	yes	A0A3Q7HSP9	-	Uncharacterized protein	Solanum lycopersicum (Tomato) (Lycopersicon esculentum)	-	-	nucleus [GO:0005634]	nucleus [GO:0005634]; DNA-binding transcription factor activity [GO:0003700]; sequence-specific DNA binding [GO:0043565]	DNA-binding transcription factor activity [GO:0003700]; sequence-specific DNA binding [GO:0043565]	GO:0003700; GO:0005634; GO:0043565	-	-	-	-
XLOC_024432	XLOC_024432	Solyc06g066640.3	6:41994717-41998393	OHr	24Hr	OK	1598.91	776.795	-1.04148	-2.43666	0.0006	0.0206371	yes	A0A3Q7GXD3	101248983	Uncharacterized protein	Solanum lycopersicum (Tomato) (Lycopersicon esculentum)	-	photosynthesis [GO:0015979]	chloroplast thylakoid membrane [GO:0009535]; integral component of membrane [GO:0016021]; photosystem I reaction center [GO:0009538]	chloroplast thylakoid membrane [GO:0009535]; integral component of membrane [GO:0016021]; photosystem I reaction center [GO:0009538]; photosynthesis [GO:0015979]	-	GO:0009535; GO:0009538; GO:0015979; GO:0016021	-	sly:101248983;	K02695;	Photosynthesis;
XLOC_024468	XLOC_024468	Solyc06g068240.3	6:42414541-42419167	OHr	24Hr	OK	5.75087	12.2053	1.08565	2.41158	0.00095	0.0278231	yes	A0A3Q7HT61	101261420	H(+)-exporting diphosphatase (EC 7.1.3.1)	Solanum lycopersicum (Tomato) (Lycopersicon esculentum)	-	-	integral component of membrane [GO:0016021]	integral component of membrane [GO:0016021]; inorganic diphosphatase activity [GO:0004427]; pyrophosphate hydrolysis-driven proton transmembrane transporter activity [GO:0009678]	inorganic diphosphatase activity [GO:0004427]; pyrophosphate hydrolysis-driven proton transmembrane transporter activity [GO:0009678]	GO:0004427; GO:0009678; GO:0016021	-	sly:101261420;	K23025;	-
XLOC_024500	XLOC_024500	Solyc06g068990.3	6:42924339-42937921	OHr	24Hr	OK	63.0451	122.924	0.963305	2.36912	0.0014	0.0355542	yes	A0A3Q7GX91	-	Mitogen-activated protein kinase (EC 2.7.11.24)	Solanum lycopersicum (Tomato) (Lycopersicon esculentum)	-	intracellular signal transduction [GO:0035556]; regulation of gene expression [GO:0010468]	cytoplasm [GO:0005737]; nucleus [GO:0005634]	cytoplasm [GO:0005737]; nucleus [GO:0005634]; ATP binding [GO:0005524]; MAP kinase activity [GO:0004707]; intracellular signal transduction [GO:0035556]; regulation of gene expression [GO:0010468]	ATP binding [GO:0005524]; MAP kinase activity [GO:0004707]	GO:0004707; GO:0005524; GO:0005634; GO:0005737; GO:0010468; GO:0035556	-	-	-	-
XLOC_024543	XLOC_024543	Solyc06g069727.1	6:43544269-43549163	OHr	24Hr	OK	28.192	8.7115	-1.69429	-4.01949	5e-05	0.00359283	yes	A0A3Q7HTZ2	-	Uncharacterized protein	Solanum lycopersicum (Tomato) (Lycopersicon esculentum)	-	-	-	-	-	-	-	-	-	-
XLOC_024558	XLOC_024558	Solyc06g071010.3	6:43761897-43765297	OHr	24Hr	OK	7.93931	21.0604	1.40745	2.9533	0.0003	0.0130251	yes	A0A3Q7GXV8	-	Uncharacterized protein	Solanum lycopersicum (Tomato) (Lycopersicon esculentum)	-	-	-	-	-	-	-	-	-	-
XLOC_024579	XLOC_024579	Solyc06g071350.3	6:44053204-44060383	OHr	24Hr	OK	2.77784	6.96172	1.32548	2.98343	5e-05	0.00359283	yes	A0A3Q7HUE3	-	Uncharacterized protein	Solanum lycopersicum (Tomato) (Lycopersicon esculentum)	-	chromatin organization [GO:0006325]	nucleus [GO:0005634]	nucleus [GO:0005634]; chromatin binding [GO:0003682]; chromatin organization [GO:0006325]	chromatin binding [GO:0003682]	GO:0003682; GO:0005634; GO:0006325	-	-	-	-
XLOC_024639	XLOC_024639	Solyc06g072240.1	6:44652458-44652770	OHr	24Hr	OK	30.2371	87.8403	1.53856	3.83549	0.00045	0.0171305	yes	P35057	-	Histone H4	Solanum lycopersicum (Tomato) (Lycopersicon esculentum)	-	nucleosome assembly [GO:0006334]	host cell nucleus [GO:0042025]; nucleosome [GO:0000786]; nucleus [GO:0005634]	host cell nucleus [GO:0042025]; nucleosome [GO:0000786]; nucleus [GO:0005634]; DNA binding [GO:0003677]; protein heterodimerization activity [GO:0046982]; nucleosome assembly [GO:0006334]	DNA binding [GO:0003677]; protein heterodimerization activity [GO:0046982]	GO:0000786; GO:0003677; GO:0005634; GO:0006334; GO:0042025; GO:0046982	-	sly:101248209;sly:101256941;sly:101260642;sly:544080;sly:544081;	K11254;	-
XLOC_024674	XLOC_024674	Solyc06g072930.3	6:45096484-45099127	OHr	24Hr	OK	36.1761	19.1704	-0.916155	-2.19441	0.00215	0.0465097	yes	A0A3Q7GZN8	101260146	Uncharacterized protein	Solanum lycopersicum (Tomato) (Lycopersicon esculentum)	-	-	integral component of membrane [GO:0016021]	integral component of membrane [GO:0016021]	-	GO:0016021	-	sly:101260146;	-	-
XLOC_024825	XLOC_024825	Solyc06g075800.1	6:47245162-47245603	OHr	24Hr	OK	245.421	481.933	0.973576	2.85442	0.00165	0.0397264	yes	A0A3Q7H182	101253792	Histone H2B	Solanum lycopersicum (Tomato) (Lycopersicon esculentum)	-	nucleosome assembly [GO:0006334]	nucleosome [GO:0000786]; nucleus [GO:0005634]	nucleosome [GO:0000786]; nucleus [GO:0005634]; DNA binding [GO:0003677]; protein heterodimerization activity [GO:0046982]; nucleosome assembly [GO:0006334]	DNA binding [GO:0003677]; protein heterodimerization activity [GO:0046982]	GO:0000786; GO:0003677; GO:0005634; GO:0006334; GO:0046982	-	sly:101253792;	K11252;	-
XLOC_024869	XLOC_024869	Solyc06g076670.3	6:47754956-47763708	OHr	24Hr	OK	11.1248	5.04103	-1.14199	-2.58286	0.0004	0.0157779	yes	A0A3Q7H414	-	RRM domain-containing protein	Solanum lycopersicum (Tomato) (Lycopersicon esculentum)	-	-	-	RNA binding [GO:0003723]	RNA binding [GO:0003723]	GO:0003723	-	sly:101261529;	-	-
XLOC_024896	XLOC_024896	Solyc06g082155.1	6:48106213-48111832	OHr	24Hr	OK	61.2925	30.1258	-1.02471	-2.39631	0.00065	0.0217123	yes	A0A3Q7H1W0	-	Uncharacterized protein	Solanum lycopersicum (Tomato) (Lycopersicon esculentum)	-	fructose 2,6-bisphosphate metabolic process [GO:0006003]	cytosol [GO:0005829]	cytosol [GO:0005829]; 6-phosphofructo-2-kinase activity [GO:0003873]; ATP binding [GO:0005524]; fructose-2,6-bisphosphate 2-phosphatase activity [GO:0004331]; fructose 2,6-bisphosphate metabolic process [GO:0006003]	6-phosphofructo-2-kinase activity [GO:0003873]; ATP binding [GO:0005524]; fructose-2,6-bisphosphate 2-phosphatase activity [GO:0004331]	GO:0003873; GO:0004331; GO:0005524; GO:0005829; GO:0006003	-	-	-	-
XLOC_024900	XLOC_024900	Solyc06g082220.3	6:48181681-48184092	OHr	24Hr	OK	15.8114	64.8512	2.03617	6.11119	5e-05	0.00359283	yes	A0A3Q7H130	-	Uncharacterized protein	Solanum lycopersicum (Tomato) (Lycopersicon esculentum)	-	-	-	metal ion binding [GO:0046872]; RNA binding [GO:0003723]	metal ion binding [GO:0046872]; RNA binding [GO:0003723]	GO:0003723; GO:0046872	-	-	-	-
XLOC_024929	XLOC_024929	Solyc06g082970.3	6:48611759-48613140	OHr	24Hr	OK	279.934	142.219	-0.97697	-2.42	0.00085	0.025918	yes	A0A3Q7H4M0	101259949	J domain-containing protein	Solanum lycopersicum (Tomato) (Lycopersicon esculentum)	-	-	chloroplast [GO:0009507]; integral component of membrane [GO:0016021]; NAD(P)H dehydrogenase complex (plastoquinone) [GO:0010598]	chloroplast [GO:0009507]; integral component of membrane [GO:0016021]; NAD(P)H dehydrogenase complex (plastoquinone) [GO:0010598]	-	GO:0009507; GO:0010598; GO:0016021	-	sly:101259949;	K23052;	-
XLOC_024945	XLOC_024945	Solyc06g083420.2	6:48867914-48885052	OHr	24Hr	OK	1.20152	2.74082	1.18975	2.38912	0.0016	0.038876	yes	A0A3Q7H1Q4	-	Uncharacterized protein	Solanum lycopersicum (Tomato) (Lycopersicon esculentum)	-	chromatin organization [GO:0006325]	nucleus [GO:0005634]	nucleus [GO:0005634]; chromatin organization [GO:0006325]	-	GO:0005634; GO:0006325	-	-	-	-
XLOC_025095	XLOC_025095	Solyc06g007610.3	6:1598852-1605233	OHr	24Hr	OK	4.94105	72.0786	3.86668	7.45197	5e-05	0.00359283	yes	A0A3Q7GQY3	-	Uncharacterized protein	Solanum lycopersicum (Tomato) (Lycopersicon esculentum)	-	-	-	-	-	-	-	-	-	-
XLOC_025123	XLOC_025123	Solyc06g008210.3	6:2087709-2094948	OHr	24Hr	OK	4.24666	10.4739	1.30241	2.69315	0.0006	0.0206371	yes	A0A3Q7GSA2	101264126	RING-type E3 ubiquitin transferase BRCA1	Solanum lycopersicum (Tomato) (Lycopersicon esculentum)	-	cell cycle [GO:0007049]; double-strand break repair via homologous recombination [GO:0000724]; negative regulation of fatty acid biosynthetic process [GO:0045717]; negative regulation of histone acetylation [GO:0035067]; positive regulation of cell cycle arrest [GO:0071158]; positive regulation of histone acetylation [GO:0035066]; positive regulation of transcription by RNA polymerase II [GO:0045…	BRCA1-A complex [GO:0070531]; BRCA1-BARD1 complex [GO:0031436]; chromosome [GO:0005694]; plasma membrane [GO:0005886]	BRCA1-A complex [GO:0070531]; BRCA1-BARD1 complex [GO:0031436]; chromosome [GO:0005694]; plasma membrane [GO:0005886]; metal ion binding [GO:0046872]; ubiquitin-protein transferase activity [GO:0004842]; cell cycle [GO:0007049]; double-strand break repair via homologous recombination [GO:0000724]; negative regulation of fatty acid biosynthetic process [GO:0045717]; negative regulation of histone …	metal ion binding [GO:0046872]; ubiquitin-protein transferase activity [GO:0004842]	GO:0000724; GO:0004842; GO:0005694; GO:0005886; GO:0007049; GO:0031436; GO:0035066; GO:0035067; GO:0045717; GO:0045944; GO:0046872; GO:0070531; GO:0071158	-	sly:101264126;	K10683;	Homologous recombination;
XLOC_025162	XLOC_025162	Solyc06g008920.3	6:2845692-2852153	OHr	24Hr	OK	1.3509	4.15301	1.62024	2.63907	0.0006	0.0206371	yes	A0A3Q7GPX9	-	4-coumarate--CoA ligase (EC 6.2.1.12)	Solanum lycopersicum (Tomato) (Lycopersicon esculentum)	PATHWAY: Phytoalexin biosynthesis; 3,4',5-trihydroxystilbene biosynthesis; 3,4',5-trihydroxystilbene from trans-4-coumarate: step 1/2. {ECO:0000256|ARBA:ARBA00004930}.	phenylpropanoid metabolic process [GO:0009698]	-	4-coumarate-CoA ligase activity [GO:0016207]; transferase activity, transferring glycosyl groups [GO:0016757]; phenylpropanoid metabolic process [GO:0009698]	4-coumarate-CoA ligase activity [GO:0016207]; transferase activity, transferring glycosyl groups [GO:0016757]	GO:0009698; GO:0016207; GO:0016757	UPA00372;UER00547	-	-	-
XLOC_025170	XLOC_025170	Solyc06g009060.3	6:2982502-2988752	OHr	24Hr	OK	9.03054	26.7669	1.56757	3.02043	0.0001	0.00611848	yes	A0A3Q7GRY5	-	Uncharacterized protein	Solanum lycopersicum (Tomato) (Lycopersicon esculentum)	-	mRNA cis splicing, via spliceosome [GO:0045292]; regulation of alternative mRNA splicing, via spliceosome [GO:0000381]	nuclear speck [GO:0016607]; nucleus [GO:0005634]	nuclear speck [GO:0016607]; nucleus [GO:0005634]; RNA binding [GO:0003723]; mRNA cis splicing, via spliceosome [GO:0045292]; regulation of alternative mRNA splicing, via spliceosome [GO:0000381]	RNA binding [GO:0003723]	GO:0000381; GO:0003723; GO:0005634; GO:0016607; GO:0045292	-	-	-	-
XLOC_025261	XLOC_025261	Solyc06g016750.3	6:13142426-13156512	OHr	24Hr	OK	47.8582	17.522	-1.4496	-3.63683	5e-05	0.00359283	yes	A0A3Q7GSX9	101265135	CBFD_NFYB_HMF domain-containing protein	Solanum lycopersicum (Tomato) (Lycopersicon esculentum)	-	regulation of transcription, DNA-templated [GO:0006355]	nucleus [GO:0005634]	nucleus [GO:0005634]; protein heterodimerization activity [GO:0046982]; RNA polymerase II cis-regulatory region sequence-specific DNA binding [GO:0000978]; regulation of transcription, DNA-templated [GO:0006355]	protein heterodimerization activity [GO:0046982]; RNA polymerase II cis-regulatory region sequence-specific DNA binding [GO:0000978]	GO:0000978; GO:0005634; GO:0006355; GO:0046982	-	sly:101265135;	-	-
XLOC_025267	XLOC_025267	Solyc06g017850.1	6:14382007-14382262	OHr	24Hr	OK	85.4732	23.9876	-1.83319	-2.69635	0.0009	0.0271302	yes	A0A3Q7GT04	-	Uncharacterized protein	Solanum lycopersicum (Tomato) (Lycopersicon esculentum)	-	-	integral component of membrane [GO:0016021]	integral component of membrane [GO:0016021]	-	GO:0016021	-	-	-	-
XLOC_025325	XLOC_025325	Solyc06g034320.1	6:24126120-24126294	OHr	24Hr	OK	0	14.2107	inf	-nan	0.0003	0.0130251	yes	A0A3Q7GU53	101247924	Uncharacterized protein	Solanum lycopersicum (Tomato) (Lycopersicon esculentum)	-	-	-	-	-	-	-	sly:101247924;	-	-
XLOC_025360	XLOC_025360	Solyc06g036100.3	6:25614318-25617359	OHr	24Hr	OK	0.862061	3.34482	1.95607	2.72766	0.00095	0.0278231	yes	A0A3Q7GUH1	101263323	CitMHS domain-containing protein	Solanum lycopersicum (Tomato) (Lycopersicon esculentum)	-	transmembrane transport [GO:0055085]	integral component of membrane [GO:0016021]	integral component of membrane [GO:0016021]; transmembrane transport [GO:0055085]	-	GO:0016021; GO:0055085	-	sly:101263323;	-	-
XLOC_025441	XLOC_025441	Solyc06g049020.1	6:32352673-32353333	OHr	24Hr	OK	80.4035	159.76	0.990574	2.11592	0.0022	0.0472058	yes	A0A3Q7GRC5	101254906	Uncharacterized protein	Solanum lycopersicum (Tomato) (Lycopersicon esculentum)	-	-	-	-	-	-	-	sly:101254906;	-	-
XLOC_025486	XLOC_025486	Solyc06g051010.1	6:34187123-34188896	OHr	24Hr	OK	2.76418	7.27986	1.39706	2.40095	0.00215	0.0465097	yes	A0A3Q7GT02	101262219	Uncharacterized protein	Solanum lycopersicum (Tomato) (Lycopersicon esculentum)	-	-	vacuole [GO:0005773]	vacuole [GO:0005773]	-	GO:0005773	-	sly:101262219;	-	-
XLOC_025527	XLOC_025527	Solyc06g051830.2	6:35597204-35603295	OHr	24Hr	OK	7.68819	3.13524	-1.29407	-2.74186	0.0007	0.0228474	yes	A0A3Q7GVX6	-	Uncharacterized protein	Solanum lycopersicum (Tomato) (Lycopersicon esculentum)	-	potassium ion transport [GO:0006813]	integral component of membrane [GO:0016021]; membrane [GO:0016020]; plasma membrane [GO:0005886]	integral component of membrane [GO:0016021]; membrane [GO:0016020]; plasma membrane [GO:0005886]; potassium ion transmembrane transporter activity [GO:0015079]; potassium ion transport [GO:0006813]	potassium ion transmembrane transporter activity [GO:0015079]	GO:0005886; GO:0006813; GO:0015079; GO:0016020; GO:0016021	-	-	-	-
XLOC_025537	XLOC_025537	Solyc06g052030.3	6:35773233-35797116	OHr	24Hr	OK	2.51677	6.40436	1.34748	2.79564	0.0002	0.0100755	yes	A0A3Q7GW39	-	Uncharacterized protein	Solanum lycopersicum (Tomato) (Lycopersicon esculentum)	-	protein import into nucleus [GO:0006606]	cytoplasm [GO:0005737]; integral component of membrane [GO:0016021]; nucleus [GO:0005634]	cytoplasm [GO:0005737]; integral component of membrane [GO:0016021]; nucleus [GO:0005634]; calcium ion binding [GO:0005509]; nuclear import signal receptor activity [GO:0061608]; nuclear localization sequence binding [GO:0008139]; Ran GTPase binding [GO:0008536]; protein import into nucleus [GO:0006606]	calcium ion binding [GO:0005509]; nuclear import signal receptor activity [GO:0061608]; nuclear localization sequence binding [GO:0008139]; Ran GTPase binding [GO:0008536]	GO:0005509; GO:0005634; GO:0005737; GO:0006606; GO:0008139; GO:0008536; GO:0016021; GO:0061608	-	-	-	-
XLOC_025608	XLOC_025608	Solyc06g054610.2	6:37441783-37445497	OHr	24Hr	OK	11.2817	3.43396	-1.71605	-3.11473	5e-05	0.00359283	yes	A0A3Q7GWX2	-	Uncharacterized protein	Solanum lycopersicum (Tomato) (Lycopersicon esculentum)	-	-	-	-	-	-	-	-	-	-
XLOC_025625	XLOC_025625	Solyc06g059965.1	6:37991012-38006401	OHr	24Hr	OK	0.648613	1.98472	1.61351	2.50484	0.0014	0.0355542	yes	A0A3Q7GX24	-	Uncharacterized protein	Solanum lycopersicum (Tomato) (Lycopersicon esculentum)	-	regulation of transcription, DNA-templated [GO:0006355]	chromatin [GO:0000785]; nucleus [GO:0005634]	chromatin [GO:0000785]; nucleus [GO:0005634]; histone methyltransferase activity (H3-K36 specific) [GO:0046975]; zinc ion binding [GO:0008270]; regulation of transcription, DNA-templated [GO:0006355]	histone methyltransferase activity (H3-K36 specific) [GO:0046975]; zinc ion binding [GO:0008270]	GO:0000785; GO:0005634; GO:0006355; GO:0008270; GO:0046975	-	-	-	-
XLOC_025694	XLOC_025694	Solyc06g061200.1	6:39320094-39321006	OHr	24Hr	OK	4.62232	35.3883	2.93658	8.59685	5e-05	0.00359283	yes	A0A3Q7GUC5	-	Uncharacterized protein	Solanum lycopersicum (Tomato) (Lycopersicon esculentum)	-	-	-	-	-	-	-	-	-	-
XLOC_025715	XLOC_025715	Solyc06g062460.3	6:39524195-39526872	OHr	24Hr	OK	29.0652	9.92679	-1.5499	-3.61079	5e-05	0.00359283	yes	A0A3Q7HR53	101262125	BHLH domain-containing protein	Solanum lycopersicum (Tomato) (Lycopersicon esculentum)	-	-	nucleus [GO:0005634]	nucleus [GO:0005634]; protein dimerization activity [GO:0046983]	protein dimerization activity [GO:0046983]	GO:0005634; GO:0046983	-	sly:101262125;	-	-
XLOC_025725	XLOC_025725	Solyc06g062670.3	6:39669907-39673288	OHr	24Hr	OK	21.8211	10.4819	-1.05782	-2.47738	0.00105	0.0294492	yes	A0A3Q7GUL6	101244006	C2H2-type domain-containing protein	Solanum lycopersicum (Tomato) (Lycopersicon esculentum)	-	-	nucleus [GO:0005634]	nucleus [GO:0005634]; DNA-binding transcription factor activity [GO:0003700]; metal ion binding [GO:0046872]	DNA-binding transcription factor activity [GO:0003700]; metal ion binding [GO:0046872]	GO:0003700; GO:0005634; GO:0046872	-	sly:101244006;	-	-
XLOC_025778	XLOC_025778	Solyc06g064620.3	6:40382321-40389479	OHr	24Hr	OK	93.7547	180.67	0.946395	2.29563	0.00145	0.0363756	yes	A0A3Q7HRU2	-	Ribosomal protein L15	Solanum lycopersicum (Tomato) (Lycopersicon esculentum)	-	carbohydrate metabolic process [GO:0005975]; translation [GO:0006412]	ribosome [GO:0005840]	ribosome [GO:0005840]; hydrolase activity, hydrolyzing O-glycosyl compounds [GO:0004553]; structural constituent of ribosome [GO:0003735]; carbohydrate metabolic process [GO:0005975]; translation [GO:0006412]	hydrolase activity, hydrolyzing O-glycosyl compounds [GO:0004553]; structural constituent of ribosome [GO:0003735]	GO:0003735; GO:0004553; GO:0005840; GO:0005975; GO:0006412	-	-	-	-
XLOC_025878	XLOC_025878	Solyc06g066620.3	6:41982438-41986004	OHr	24Hr	OK	201.193	100.281	-1.00453	-2.61075	0.00055	0.0194961	yes	A0A3Q7GZK4	-	CAAD domain-containing protein	Solanum lycopersicum (Tomato) (Lycopersicon esculentum)	-	-	chloroplast thylakoid membrane [GO:0009535]; integral component of membrane [GO:0016021]	chloroplast thylakoid membrane [GO:0009535]; integral component of membrane [GO:0016021]	-	GO:0009535; GO:0016021	-	-	-	-
XLOC_025898	XLOC_025898	Solyc06g068060.3	6:42292656-42305770	OHr	24Hr	OK	5.19372	2.39809	-1.11488	-2.20613	0.00165	0.0397264	yes	A0A3Q7GWQ2	-	Uncharacterized protein	Solanum lycopersicum (Tomato) (Lycopersicon esculentum)	-	DNA repair [GO:0006281]; mitotic sister chromatid cohesion [GO:0007064]	chromatin [GO:0000785]; nucleus [GO:0005634]	chromatin [GO:0000785]; nucleus [GO:0005634]; DNA repair [GO:0006281]; mitotic sister chromatid cohesion [GO:0007064]	-	GO:0000785; GO:0005634; GO:0006281; GO:0007064	-	-	-	-
XLOC_025929	XLOC_025929	Solyc06g068650.3	6:42674416-42678424	OHr	24Hr	OK	24.0064	11.1148	-1.11093	-2.50385	0.0005	0.0183554	yes	A0A3Q7H037	-	4-coumarate--CoA ligase (EC 6.2.1.12)	Solanum lycopersicum (Tomato) (Lycopersicon esculentum)	PATHWAY: Phytoalexin biosynthesis; 3,4',5-trihydroxystilbene biosynthesis; 3,4',5-trihydroxystilbene from trans-4-coumarate: step 1/2. {ECO:0000256|ARBA:ARBA00004930}.	phenylpropanoid metabolic process [GO:0009698]	-	4-coumarate-CoA ligase activity [GO:0016207]; CoA-ligase activity [GO:0016405]; phenylpropanoid metabolic process [GO:0009698]	4-coumarate-CoA ligase activity [GO:0016207]; CoA-ligase activity [GO:0016405]	GO:0009698; GO:0016207; GO:0016405	UPA00372;UER00547	-	-	-
XLOC_025960	XLOC_025960	Solyc06g069230.3	6:43104889-43112266	OHr	24Hr	OK	1.91271	4.33687	1.18104	2.20564	0.0024	0.0498249	yes	A0A3Q7H0I8	-	DNA_MISMATCH_REPAIR_2 domain-containing protein	Solanum lycopersicum (Tomato) (Lycopersicon esculentum)	-	DNA recombination [GO:0006310]; maintenance of DNA repeat elements [GO:0043570]; mismatch repair [GO:0006298]; negative regulation of DNA recombination [GO:0045910]; postreplication repair [GO:0006301]	mismatch repair complex [GO:0032300]; MutSalpha complex [GO:0032301]; MutSbeta complex [GO:0032302]; nucleus [GO:0005634]	mismatch repair complex [GO:0032300]; MutSalpha complex [GO:0032301]; MutSbeta complex [GO:0032302]; nucleus [GO:0005634]; ATP binding [GO:0005524]; DNA-dependent ATPase activity [GO:0008094]; double-strand/single-strand DNA junction binding [GO:0000406]; mismatched DNA binding [GO:0030983]; DNA recombination [GO:0006310]; maintenance of DNA repeat elements [GO:0043570]; mismatch repair [GO:00062…	ATP binding [GO:0005524]; DNA-dependent ATPase activity [GO:0008094]; double-strand/single-strand DNA junction binding [GO:0000406]; mismatched DNA binding [GO:0030983]	GO:0000406; GO:0005524; GO:0005634; GO:0006298; GO:0006301; GO:0006310; GO:0008094; GO:0030983; GO:0032300; GO:0032301; GO:0032302; GO:0043570; GO:0045910	-	-	-	-
XLOC_025990	XLOC_025990	Solyc06g069770.3	6:43566658-43569050	OHr	24Hr	OK	30.635	65.1838	1.08933	2.77558	0.0004	0.0157779	yes	A0A3Q7H146	101255109	Uncharacterized protein	Solanum lycopersicum (Tomato) (Lycopersicon esculentum)	-	nucleologenesis [GO:0017126]	nucleus [GO:0005634]	nucleus [GO:0005634]; nucleologenesis [GO:0017126]	-	GO:0005634; GO:0017126	-	sly:101255109;	-	-
XLOC_025991	XLOC_025991	Solyc06g069790.3	6:43576089-43577685	OHr	24Hr	OK	30.4005	66.06	1.11968	2.42444	0.00085	0.025918	yes	A0A3Q7H0P9	101254500	Uncharacterized protein	Solanum lycopersicum (Tomato) (Lycopersicon esculentum)	-	-	-	-	-	-	-	sly:101254500;	-	-
XLOC_026019	XLOC_026019	Solyc06g071490.2	6:44138073-44142844	OHr	24Hr	OK	3.73145	7.56535	1.01967	2.28782	0.00175	0.041329	yes	A0A3Q7GYX3	-	PWWP domain-containing protein	Solanum lycopersicum (Tomato) (Lycopersicon esculentum)	-	-	-	-	-	-	-	-	-	-
XLOC_026114	XLOC_026114	Solyc06g073160.3	6:45200462-45218416	OHr	24Hr	OK	2.68128	5.78088	1.10837	2.42577	0.0011	0.030167	yes	A0A3Q7H227	-	MPN domain-containing protein	Solanum lycopersicum (Tomato) (Lycopersicon esculentum)	-	-	integral component of membrane [GO:0016021]; membrane [GO:0016020]	integral component of membrane [GO:0016021]; membrane [GO:0016020]; isopeptidase activity [GO:0070122]; metallopeptidase activity [GO:0008237]	isopeptidase activity [GO:0070122]; metallopeptidase activity [GO:0008237]	GO:0008237; GO:0016020; GO:0016021; GO:0070122	-	-	-	-
XLOC_026162	XLOC_026162	Solyc06g074200.3	6:46018144-46019172	OHr	24Hr	OK	2748.01	1284.96	-1.09666	-2.63969	0.00025	0.0115292	yes	A0A3Q7H2Q4	-	Uncharacterized protein	Solanum lycopersicum (Tomato) (Lycopersicon esculentum)	-	-	integral component of membrane [GO:0016021]	integral component of membrane [GO:0016021]	-	GO:0016021	-	-	-	-
XLOC_026167	XLOC_026167	Solyc06g074260.3	6:46047282-46048670	OHr	24Hr	OK	40.8059	86.8009	1.08893	2.40356	0.00095	0.0278231	yes	A0A3Q7H2R4	-	Uncharacterized protein	Solanum lycopersicum (Tomato) (Lycopersicon esculentum)	-	-	-	-	-	-	-	sly:101253793;	-	-
XLOC_026188	XLOC_026188	Solyc06g074670.3	6:46350098-46354335	OHr	24Hr	OK	23.088	45.2606	0.971111	2.31819	0.001	0.0288769	yes	A0A3Q7H001	-	Epimerase domain-containing protein	Solanum lycopersicum (Tomato) (Lycopersicon esculentum)	-	-	-	catalytic activity [GO:0003824]	catalytic activity [GO:0003824]	GO:0003824	-	-	-	-
XLOC_026244	XLOC_026244	Solyc06g075930.1	6:47287753-47288065	OHr	24Hr	OK	175.26	400.348	1.19176	3.65323	0.00015	0.00825178	yes	P35057	-	Histone H4	Solanum lycopersicum (Tomato) (Lycopersicon esculentum)	-	nucleosome assembly [GO:0006334]	host cell nucleus [GO:0042025]; nucleosome [GO:0000786]; nucleus [GO:0005634]	host cell nucleus [GO:0042025]; nucleosome [GO:0000786]; nucleus [GO:0005634]; DNA binding [GO:0003677]; protein heterodimerization activity [GO:0046982]; nucleosome assembly [GO:0006334]	DNA binding [GO:0003677]; protein heterodimerization activity [GO:0046982]	GO:0000786; GO:0003677; GO:0005634; GO:0006334; GO:0042025; GO:0046982	-	sly:101248209;sly:101256941;sly:101260642;sly:544080;sly:544081;	K11254;	-
XLOC_026274	XLOC_026274	Solyc06g076640.3	6:47733660-47738373	OHr	24Hr	OK	35.8512	106.73	1.57387	3.89021	5e-05	0.00359283	yes	A0A3Q7H0U0	-	Peroxidase (EC 1.11.1.7)	Solanum lycopersicum (Tomato) (Lycopersicon esculentum)	-	hydrogen peroxide catabolic process [GO:0042744]; microtubule-based process [GO:0007017]; microtubule cytoskeleton organization [GO:0000226]; mitotic cell cycle [GO:0000278]; response to oxidative stress [GO:0006979]	cytoplasm [GO:0005737]; microtubule [GO:0005874]	cytoplasm [GO:0005737]; microtubule [GO:0005874]; GTP binding [GO:0005525]; GTPase activity [GO:0003924]; heme binding [GO:0020037]; metal ion binding [GO:0046872]; peroxidase activity [GO:0004601]; structural constituent of cytoskeleton [GO:0005200]; hydrogen peroxide catabolic process [GO:0042744]; microtubule cytoskeleton organization [GO:0000226]; microtubule-based process [GO:0007017]; mitot…	GTPase activity [GO:0003924]; GTP binding [GO:0005525]; heme binding [GO:0020037]; metal ion binding [GO:0046872]; peroxidase activity [GO:0004601]; structural constituent of cytoskeleton [GO:0005200]	GO:0000226; GO:0000278; GO:0003924; GO:0004601; GO:0005200; GO:0005525; GO:0005737; GO:0005874; GO:0006979; GO:0007017; GO:0020037; GO:0042744; GO:0046872	-	-	-	-
XLOC_026275	XLOC_026275	Solyc06g076660.3	6:47742831-47754296	OHr	24Hr	OK	11.3309	24.9164	1.13683	2.40981	0.0013	0.0338493	yes	Q8H0Q1	pcna 544248	Proliferating cell nuclear antigen	Solanum lycopersicum (Tomato) (Lycopersicon esculentum)	-	leading strand elongation [GO:0006272]; mismatch repair [GO:0006298]; protein homotrimerization [GO:0070207]; regulation of DNA replication [GO:0006275]; translesion synthesis [GO:0019985]	nucleus [GO:0005634]; PCNA complex [GO:0043626]	nucleus [GO:0005634]; PCNA complex [GO:0043626]; DNA binding [GO:0003677]; DNA polymerase processivity factor activity [GO:0030337]; leading strand elongation [GO:0006272]; mismatch repair [GO:0006298]; protein homotrimerization [GO:0070207]; regulation of DNA replication [GO:0006275]; translesion synthesis [GO:0019985]	DNA binding [GO:0003677]; DNA polymerase processivity factor activity [GO:0030337]	GO:0003677; GO:0005634; GO:0006272; GO:0006275; GO:0006298; GO:0019985; GO:0030337; GO:0043626; GO:0070207	-	sly:544248;	K04802;	DNA replication; Base excision repair; Nucleotide excision repair; Mismatch repair; Cell cycle;
XLOC_026363	XLOC_026363	Solyc06g083390.3	6:48847142-48848916	OHr	24Hr	OK	4.89775	16.888	1.7858	2.94382	5e-05	0.00359283	yes	A0A3Q7H4V8	-	AvrRpt-cleavage domain-containing protein	Solanum lycopersicum (Tomato) (Lycopersicon esculentum)	-	innate immune response-activating signal transduction [GO:0002758]	plasma membrane [GO:0005886]	plasma membrane [GO:0005886]; innate immune response-activating signal transduction [GO:0002758]	-	GO:0002758; GO:0005886	-	-	-	-
XLOC_026369	XLOC_026369	Solyc06g083465.1	6:48902799-48908116	OHr	24Hr	OK	1.27948	4.51532	1.81927	2.54137	0.00205	0.045244	yes	A0A3Q7HYF2	-	LisH domain-containing protein	Solanum lycopersicum (Tomato) (Lycopersicon esculentum)	-	-	-	-	-	-	-	-	-	-
XLOC_026374	XLOC_026374	Solyc06g083540.3	6:48968614-48977590	OHr	24Hr	OK	10.2193	23.391	1.19466	2.66464	0.00035	0.0144513	yes	A0A3Q7H2J5	-	Alba domain-containing protein	Solanum lycopersicum (Tomato) (Lycopersicon esculentum)	-	-	-	RNA binding [GO:0003723]	RNA binding [GO:0003723]	GO:0003723	-	-	-	-
XLOC_026380	XLOC_026380	Solyc06g083650.3	6:49034160-49037778	OHr	24Hr	OK	1.94282	8.90961	2.19721	3.26051	0.0004	0.0157779	yes	A0A3Q7H2L3	101267033	Lipase_GDSL domain-containing protein	Solanum lycopersicum (Tomato) (Lycopersicon esculentum)	-	-	-	hydrolase activity, acting on ester bonds [GO:0016788]	hydrolase activity, acting on ester bonds [GO:0016788]	GO:0016788	-	sly:101267033;	-	-
XLOC_026393	XLOC_026393	Solyc06g083900.3	6:49240717-49242115	OHr	24Hr	OK	37.7583	9.04991	-2.06082	-3.91718	5e-05	0.00359283	yes	A0A3Q7H5K6	101260654	Uncharacterized protein	Solanum lycopersicum (Tomato) (Lycopersicon esculentum)	-	-	nucleus [GO:0005634]	nucleus [GO:0005634]; DNA binding [GO:0003677]	DNA binding [GO:0003677]	GO:0003677; GO:0005634	-	sly:101260654;	K09422;	-
XLOC_026402	XLOC_026402	Solyc06g084005.1	6:49320242-49322430	OHr	24Hr	OK	2.28755	12.5609	2.45706	3.36713	0.0003	0.0130251	yes	A0A3Q7H218	-	KH domain-containing protein	Solanum lycopersicum (Tomato) (Lycopersicon esculentum)	-	regulation of gene expression [GO:0010468]	cytoplasm [GO:0005737]; nucleus [GO:0005634]	cytoplasm [GO:0005737]; nucleus [GO:0005634]; mRNA binding [GO:0003729]; regulation of gene expression [GO:0010468]	mRNA binding [GO:0003729]	GO:0003729; GO:0005634; GO:0005737; GO:0010468	-	-	-	-
XLOC_026460	XLOC_026460	Solyc07g005400.3	7:307147-314084	OHr	24Hr	OK	1.58662	4.04145	1.34891	2.52661	0.0011	0.030167	yes	A0A3Q7H687	-	BHLH domain-containing protein	Solanum lycopersicum (Tomato) (Lycopersicon esculentum)	-	-	nucleus [GO:0005634]	nucleus [GO:0005634]; DNA-binding transcription activator activity, RNA polymerase II-specific [GO:0001228]; protein dimerization activity [GO:0046983]	DNA-binding transcription activator activity, RNA polymerase II-specific [GO:0001228]; protein dimerization activity [GO:0046983]	GO:0001228; GO:0005634; GO:0046983	-	sly:101263038;	-	-
XLOC_026476	XLOC_026476	Solyc07g005685.1	7:567680-569243	OHr	24Hr	OK	70.4409	14.9646	-2.23486	-3.98764	5e-05	0.00359283	yes	A0A3Q7H616	-	Uncharacterized protein	Solanum lycopersicum (Tomato) (Lycopersicon esculentum)	-	brassinosteroid mediated signaling pathway [GO:0009742]	extracellular space [GO:0005615]	extracellular space [GO:0005615]; serine-type carboxypeptidase activity [GO:0004185]; brassinosteroid mediated signaling pathway [GO:0009742]	serine-type carboxypeptidase activity [GO:0004185]	GO:0004185; GO:0005615; GO:0009742	-	-	-	-
XLOC_026502	XLOC_026502	Solyc07g006280.3	7:1069363-1083642	OHr	24Hr	OK	19.3673	43.7625	1.17608	2.86584	5e-05	0.00359283	yes	A0A3Q7HZY2	101258870	Uncharacterized protein	Solanum lycopersicum (Tomato) (Lycopersicon esculentum)	-	-	integral component of membrane [GO:0016021]; plasma membrane [GO:0005886]; plasmodesma [GO:0009506]	integral component of membrane [GO:0016021]; plasma membrane [GO:0005886]; plasmodesma [GO:0009506]	-	GO:0005886; GO:0009506; GO:0016021	-	sly:101258870;	-	-
XLOC_026503	XLOC_026503	Solyc07g006300.3	7:1096677-1105525	OHr	24Hr	OK	7.282	16.2016	1.15373	2.57195	0.0012	0.0322417	yes	-	-	-	-	-	-	-	-	-	-	-	-	-	-
XLOC_026507	XLOC_026507	Solyc07g006380.3	7:1207357-1208057	OHr	24Hr	OK	0	8.05393	inf	-nan	5e-05	0.00359283	yes	Q40128	544000	Flower-specific gamma-thionin-like protein/acidic protein	Solanum lycopersicum (Tomato) (Lycopersicon esculentum)	-	defense response [GO:0006952]	-	defense response [GO:0006952]	-	GO:0006952	-	sly:544000;	-	-
XLOC_026526	XLOC_026526	Solyc07g006620.3	7:1480277-1487817	OHr	24Hr	OK	41.0159	18.9787	-1.1118	-2.78779	0.0002	0.0100755	yes	A0A3Q7H6Y9	-	Protein kinase domain-containing protein	Solanum lycopersicum (Tomato) (Lycopersicon esculentum)	-	-	-	ATP binding [GO:0005524]; protein kinase activity [GO:0004672]	ATP binding [GO:0005524]; protein kinase activity [GO:0004672]	GO:0004672; GO:0005524	-	-	-	-
XLOC_026558	XLOC_026558	Solyc07g007230.3	7:1979959-1981610	OHr	24Hr	OK	5.74305	15.2543	1.40932	2.73287	0.0004	0.0157779	yes	A0A3Q7H3M7	-	J domain-containing protein	Solanum lycopersicum (Tomato) (Lycopersicon esculentum)	-	-	-	-	-	-	-	-	-	-
XLOC_026559	XLOC_026559	Solyc07g007240.3	7:1983928-1984935	OHr	24Hr	OK	0	2.97921	inf	-nan	5e-05	0.00359283	yes	A0A3Q7H4C2	-	CarbpepA_inh domain-containing protein	Solanum lycopersicum (Tomato) (Lycopersicon esculentum)	-	-	-	endopeptidase inhibitor activity [GO:0004866]	endopeptidase inhibitor activity [GO:0004866]	GO:0004866	-	-	-	-
XLOC_026603	XLOC_026603	Solyc07g007950.1	7:2646199-2646868	OHr	24Hr	OK	7.91361	22.2428	1.49093	2.51282	0.0009	0.0271302	yes	A0A3Q7H4P2	101267131	Uncharacterized protein	Solanum lycopersicum (Tomato) (Lycopersicon esculentum)	-	-	-	calcium ion binding [GO:0005509]	calcium ion binding [GO:0005509]	GO:0005509	-	sly:101267131;	-	-
XLOC_026615	XLOC_026615	Solyc07g008160.3	7:2865974-2882018	OHr	24Hr	OK	6.13164	11.837	0.948958	2.26571	0.00185	0.0428179	yes	A0A3Q7H7U1	101246938	Uncharacterized protein	Solanum lycopersicum (Tomato) (Lycopersicon esculentum)	-	protein import into nucleus [GO:0006606]; protein localization to nuclear inner membrane [GO:0036228]; RNA export from nucleus [GO:0006405]; transcription-dependent tethering of RNA polymerase II gene DNA at nuclear periphery [GO:0000972]	nuclear pore inner ring [GO:0044611]	nuclear pore inner ring [GO:0044611]; structural constituent of nuclear pore [GO:0017056]; protein import into nucleus [GO:0006606]; protein localization to nuclear inner membrane [GO:0036228]; RNA export from nucleus [GO:0006405]; transcription-dependent tethering of RNA polymerase II gene DNA at nuclear periphery [GO:0000972]	structural constituent of nuclear pore [GO:0017056]	GO:0000972; GO:0006405; GO:0006606; GO:0017056; GO:0036228; GO:0044611	-	sly:101246938;	K14312;	RNA transport;
XLOC_026632	XLOC_026632	Solyc07g008570.3	7:3523085-3530138	OHr	24Hr	OK	3.60812	1.10027	-1.71339	-2.54588	0.0015	0.0371275	yes	A0A3Q7H7N4	-	Purple acid phosphatase (EC 3.1.3.2)	Solanum lycopersicum (Tomato) (Lycopersicon esculentum)	-	-	-	acid phosphatase activity [GO:0003993]; metal ion binding [GO:0046872]	acid phosphatase activity [GO:0003993]; metal ion binding [GO:0046872]	GO:0003993; GO:0046872	-	-	-	-
XLOC_026646	XLOC_026646	Solyc07g008860.3	7:3833064-3838557	OHr	24Hr	OK	12.0705	23.9956	0.991289	2.28735	0.00175	0.041329	yes	A0A3Q7H567	101261533	WD_REPEATS_REGION domain-containing protein	Solanum lycopersicum (Tomato) (Lycopersicon esculentum)	-	-	-	-	-	-	-	sly:101261533;	K14818;	-
XLOC_026656	XLOC_026656	Solyc07g009150.3	7:4190249-4203707	OHr	24Hr	OK	79.3806	30.5697	-1.37668	-3.38517	5e-05	0.00359283	yes	A0A3Q7H804	101267906	Protein kinase domain-containing protein	Solanum lycopersicum (Tomato) (Lycopersicon esculentum)	-	-	-	ATP binding [GO:0005524]; protein kinase activity [GO:0004672]	ATP binding [GO:0005524]; protein kinase activity [GO:0004672]	GO:0004672; GO:0005524	-	sly:101267906;	K08869;	-
XLOC_026855	XLOC_026855	Solyc07g026607.1	7:29722593-29727015	OHr	24Hr	OK	32.1231	14.8264	-1.11544	-2.36728	5e-05	0.00359283	yes	A0A3Q7H6Z3	-	Uncharacterized protein	Solanum lycopersicum (Tomato) (Lycopersicon esculentum)	-	-	-	-	-	-	-	-	-	-
XLOC_026855	XLOC_026855	Solyc07g026620.3	7:29722593-29727015	OHr	24Hr	OK	32.1231	14.8264	-1.11544	-2.36728	5e-05	0.00359283	yes	A0A3Q7HA73	-	Uncharacterized protein	Solanum lycopersicum (Tomato) (Lycopersicon esculentum)	-	-	-	-	-	-	-	-	-	-
XLOC_026876	XLOC_026876	Solyc07g032180.3	7:36050114-36055337	OHr	24Hr	OK	55.6693	15.4212	-1.85197	-4.18842	5e-05	0.00359283	yes	A0A3Q7HAH3	-	Uncharacterized protein	Solanum lycopersicum (Tomato) (Lycopersicon esculentum)	-	lipid homeostasis [GO:0055088]; phosphatidic acid biosynthetic process [GO:0006654]	-	carboxylic ester hydrolase activity [GO:0052689]; lysophosphatidic acid acyltransferase activity [GO:0042171]; phospholipase A2 activity [GO:0004623]; lipid homeostasis [GO:0055088]; phosphatidic acid biosynthetic process [GO:0006654]	carboxylic ester hydrolase activity [GO:0052689]; lysophosphatidic acid acyltransferase activity [GO:0042171]; phospholipase A2 activity [GO:0004623]	GO:0004623; GO:0006654; GO:0042171; GO:0052689; GO:0055088	-	-	-	-
XLOC_026877	XLOC_026877	Solyc07g032220.3	7:36221154-36232228	OHr	24Hr	OK	41.8379	19.9798	-1.06627	-2.60222	0.0005	0.0183554	yes	A0A3Q7I4F7	-	Uncharacterized protein	Solanum lycopersicum (Tomato) (Lycopersicon esculentum)	-	arachidonic acid secretion [GO:0050482]; lipid catabolic process [GO:0016042]; phospholipid metabolic process [GO:0006644]; pollen development [GO:0009555]; pollen germination [GO:0009846]; pollen tube growth [GO:0009860]	extracellular region [GO:0005576]	extracellular region [GO:0005576]; calcium ion binding [GO:0005509]; calcium-dependent phospholipase A2 activity [GO:0047498]; phospholipase A2 activity [GO:0004623]; phospholipid binding [GO:0005543]; arachidonic acid secretion [GO:0050482]; lipid catabolic process [GO:0016042]; phospholipid metabolic process [GO:0006644]; pollen development [GO:0009555]; pollen germination [GO:0009846]; pollen …	calcium-dependent phospholipase A2 activity [GO:0047498]; calcium ion binding [GO:0005509]; phospholipase A2 activity [GO:0004623]; phospholipid binding [GO:0005543]	GO:0004623; GO:0005509; GO:0005543; GO:0005576; GO:0006644; GO:0009555; GO:0009846; GO:0009860; GO:0016042; GO:0047498; GO:0050482	-	-	-	-
XLOC_026878	XLOC_026878	Solyc07g032240.3	7:36553578-36558674	OHr	24Hr	OK	8.72904	17.7638	1.02505	2.19525	0.00175	0.041329	yes	A0A3Q7H789	101265938	Uncharacterized protein	Solanum lycopersicum (Tomato) (Lycopersicon esculentum)	-	-	nucleus [GO:0005634]	nucleus [GO:0005634]; protein-arginine N-methyltransferase activity [GO:0016274]	protein-arginine N-methyltransferase activity [GO:0016274]	GO:0005634; GO:0016274	-	sly:101265938;	K11434;	-
XLOC_026914	XLOC_026914	Solyc07g039200.3	7:45716672-45727529	OHr	24Hr	OK	14.246	32.8887	1.20703	2.62452	0.00025	0.0115292	yes	A0A3Q7HB78	-	WD_REPEATS_REGION domain-containing protein	Solanum lycopersicum (Tomato) (Lycopersicon esculentum)	-	-	-	-	-	-	-	sly:101245378;	K14848;	-
XLOC_026963	XLOC_026963	Solyc07g041150.3	7:52000592-52010353	OHr	24Hr	OK	0.598006	2.72865	2.18996	2.83744	0.00085	0.025918	yes	A0A3Q7HBP0	-	Uncharacterized protein	Solanum lycopersicum (Tomato) (Lycopersicon esculentum)	-	actin filament organization [GO:0007015]; vesicle transport along actin filament [GO:0030050]	actin cytoskeleton [GO:0015629]; cytoplasm [GO:0005737]; myosin complex [GO:0016459]; vesicle [GO:0031982]	actin cytoskeleton [GO:0015629]; cytoplasm [GO:0005737]; myosin complex [GO:0016459]; vesicle [GO:0031982]; actin filament binding [GO:0051015]; actin-dependent ATPase activity [GO:0030898]; ATP binding [GO:0005524]; microfilament motor activity [GO:0000146]; actin filament organization [GO:0007015]; vesicle transport along actin filament [GO:0030050]	actin-dependent ATPase activity [GO:0030898]; actin filament binding [GO:0051015]; ATP binding [GO:0005524]; microfilament motor activity [GO:0000146]	GO:0000146; GO:0005524; GO:0005737; GO:0007015; GO:0015629; GO:0016459; GO:0030050; GO:0030898; GO:0031982; GO:0051015	-	-	-	-
XLOC_026988	XLOC_026988	Solyc07g041680.2	7:54096435-54096783	OHr	24Hr	OK	92.1367	21.6291	-2.0908	-3.48463	5e-05	0.00359283	yes	A0A3Q7H901	-	Protein TIC 214 (Translocon at the inner envelope membrane of chloroplasts 214)	Solanum lycopersicum (Tomato) (Lycopersicon esculentum)	-	protein transport [GO:0015031]	chloroplast inner membrane [GO:0009706]; integral component of membrane [GO:0016021]	chloroplast inner membrane [GO:0009706]; integral component of membrane [GO:0016021]; protein transport [GO:0015031]	-	GO:0009706; GO:0015031; GO:0016021	-	-	-	-
XLOC_027000	XLOC_027000	Solyc07g041970.3	7:54835242-54838115	OHr	24Hr	OK	10.5389	28.7467	1.44767	3.49839	5e-05	0.00359283	yes	A0A3Q7H8H1	-	Uncharacterized protein	Solanum lycopersicum (Tomato) (Lycopersicon esculentum)	-	-	integral component of membrane [GO:0016021]	integral component of membrane [GO:0016021]; serine-type endopeptidase activity [GO:0004252]	serine-type endopeptidase activity [GO:0004252]	GO:0004252; GO:0016021	-	-	-	-
XLOC_027006	XLOC_027006	Solyc07g042170.3	7:55305592-55306887	OHr	24Hr	OK	20.3643	41.5193	1.02774	2.24064	0.00215	0.0465097	yes	A0A3Q7H988	101247936	Tify domain-containing protein	Solanum lycopersicum (Tomato) (Lycopersicon esculentum)	-	regulation of defense response [GO:0031347]; regulation of jasmonic acid mediated signaling pathway [GO:2000022]; response to wounding [GO:0009611]	nucleus [GO:0005634]	nucleus [GO:0005634]; regulation of defense response [GO:0031347]; regulation of jasmonic acid mediated signaling pathway [GO:2000022]; response to wounding [GO:0009611]	-	GO:0005634; GO:0009611; GO:0031347; GO:2000022	-	sly:101247936;	K13464;	Plant hormone signal transduction;
XLOC_027038	XLOC_027038	Solyc07g042820.3	7:56451502-56461766	OHr	24Hr	OK	20.7467	9.43265	-1.13715	-2.49208	0.00155	0.0380602	yes	A0A3Q7HC63	-	Uncharacterized protein	Solanum lycopersicum (Tomato) (Lycopersicon esculentum)	-	ion transport [GO:0006811]	integral component of membrane [GO:0016021]	integral component of membrane [GO:0016021]; ion transport [GO:0006811]	-	GO:0006811; GO:0016021	-	-	-	-
XLOC_027064	XLOC_027064	Solyc07g043390.3	7:57233927-57236485	OHr	24Hr	OK	31.9155	107.99	1.75856	4.25772	5e-05	0.00359283	yes	A0A3Q7HCE6	-	Uncharacterized protein	Solanum lycopersicum (Tomato) (Lycopersicon esculentum)	-	cellulose biosynthetic process [GO:0030244]; plant-type primary cell wall biogenesis [GO:0009833]	Golgi apparatus [GO:0005794]; integral component of membrane [GO:0016021]; plasma membrane [GO:0005886]; trans-Golgi network [GO:0005802]	Golgi apparatus [GO:0005794]; integral component of membrane [GO:0016021]; plasma membrane [GO:0005886]; trans-Golgi network [GO:0005802]; cellulose synthase (UDP-forming) activity [GO:0016760]; mannan synthase activity [GO:0051753]; cellulose biosynthetic process [GO:0030244]; plant-type primary cell wall biogenesis [GO:0009833]	cellulose synthase (UDP-forming) activity [GO:0016760]; mannan synthase activity [GO:0051753]	GO:0005794; GO:0005802; GO:0005886; GO:0009833; GO:0016021; GO:0016760; GO:0030244; GO:0051753	-	-	-	-
XLOC_027092	XLOC_027092	Solyc07g044760.3	7:57933908-57940769	OHr	24Hr	OK	18.8429	39.1506	1.05501	2.59171	0.00025	0.0115292	yes	A0A3Q7HCY8	101249660	Uncharacterized protein	Solanum lycopersicum (Tomato) (Lycopersicon esculentum)	-	-	nucleolus [GO:0005730]	nucleolus [GO:0005730]; ATP binding [GO:0005524]; RNA binding [GO:0003723]; RNA helicase activity [GO:0003724]	ATP binding [GO:0005524]; RNA binding [GO:0003723]; RNA helicase activity [GO:0003724]	GO:0003723; GO:0003724; GO:0005524; GO:0005730	-	sly:101249660;	-	-
XLOC_027119	XLOC_027119	Solyc07g045160.3	7:58384094-58389313	OHr	24Hr	OK	15.893	6.36404	-1.32038	-2.86453	0.00095	0.0278231	yes	A0A3Q7HAA3	PFK	ATP-dependent 6-phosphofructokinase (ATP-PFK) (Phosphofructokinase) (EC 2.7.1.11) (Phosphohexokinase)	Solanum lycopersicum (Tomato) (Lycopersicon esculentum)	PATHWAY: Carbohydrate degradation; glycolysis; D-glyceraldehyde 3-phosphate and glycerone phosphate from D-glucose: step 3/4. {ECO:0000256|ARBA:ARBA00004679, ECO:0000256|HAMAP-Rule:MF_03186}.	fructose 6-phosphate metabolic process [GO:0006002]	cytoplasm [GO:0005737]	cytoplasm [GO:0005737]; 6-phosphofructokinase activity [GO:0003872]; ATP binding [GO:0005524]; metal ion binding [GO:0046872]; fructose 6-phosphate metabolic process [GO:0006002]	6-phosphofructokinase activity [GO:0003872]; ATP binding [GO:0005524]; metal ion binding [GO:0046872]	GO:0003872; GO:0005524; GO:0005737; GO:0006002; GO:0046872	UPA00109;UER00182	sly:101268121;	K00850;	Metabolic pathways; Biosynthesis of secondary metabolites; Carbon metabolism; Biosynthesis of amino acids; Glycolysis_Gluconeogenesis; Pentose phosphate pathway; Fructose and mannose metabolism; Galactose metabolism; Carbon fixation in photosynthetic organisms; RNA degradation; AMPK signaling pathway;
XLOC_027128	XLOC_027128	Solyc07g045315.1	7:58541202-58542897	OHr	24Hr	OK	132.263	56.4564	-1.2282	-2.90297	0.00015	0.00825178	yes	A0A3Q7HCX4	-	Rubis-subs-bind domain-containing protein	Solanum lycopersicum (Tomato) (Lycopersicon esculentum)	-	peptidyl-lysine monomethylation [GO:0018026]	-	protein-lysine N-methyltransferase activity [GO:0016279]; peptidyl-lysine monomethylation [GO:0018026]	protein-lysine N-methyltransferase activity [GO:0016279]	GO:0016279; GO:0018026	-	-	-	-
XLOC_027178	XLOC_027178	Solyc07g049440.3	7:59836842-59840297	OHr	24Hr	OK	17.5105	43.2175	1.3034	2.91604	5e-05	0.00359283	yes	A0A3Q7I7N1	101266652	Lipase_GDSL domain-containing protein	Solanum lycopersicum (Tomato) (Lycopersicon esculentum)	-	-	-	hydrolase activity, acting on ester bonds [GO:0016788]	hydrolase activity, acting on ester bonds [GO:0016788]	GO:0016788	-	sly:101266652;	-	-
XLOC_027195	XLOC_027195	Solyc07g049680.3	7:60162145-60168408	OHr	24Hr	OK	2.21142	5.32533	1.26789	2.29061	0.00215	0.0465097	yes	A0A3Q7I7R6	-	Condensin complex subunit 2	Solanum lycopersicum (Tomato) (Lycopersicon esculentum)	-	cell division [GO:0051301]; mitotic chromosome condensation [GO:0007076]	cytoplasm [GO:0005737]; nuclear condensin complex [GO:0000799]	cytoplasm [GO:0005737]; nuclear condensin complex [GO:0000799]; chromatin binding [GO:0003682]; DNA topoisomerase binding [GO:0044547]; DNA topoisomerase type II (double strand cut, ATP-hydrolyzing) activator activity [GO:0072587]; cell division [GO:0051301]; mitotic chromosome condensation [GO:0007076]	chromatin binding [GO:0003682]; DNA topoisomerase binding [GO:0044547]; DNA topoisomerase type II (double strand cut, ATP-hydrolyzing) activator activity [GO:0072587]	GO:0000799; GO:0003682; GO:0005737; GO:0007076; GO:0044547; GO:0051301; GO:0072587	-	-	-	-
XLOC_027196	XLOC_027196	Solyc07g049690.3	7:60173652-60180108	OHr	24Hr	OK	91.9987	44.9794	-1.03235	-2.54826	0.00035	0.0144513	yes	K4CF70	HPL Solyc07g049690	Fatty acid hydroperoxide lyase, chloroplastic (LeHPL) (EC 4.2.99.-) (Cytochrome P450 74B)	Solanum lycopersicum (Tomato) (Lycopersicon esculentum)	-	defense response [GO:0006952]; oxidation-reduction process [GO:0055114]; oxylipin biosynthetic process [GO:0031408]; sterol metabolic process [GO:0016125]	chloroplast outer membrane [GO:0009707]; integral component of membrane [GO:0016021]	chloroplast outer membrane [GO:0009707]; integral component of membrane [GO:0016021]; heme binding [GO:0020037]; iron ion binding [GO:0005506]; lyase activity [GO:0016829]; monooxygenase activity [GO:0004497]; oxidoreductase activity [GO:0016491]; oxidoreductase activity, acting on paired donors, with incorporation or reduction of molecular oxygen [GO:0016705]; defense response [GO:0006952]; oxid…	heme binding [GO:0020037]; iron ion binding [GO:0005506]; lyase activity [GO:0016829]; monooxygenase activity [GO:0004497]; oxidoreductase activity [GO:0016491]; oxidoreductase activity, acting on paired donors, with incorporation or reduction of molecular oxygen [GO:0016705]	GO:0004497; GO:0005506; GO:0006952; GO:0009707; GO:0016021; GO:0016125; GO:0016491; GO:0016705; GO:0016829; GO:0020037; GO:0031408; GO:0055114	-	sly:543642;	K10528;	Biosynthesis of secondary metabolites; alpha-Linolenic acid metabolism;
XLOC_027255	XLOC_027255	Solyc07g052707.1	7:61303942-61316196	OHr	24Hr	OK	7.30579	3.05186	-1.25935	-2.603	0.0005	0.0183554	yes	A0A3Q7HEN1	-	Formin-like protein	Solanum lycopersicum (Tomato) (Lycopersicon esculentum)	-	-	integral component of membrane [GO:0016021]; nucleus [GO:0005634]	integral component of membrane [GO:0016021]; nucleus [GO:0005634]; DNA binding [GO:0003677]; protein dimerization activity [GO:0046983]	DNA binding [GO:0003677]; protein dimerization activity [GO:0046983]	GO:0003677; GO:0005634; GO:0016021; GO:0046983	-	-	-	-
XLOC_027288	XLOC_027288	Solyc07g053250.3	7:61850240-61861415	OHr	24Hr	OK	31.5323	9.76039	-1.69182	-3.35075	5e-05	0.00359283	yes	A0A3Q7HC71	-	F-box domain-containing protein	Solanum lycopersicum (Tomato) (Lycopersicon esculentum)	-	-	-	-	-	-	-	-	-	-
XLOC_027288	XLOC_027288	Solyc07g053255.1	7:61850240-61861415	OHr	24Hr	OK	31.5323	9.76039	-1.69182	-3.35075	5e-05	0.00359283	yes	A0A3Q7HEC6	-	Uncharacterized protein	Solanum lycopersicum (Tomato) (Lycopersicon esculentum)	-	-	-	-	-	-	-	-	-	-
XLOC_027329	XLOC_027329	Solyc07g054200.3	7:62685797-62688857	OHr	24Hr	OK	5.715	10.8311	0.922349	2.25524	0.00205	0.045244	yes	A0A3Q7I980	-	Uncharacterized protein	Solanum lycopersicum (Tomato) (Lycopersicon esculentum)	-	gene silencing by RNA-directed DNA methylation [GO:0080188]; mRNA splicing, via spliceosome [GO:0000398]; positive regulation of miRNA metabolic process [GO:2000630]; positive regulation of primary miRNA processing [GO:2000636]; spliceosomal tri-snRNP complex assembly [GO:0000244]	catalytic step 2 spliceosome [GO:0071013]; U4/U6 x U5 tri-snRNP complex [GO:0046540]	catalytic step 2 spliceosome [GO:0071013]; U4/U6 x U5 tri-snRNP complex [GO:0046540]; gene silencing by RNA-directed DNA methylation [GO:0080188]; mRNA splicing, via spliceosome [GO:0000398]; positive regulation of miRNA metabolic process [GO:2000630]; positive regulation of primary miRNA processing [GO:2000636]; spliceosomal tri-snRNP complex assembly [GO:0000244]	-	GO:0000244; GO:0000398; GO:0046540; GO:0071013; GO:0080188; GO:2000630; GO:2000636	-	-	-	-
XLOC_027341	XLOC_027341	Solyc07g054430.3	7:62872655-62875402	OHr	24Hr	OK	1.86182	6.94028	1.89828	2.76056	0.00055	0.0194961	yes	A0A3Q7HF13	101260836	FTCD_N domain-containing protein	Solanum lycopersicum (Tomato) (Lycopersicon esculentum)	-	-	-	folic acid binding [GO:0005542]; transferase activity [GO:0016740]	folic acid binding [GO:0005542]; transferase activity [GO:0016740]	GO:0005542; GO:0016740	-	sly:101260836;	-	-
XLOC_027365	XLOC_027365	Solyc07g055020.3	7:63293865-63303803	OHr	24Hr	OK	7.22027	2.86429	-1.33388	-2.51595	0.0008	0.0250105	yes	A0A3Q7HFB5	-	F-box domain-containing protein	Solanum lycopersicum (Tomato) (Lycopersicon esculentum)	-	-	-	-	-	-	-	-	-	-
XLOC_027375	XLOC_027375	Solyc07g055180.3	7:63425159-63429052	OHr	24Hr	OK	1.04394	6.14562	2.55753	3.51638	0.00015	0.00825178	yes	A0A3Q7HG13	101244969	Protein kinase domain-containing protein	Solanum lycopersicum (Tomato) (Lycopersicon esculentum)	-	-	integral component of membrane [GO:0016021]	integral component of membrane [GO:0016021]; acetylglucosaminyltransferase activity [GO:0008375]; ATP binding [GO:0005524]; protein serine/threonine kinase activity [GO:0004674]	acetylglucosaminyltransferase activity [GO:0008375]; ATP binding [GO:0005524]; protein serine/threonine kinase activity [GO:0004674]	GO:0004674; GO:0005524; GO:0008375; GO:0016021	-	sly:101244969;	-	-
XLOC_027411	XLOC_027411	Solyc07g056030.3	7:64059914-64068002	OHr	24Hr	OK	8.90556	16.3955	0.880526	2.13898	0.00225	0.0480562	yes	A0A3Q7HFV2	101253914	C3HC-type domain-containing protein	Solanum lycopersicum (Tomato) (Lycopersicon esculentum)	-	-	host cell nucleus [GO:0042025]; nucleus [GO:0005634]	host cell nucleus [GO:0042025]; nucleus [GO:0005634]; zinc ion binding [GO:0008270]	zinc ion binding [GO:0008270]	GO:0005634; GO:0008270; GO:0042025	-	sly:101253914;	-	-
XLOC_027412	XLOC_027412	Solyc07g056050.1	7:64076796-64078776	OHr	24Hr	OK	17.3504	32.7906	0.918316	2.19878	0.0023	0.0485646	yes	A0A3Q7HDP2	101253394	Transmembrane 9 superfamily member	Solanum lycopersicum (Tomato) (Lycopersicon esculentum)	-	protein localization to membrane [GO:0072657]	endosome membrane [GO:0010008]; Golgi membrane [GO:0000139]; integral component of membrane [GO:0016021]; membrane [GO:0016020]	endosome membrane [GO:0010008]; Golgi membrane [GO:0000139]; integral component of membrane [GO:0016021]; membrane [GO:0016020]; protein localization to membrane [GO:0072657]	-	GO:0000139; GO:0010008; GO:0016020; GO:0016021; GO:0072657	-	sly:101253394;	K17086;	-
XLOC_027444	XLOC_027444	Solyc07g061740.3	7:64829734-64832197	OHr	24Hr	OK	24.8693	9.34855	-1.41155	-3.1966	5e-05	0.00359283	yes	A0A3Q7HGV6	-	ANK_REP_REGION domain-containing protein	Solanum lycopersicum (Tomato) (Lycopersicon esculentum)	-	-	integral component of membrane [GO:0016021]; membrane [GO:0016020]	integral component of membrane [GO:0016021]; membrane [GO:0016020]	-	GO:0016020; GO:0016021	-	-	-	-
XLOC_027470	XLOC_027470	Solyc07g062310.3	7:65206398-65211623	OHr	24Hr	OK	4.54796	10.6421	1.22649	2.52826	0.00045	0.0171305	yes	A0A3Q7HH50	-	DUF641 domain-containing protein	Solanum lycopersicum (Tomato) (Lycopersicon esculentum)	-	negative gravitropism [GO:0009959]; response to red or far red light [GO:0009639]	-	negative gravitropism [GO:0009959]; response to red or far red light [GO:0009639]	-	GO:0009639; GO:0009959	-	sly:101246157;	-	-
XLOC_027487	XLOC_027487	Solyc07g062680.2	7:65500243-65501822	OHr	24Hr	OK	24.5144	50.9023	1.0541	2.49754	0.0006	0.0206371	yes	A0A3Q7HHB5	-	TCP domain-containing protein	Solanum lycopersicum (Tomato) (Lycopersicon esculentum)	-	regulation of secondary shoot formation [GO:2000032]; regulation of shoot system development [GO:0048831]	nucleus [GO:0005634]	nucleus [GO:0005634]; DNA-binding transcription factor activity [GO:0003700]; sequence-specific DNA binding [GO:0043565]; regulation of secondary shoot formation [GO:2000032]; regulation of shoot system development [GO:0048831]	DNA-binding transcription factor activity [GO:0003700]; sequence-specific DNA binding [GO:0043565]	GO:0003700; GO:0005634; GO:0043565; GO:0048831; GO:2000032	-	-	-	-
XLOC_027495	XLOC_027495	Solyc07g062860.3	7:65621688-65636359	OHr	24Hr	OK	15.8516	7.35457	-1.10792	-2.51135	0.0004	0.0157779	yes	A0A3Q7IB14	-	Uncharacterized protein	Solanum lycopersicum (Tomato) (Lycopersicon esculentum)	-	proteasome assembly [GO:0043248]	-	proteasome assembly [GO:0043248]	-	GO:0043248	-	-	-	-
XLOC_027498	XLOC_027498	Solyc07g062890.3	7:65651978-65656125	OHr	24Hr	OK	17.5324	7.56718	-1.21219	-2.49957	0.001	0.0288769	yes	A0A3Q7HEM3	-	Protein yippee-like	Solanum lycopersicum (Tomato) (Lycopersicon esculentum)	-	-	ubiquitin ligase complex [GO:0000151]	ubiquitin ligase complex [GO:0000151]; metal ion binding [GO:0046872]	metal ion binding [GO:0046872]	GO:0000151; GO:0046872	-	-	-	-
[truncated: 192 more rows]
