# Supplementary material for: Temporal transcriptome of tomato elucidates the signaling pathways of induced systemic resistance and systemic acquired resistance activated by Chaetomium globosum
Source: Front Genet. 2022 Nov 18;13:1048578. doi: 10.3389/fgene.2022.1048578 (PMC9716087; doi:10.3389/fgene.2022.1048578)
Supplement: Supplementary file 13 [file Table7.XLS]

KEGG-Pathways	Number of genes
Metabolic pathways	46
Biosynthesis of secondary metabolites	26
Ribosome biogenesis in eukaryotes	11
Plant-pathogen interaction	9
Cell cycle	7
Spliceosome	6
RNA transport	6
Necroptosis	6
Glycolysis_Gluconeogenesis	6
DNA replication	6
Biosynthesis of amino acids	6
Photosynthesis	5
Cysteine and methionine metabolism	5
Ribosome	4
Pyrimidine metabolism	4
Purine metabolism	4
Plant hormone signal transduction	4
Glycerolipid metabolism	4
Carbon metabolism	4
Amino sugar and nucleotide sugar metabolism	4
RNA polymerase	3
Phagosome	3
Nucleotide excision repair	3
Mismatch repair	3
MAPK signaling pathway - plant	3
Gap junction	3
Fructose and mannose metabolism	3
Fatty acid elongation	3
Carbon fixation in photosynthetic organisms	3
Ascorbate and aldarate metabolism	3
Aminoacyl-tRNA biosynthesis	3
Vitamin B6 metabolism	2
Valine, leucine and isoleucine degradation	2
Stilbenoid, diarylheptanoid and gingerol biosynthesis	2
Riboflavin metabolism	2
Pyruvate metabolism	2
Protein processing in endoplasmic reticulum	2
Porphyrin and chlorophyll metabolism	2
Phenylpropanoid biosynthesis	2
Pentose phosphate pathway	2
p53 signaling pathway	2
mRNA surveillance pathway	2
Lysine degradation	2
Homologous recombination	2
Glycerophospholipid metabolism	2
Glutathione metabolism	2
Flavonoid biosynthesis	2
Base excision repair	2
AMPK signaling pathway	2
alpha-Linolenic acid metabolism	2
Alanine, aspartate and glutamate metabolism	2
Valine, leucine and isoleucine biosynthesis	1
Ubiquitin mediated proteolysis	1
Tyrosine metabolism	1
Two-component system	1
Terpenoid backbone biosynthesis	1
Sulfur metabolism	1
Selenocompound metabolism	1
RNA degradation	1
Retinol metabolism	1
Proteasome	1
PI3K-Akt signaling pathway	1
Phosphatidylinositol signaling system	1
Peroxisome	1
Pentose and glucuronate interconversions	1
Pantothenate and CoA biosynthesis	1
Oxidative phosphorylation	1
O-Antigen nucleotide sugar biosynthesis	1
Nitrogen metabolism	1
Lysosome	1
Lipoic acid metabolism	1
Linoleic acid metabolism	1
Inositol phosphate metabolism	1
Glycine, serine and threonine metabolism	1
Glucosinolate biosynthesis	1
Galactose metabolism	1
Ferroptosis	1
Fatty acid degradation	1
Fanconi anemia pathway	1
Drug metabolism - other enzymes	1
Drug metabolism - cytochrome P450	1
Diterpenoid biosynthesis	1
Degradation of aromatic compounds	1
Cutin, suberine and wax biosynthesis	1
Circadian rhythm - plant	1
Butanoate metabolism	1
Arachidonic acid metabolism	1
Apoptosis	1
ABC transporters	1
2-Oxocarboxylic acid metabolism	1
