# Supplementary material for: Temporal transcriptome of tomato elucidates the signaling pathways of induced systemic resistance and systemic acquired resistance activated by Chaetomium globosum
Source: Front Genet. 2022 Nov 18;13:1048578. doi: 10.3389/fgene.2022.1048578 (PMC9716087; doi:10.3389/fgene.2022.1048578)
Supplement: Supplementary file 14 [file Table11.XLS]

KEGG-Pathway	Number of genes
Metabolic pathways	35
Biosynthesis of secondary metabolites	20
Carbon metabolism	7
Glycerophospholipid metabolism	6
Glycerolipid metabolism	6
Carbon fixation in photosynthetic organisms	6
Plant hormone signal transduction	5
MAPK signaling pathway - plant	5
Plant-pathogen interaction	4
Fatty acid elongation	4
Biosynthesis of amino acids	4
Ribosome	3
PI3K-Akt signaling pathway	3
Pentose phosphate pathway	3
Glycolysis_Gluconeogenesis	3
Arginine and proline metabolism	3
Sulfur metabolism	2
Spliceosome	2
Pyruvate metabolism	2
Protein processing in endoplasmic reticulum	2
Phenylpropanoid biosynthesis	2
Oxidative phosphorylation	2
Necroptosis	2
Lysosome	2
Glyoxylate and dicarboxylate metabolism	2
Glutathione metabolism	2
Fructose and mannose metabolism	2
Endocytosis	2
Arginine biosynthesis	2
AMPK signaling pathway	2
Amino sugar and nucleotide sugar metabolism	2
2-Oxocarboxylic acid metabolism	2
Vitamin B6 metabolism	1
Ubiquitin mediated proteolysis	1
Two-component system	1
Stilbenoid, diarylheptanoid and gingerol biosynthesis	1
Starch and sucrose metabolism	1
Sesquiterpenoid and triterpenoid biosynthesis	1
Selenocompound metabolism	1
RNA transport	1
RNA degradation	1
Riboflavin metabolism	1
Purine metabolism	1
Peroxisome	1
Pentose and glucuronate interconversions	1
Pantothenate and CoA biosynthesis	1
mRNA surveillance pathway	1
MAPK signaling pathway	1
Glycine, serine and threonine metabolism	1
Galactose metabolism	1
Flavonoid biosynthesis	1
Fatty acid metabolism	1
Fatty acid degradation	1
Fatty acid biosynthesis	1
Drug metabolism - other enzymes	1
Drug metabolism - cytochrome P450	1
Diterpenoid biosynthesis	1
Cysteine and methionine metabolism	1
Cutin, suberine and wax biosynthesis	1
Cell cycle	1
Brassinosteroid biosynthesis	1
beta-Alanine metabolism	1
Apoptosis	1
Alanine, aspartate and glutamate metabolism	1
