# Supplementary material for: Temporal transcriptome of tomato elucidates the signaling pathways of induced systemic resistance and systemic acquired resistance activated by Chaetomium globosum
Source: Front Genet. 2022 Nov 18;13:1048578. doi: 10.3389/fgene.2022.1048578 (PMC9716087; doi:10.3389/fgene.2022.1048578)
Supplement: Supplementary file 16 [file Table8.XLS]

GO ID	GO Category	Number of genes	Percentage of genes	GO Term
GO:0044464	Cellular Component	445	49.2	cell part
GO:0032991	Cellular Component	123	13.6	protein-containing complex
GO:0005623	Cellular Component	445	49.2	cell
GO:0043226	Cellular Component	331	36.6	organelle
GO:0031974	Cellular Component	57	6.3	membrane-enclosed lumen
GO:0044422	Cellular Component	166	18.4	organelle part
GO:0099080	Cellular Component	8	0.9	supramolecular complex
GO:0016020	Cellular Component	201	22.2	membrane
GO:0044215	Cellular Component	9	1.0	other organism
GO:0044217	Cellular Component	9	1.0	other organism part
GO:0044425	Cellular Component	169	18.7	membrane part
GO:0005576	Cellular Component	25	2.8	extracellular region
GO:0044421	Cellular Component	5	0.6	extracellular region part
GO:0055044	Cellular Component	6	0.7	symplast
GO:0030054	Cellular Component	6	0.7	cell junction
GO:0009295	Cellular Component	1	0.1	nucleoid
GO:0003824	Molecular Function	318	35.2	catalytic activity
GO:0005488	Molecular Function	384	42.5	binding
GO:0005198	Molecular Function	17	1.9	structural molecule activity
GO:0005215	Molecular Function	37	4.1	transporter activity
GO:0098772	Molecular Function	11	1.2	molecular function regulator
GO:0060089	Molecular Function	2	0.2	molecular transducer activity
GO:0140110	Molecular Function	25	2.8	transcription regulator activity
GO:0016209	Molecular Function	4	0.4	antioxidant activity
GO:0045182	Molecular Function	3	0.3	translation regulator activity
GO:0140104	Molecular Function	6	0.7	molecular carrier activity
GO:0051179	Biological Process	82	9.1	localization
GO:0008152	Biological Process	290	32.1	metabolic process
GO:0009987	Biological Process	338	37.4	cellular process
GO:0050789	Biological Process	94	10.4	regulation of biological process
GO:0065007	Biological Process	113	12.5	biological regulation
GO:0032501	Biological Process	11	1.2	multicellular organismal process
GO:0032502	Biological Process	18	2.0	developmental process
GO:0050896	Biological Process	81	9.0	response to stimulus
GO:0048519	Biological Process	26	2.9	negative regulation of biological process
GO:0048518	Biological Process	21	2.3	positive regulation of biological process
GO:0023052	Biological Process	21	2.3	signaling
GO:0051704	Biological Process	7	0.8	multi-organism process
GO:0022414	Biological Process	9	1.0	reproductive process
GO:0000003	Biological Process	9	1.0	reproduction
GO:0071840	Biological Process	109	12.1	cellular component organization or biogenesis
GO:0048511	Biological Process	1	0.1	rhythmic process
GO:0098754	Biological Process	1	0.1	detoxification
GO:0040007	Biological Process	4	0.4	growth
GO:0002376	Biological Process	2	0.2	immune system process
GO:0019740	Biological Process	1	0.1	nitrogen utilization
GO:0043473	Biological Process	1	0.1	pigmentation
GO:0008283	Biological Process	3	0.3	cell proliferation
