# Supplementary material for: Temporal transcriptome of tomato elucidates the signaling pathways of induced systemic resistance and systemic acquired resistance activated by Chaetomium globosum
Source: Front Genet. 2022 Nov 18;13:1048578. doi: 10.3389/fgene.2022.1048578 (PMC9716087; doi:10.3389/fgene.2022.1048578)
Supplement: Supplementary file 17 [file Table5.XLSX]

## Sheet: Sheet1
test_id	gene_id	gene	locus	sample_1	sample_2	status	value_1	value_2	log2(fold_change)	test_stat	p_value	q_value	significant
XLOC_013553	XLOC_013553	Solyc02g036370.3	2:31082537-31085374	OHr	12Hr	OK	1.46665	458.34	8.28775	7.40832	5e-05	0.00278654	yes
XLOC_018512	XLOC_018512	Solyc04g010250.3	4:3577748-3582061	OHr	12Hr	OK	1.38575	264.393	7.57587	6.29607	0.00025	0.00919027	yes
XLOC_002084	XLOC_002084	Solyc01g005470.3	1:322538-324960	OHr	12Hr	OK	2.20857	176.045	6.31669	5.31134	0.0003	0.0107113	yes
XLOC_015760	XLOC_015760	Solyc03g083770.1	3:55133320-55133923	OHr	12Hr	OK	5.03761	292.623	5.86016	5.09974	0.00025	0.00919027	yes
XLOC_003133	XLOC_003133	Solyc01g080870.3	1:80039491-80043712	OHr	12Hr	OK	1.62987	85.1254	5.70676	5.34341	5e-05	0.00278654	yes
XLOC_005703	XLOC_005703	Solyc10g009240.3	10:3222986-3225014	OHr	12Hr	OK	1.05337	46.0656	5.4506	4.85983	0.0002	0.00764308	yes
XLOC_026380	XLOC_026380	Solyc06g083650.3	6:49034160-49037778	OHr	12Hr	OK	1.82769	76.1409	5.38058	4.78316	5e-05	0.00278654	yes
XLOC_000015	XLOC_000015	Solyc01g005300.3	1:216876-220489	OHr	12Hr	OK	0.701872	29.1748	5.37737	4.57809	0.00025	0.00919027	yes
XLOC_023274	XLOC_023274	Solyc05g051425.1	5:62601725-62606117	OHr	12Hr	OK	8.57185	99.4182	3.53583	4.33837	5e-05	0.00278654	yes
XLOC_004213	XLOC_004213	Solyc01g111980.3	1:98029398-98033033	OHr	12Hr	OK	1.62603	18.5918	3.51524	3.86438	5e-05	0.00278654	yes
XLOC_030054	XLOC_030054	Solyc08g080650.2	8:64002839-64005894	OHr	12Hr	OK	0.913908	10.4119	3.51004	2.81383	0.0018	0.0392703	yes
XLOC_026316	XLOC_026316	Solyc06g082570.2	6:48387950-48394943	OHr	12Hr	OK	4.07827	46.2032	3.50197	4.23315	5e-05	0.00278654	yes
XLOC_025568	XLOC_025568	Solyc06g053710.3	6:36644372-36648947	OHr	12Hr	OK	4.2115	19.478	2.20944	3.00883	5e-05	0.00278654	yes
XLOC_025568	XLOC_025568	Solyc06g053715.1	6:36644372-36648947	OHr	12Hr	OK	4.2115	19.478	2.20944	3.00883	5e-05	0.00278654	yes
XLOC_014804	XLOC_014804	Solyc02g091510.3	2:53420303-53425653	OHr	12Hr	OK	13.8146	40.1259	1.53834	2.23881	0.00225	0.044969	yes
XLOC_012971	XLOC_012971	Solyc02g089160.3	2:51681488-51684812	OHr	12Hr	OK	12.1445	35.2087	1.53562	2.16344	0.00205	0.0423342	yes
XLOC_015326	XLOC_015326	Solyc03g044600.2	3:10197581-10199853	OHr	12Hr	OK	35.5672	9.28134	-1.93814	-2.41253	0.0011	0.0276399	yes
XLOC_010635	XLOC_010635	Solyc12g011280.2	12:4139378-4140964	OHr	12Hr	OK	907.424	236.633	-1.93913	-2.30448	0.00125	0.0301039	yes
XLOC_027563	XLOC_027563	Solyc07g064020.3	7:66451615-66453514	OHr	12Hr	OK	45.6299	11.7425	-1.95824	-2.6532	0.00075	0.0211705	yes
XLOC_030251	XLOC_030251	Solyc08g006160.3	8:878636-883682	OHr	12Hr	OK	198.389	50.4982	-1.97403	-2.90889	0.0001	0.00457579	yes
XLOC_027695	XLOC_027695	Solyc07g005210.3	7:202261-203432	OHr	12Hr	OK	132.359	33.645	-1.976	-2.88559	0.0001	0.00457579	yes
XLOC_020808	XLOC_020808	Solyc04g078470.3	4:63288350-63290357	OHr	12Hr	OK	84.0439	21.2083	-1.98651	-2.76857	0.00095	0.0249526	yes
XLOC_001340	XLOC_001340	Solyc01g096630.3	1:87566322-87568026	OHr	12Hr	OK	35.4402	8.84902	-2.0018	-2.47444	0.00135	0.0317213	yes
XLOC_006942	XLOC_006942	Solyc11g007900.2	11:2105988-2132629	OHr	12Hr	OK	5.11589	1.27707	-2.00215	-2.39884	0.002	0.0423342	yes
XLOC_021477	XLOC_021477	Solyc05g015390.3	5:10448597-10450425	OHr	12Hr	OK	70.1116	17.4019	-2.01041	-2.83539	5e-05	0.00278654	yes
XLOC_014699	XLOC_014699	Solyc02g089550.3	2:51970567-51974558	OHr	12Hr	OK	12.1041	2.99782	-2.01352	-2.56227	0.00185	0.0402601	yes
XLOC_018145	XLOC_018145	Solyc03g119930.1	3:69951367-69952744	OHr	12Hr	OK	23.2742	5.76147	-2.01422	-2.47072	0.00205	0.0423342	yes
XLOC_022341	XLOC_022341	Solyc05g006860.3	5:1477171-1484503	OHr	12Hr	OK	54.7087	13.4793	-2.02102	-2.66954	0.00035	0.0121231	yes
XLOC_009906	XLOC_009906	Solyc12g042110.2	12:58076552-58077216	OHr	12Hr	OK	94.9174	6.14881	-3.94829	-3.4952	0.00115	0.0286479	yes
XLOC_019837	XLOC_019837	Solyc04g009050.3	4:2611410-2617861	OHr	12Hr	OK	24.9709	1.58035	-3.98194	-4.54393	5e-05	0.00278654	yes
XLOC_024544	XLOC_024544	Solyc06g069730.3	6:43549397-43550597	OHr	12Hr	OK	919.845	51.7861	-4.15075	-5.20731	5e-05	0.00278654	yes
XLOC_022651	XLOC_022651	Solyc05g013850.2	5:7237359-7240705	OHr	12Hr	OK	36.2684	1.91637	-4.24227	-4.51712	5e-05	0.00278654	yes
XLOC_022466	XLOC_022466	Solyc05g009500.3	5:3668200-3672718	OHr	12Hr	OK	28.3163	1.4747	-4.26314	-4.12226	0.0004	0.0134791	yes
XLOC_027660	XLOC_027660	Solyc07g066020.3	7:67681376-67691811	OHr	12Hr	OK	20.254	1.05316	-4.26541	-4.38049	5e-05	0.00278654	yes
XLOC_001713	XLOC_001713	Solyc01g105030.3	1:93221192-93225871	OHr	12Hr	OK	2138.24	76.6479	-4.80204	-4.68135	5e-05	0.00278654	yes
XLOC_027762	XLOC_027762	Solyc07g006630.3	7:1494883-1496758	OHr	12Hr	OK	86.9154	2.90446	-4.90327	-5.26281	5e-05	0.00278654	yes
XLOC_024041	XLOC_024041	Solyc06g050840.3	6:33757376-33759098	OHr	12Hr	OK	64.7746	2.07326	-4.96546	-4.52806	0.00045	0.0145709	yes
XLOC_024543	XLOC_024543	Solyc06g069727.1	6:43544269-43549163	OHr	12Hr	OK	26.5257	0.806088	-5.04031	-4.59513	0.0002	0.00764308	yes
XLOC_032896	XLOC_032896	Solyc09g011080.3	9:4413490-4416638	OHr	12Hr	OK	432.497	9.80051	-5.46369	-6.68541	5e-05	0.00278654	yes
