# Supplementary material for: Temporal transcriptome of tomato elucidates the signaling pathways of induced systemic resistance and systemic acquired resistance activated by Chaetomium globosum
Source: Front Genet. 2022 Nov 18;13:1048578. doi: 10.3389/fgene.2022.1048578 (PMC9716087; doi:10.3389/fgene.2022.1048578)
Supplement: Supplementary file 19 [file Table13.XLSX]

## Sheet: Sheet1
test_id	gene_id	gene	locus	sample_1	sample_2	status	value_1	value_2	log2(fold_change)	test_stat	p_value	q_value	significant
XLOC_004377	XLOC_004377	Solyc10g008040.3	10:2190239-2192807	OHr	96Hr	OK	0.35301	1.77327	2.32863	2.94974	0.001	0.0412529	yes
XLOC_013495	XLOC_013495	Solyc02g032360.3	2:28839380-28840102	OHr	96Hr	OK	5.0675	25.4457	2.32807	3.39731	0.0002	0.0134981	yes
XLOC_030054	XLOC_030054	Solyc08g080650.2	8:64002839-64005894	OHr	96Hr	OK	0.847735	4.15079	2.2917	3.09095	0.0004	0.0217469	yes
XLOC_032599	XLOC_032599	Solyc09g097780.3	9:72290466-72295832	OHr	96Hr	OK	64.8552	311.61	2.26445	7.73105	5e-05	0.00438184	yes
XLOC_004564	XLOC_004564	Solyc10g018610.1	10:8801984-8802566	OHr	96Hr	OK	12.9596	53.9229	2.05688	4.19919	5e-05	0.00438184	yes
XLOC_006261	XLOC_006261	Solyc10g054820.2	10:55924728-55926344	OHr	96Hr	OK	10.0355	41.066	2.03283	4.98578	5e-05	0.00438184	yes
XLOC_008303	XLOC_008303	Solyc11g013730.2	11:7056848-7058506	OHr	96Hr	OK	3.76897	14.9145	1.98447	3.37044	5e-05	0.00438184	yes
XLOC_028527	XLOC_028527	Solyc07g052950.3	7:61480064-61480832	OHr	96Hr	OK	8.72319	33.8358	1.95562	4.2902	5e-05	0.00438184	yes
XLOC_023744	XLOC_023744	Solyc06g009985.1	6:4630303-4661958	OHr	96Hr	OK	537.538	2036.27	1.92149	5.51266	5e-05	0.00438184	yes
XLOC_000711	XLOC_000711	Solyc01g060085.1	1:69477322-69524484	OHr	96Hr	OK	59.1398	188.928	1.67564	3.56395	5e-05	0.00438184	yes
XLOC_030909	XLOC_030909	Solyc08g068150.3	8:57301621-57304426	OHr	96Hr	OK	11.62	37.0481	1.67279	4.18121	5e-05	0.00438184	yes
XLOC_016294	XLOC_016294	Solyc03g116630.3	3:67449922-67451194	OHr	96Hr	OK	7.28503	23.1893	1.67045	3.57433	5e-05	0.00438184	yes
XLOC_018303	XLOC_018303	Solyc04g005380.3	4:270776-277047	OHr	96Hr	OK	2.63974	8.34184	1.65997	3.71978	5e-05	0.00438184	yes
XLOC_013840	XLOC_013840	Solyc02g068040.3	2:38649661-38657644	OHr	96Hr	OK	2.22848	7.03648	1.65879	3.55413	5e-05	0.00438184	yes
XLOC_032338	XLOC_032338	Solyc09g075210.3	9:67397985-67420920	OHr	96Hr	OK	258.217	814.91	1.65806	4.04355	5e-05	0.00438184	yes
XLOC_030151	XLOC_030151	Solyc08g082570.3	8:65433886-65435743	OHr	96Hr	OK	68.3005	143.493	1.07102	2.95431	5e-05	0.00438184	yes
XLOC_025575	XLOC_025575	Solyc06g053830.3	6:36780569-36782928	OHr	96Hr	OK	11.4244	23.9782	1.0696	2.42031	0.0008	0.0354962	yes
XLOC_007807	XLOC_007807	Solyc11g069450.1	11:54326580-54327102	OHr	96Hr	OK	54.6942	114.391	1.06452	3.06792	5e-05	0.00438184	yes
XLOC_022745	XLOC_022745	Solyc05g015470.1	5:10598878-10599172	OHr	96Hr	OK	187.233	390.773	1.06149	2.86216	0.0002	0.0134981	yes
XLOC_002016	XLOC_002016	Solyc01g111260.2	1:97481449-97483006	OHr	96Hr	OK	9.30715	18.7256	1.0086	2.40609	0.0011	0.0438382	yes
XLOC_022185	XLOC_022185	Solyc05g055310.3	5:65845447-65848429	OHr	96Hr	OK	130.371	239.303	0.876213	2.51264	0.00015	0.0107409	yes
XLOC_032793	XLOC_032793	Solyc09g009130.3	9:2464871-2466169	OHr	96Hr	OK	111.856	205.101	0.874686	2.50114	0.00085	0.0370613	yes
XLOC_032663	XLOC_032663	Solyc09g005250.3	9:183091-195458	OHr	96Hr	OK	110.429	64.1165	-0.784357	-2.25977	0.00115	0.0451164	yes
XLOC_012394	XLOC_012394	Solyc02g077710.1	2:43162004-43163033	OHr	96Hr	OK	162.148	92.9563	-0.802685	-2.31609	0.001	0.0412529	yes
XLOC_022416	XLOC_022416	Solyc05g008460.3	5:2806120-2809949	OHr	96Hr	OK	109.219	62.1578	-0.813213	-2.34674	0.001	0.0412529	yes
XLOC_026855	XLOC_026855	Solyc07g026607.1	7:29722593-29727015	OHr	96Hr	OK	28.0366	15.8587	-0.822033	-1.99807	0.0008	0.0354962	yes
XLOC_026855	XLOC_026855	Solyc07g026620.3	7:29722593-29727015	OHr	96Hr	OK	28.0366	15.8587	-0.822033	-1.99807	0.0008	0.0354962	yes
XLOC_014706	XLOC_014706	Solyc02g089620.3	2:52013725-52015927	OHr	96Hr	OK	44.6399	24.9918	-0.836878	-2.37741	0.00075	0.033875	yes
XLOC_010556	XLOC_010556	Solyc12g009480.2	12:2734649-2737850	OHr	96Hr	OK	260.578	72.3539	-1.84857	-5.19453	5e-05	0.00438184	yes
XLOC_028344	XLOC_028344	Solyc07g042830.3	7:56462080-56481111	OHr	96Hr	OK	23.0335	6.31452	-1.86699	-4.81132	5e-05	0.00438184	yes
XLOC_010678	XLOC_010678	Solyc12g014090.2	12:4901651-4915533	OHr	96Hr	OK	4.75422	1.29251	-1.87903	-3.22164	0.00025	0.015784	yes
XLOC_015623	XLOC_015623	Solyc03g078580.3	3:52610535-52611078	OHr	96Hr	OK	37.8858	5.46056	-2.79454	-4.4164	0.00015	0.0107409	yes
XLOC_024277	XLOC_024277	Solyc06g062550.3	6:39581632-39587944	OHr	96Hr	OK	177.97	25.4791	-2.80424	-7.27398	5e-05	0.00438184	yes
XLOC_010251	XLOC_010251	Solyc12g096780.2	12:66538373-66541599	OHr	96Hr	OK	6.1158	0.847063	-2.852	-3.55497	0.00025	0.015784	yes
XLOC_024278	XLOC_024278	Solyc06g062560.2	6:39590784-39591989	OHr	96Hr	OK	48.1719	4.57468	-3.39645	-6.49383	5e-05	0.00438184	yes
XLOC_003419	XLOC_003419	Solyc01g094140.3	1:85555522-85572407	OHr	96Hr	OK	1.00332	0.0861885	-3.54114	-3.54581	0.00125	0.0476596	yes
XLOC_025707	XLOC_025707	Solyc06g062370.3	6:39452487-39453614	OHr	96Hr	OK	21.3157	1.59453	-3.74071	-4.9443	5e-05	0.00438184	yes
XLOC_007321	XLOC_007321	Solyc11g022590.1	11:14588976-14589654	OHr	96Hr	OK	159.211	10.9363	-3.86375	-7.45113	5e-05	0.00438184	yes
XLOC_001166	XLOC_001166	Solyc01g090890.3	1:84470110-84472549	OHr	96Hr	OK	46.5735	3.17359	-3.87532	-7.01955	5e-05	0.00438184	yes
XLOC_009112	XLOC_009112	Solyc11g072800.2	11:56290868-56296794	OHr	96Hr	OK	3.43874	0.206958	-4.05447	-4.90311	5e-05	0.00438184	yes
